# Supplementary material for: Transcriptional profiling of an Fd-GOGAT1/GLU1 mutant in Arabidopsis thaliana reveals a multiple stress response and extensive reprogramming of the transcriptome
Source: BMC Genomics. 2010 Mar 22;11:190. doi: 10.1186/1471-2164-11-190 (PMC2858750; doi:10.1186/1471-2164-11-190)
Supplement: Additional file 1 — Transcriptional data of glu1-2. Detailed lists of genes whose expression is affected in leaves and roots of 18 day old glu1-2 mutant plants [file 1471-2164-11-190-S1.XLS]

## Sheet: Leaf_induced
Additional file 1: Detailed lists of genes whose expression is affected in the glu1-2 mutant (5 sheets that contain each a subset of genes)
List of genes whose expression is induced in glu1-2 leaves versus wild-type (WT) leaves
RANK	AtGID	Affymetrix gene description	Log2 ratio glu1-2 vs WT	Log2 signal	P.value	Q.value	T.value	WT_repl1	glu1-2_repl1	WT_repl2	glu1-2_repl2	WT_repl3	glu1-2_repl3	WT_repl4	glu1-2_repl4
1	AT1G05680	UDP-glucoronosyl/UDP-glucosyl transferase family protein, contains Pfam profile: PF00201 UDP-glucoronosyl and UDP-glucosyl transferase	6.410559	8.665022	9.543242e-11	4.21736e-11	36.74090	5.782298	11.961213	5.753302	11.84547	5.495836	11.831371	4.807536	11.843152
2	AT2G04050	MATE efflux family protein, similar to ripening regulated protein DDTFR18 (Lycopersicon esculentum) GI:12231296; contains Pfam profile: PF01554 uncharacterized membrane protein family ""	6.265265	7.54586	1.984937e-11	8.771853e-12	43.44705	4.607375	10.477736	4.100314	10.388774	4.507179	10.931763	4.438039	10.915697
3	AT2G04040	MATE efflux family protein, contains Pfam profile: PF01554 uncharacterized membrane protein family	6.201318	7.497747	1.887361e-13	8.340644e-14	75.10419	4.468183	10.511896	4.256467	10.64409	4.432124	10.677114	4.431577	10.560524
4	AT2G18190	AAA-type ATPase family protein, contains Pfam profile: ATPase family PF00004	6.072413	7.094886	1.097329e-11	4.849327e-12	46.67599	4.145396	10.148795	3.682296	9.952893	4.117981	10.064035	4.289046	10.358647
5	AT2G47000	multidrug resistant (MDR) ABC transporter, putative, similar to multidrug-resistant protein CjMDR1 (Coptis japonica) GI:14715462, MDR-like p-glycoprotein (Arabidopsis thaliana) GI:24324262; contains Pfam profiles PF00005: ABC transporter, PF00664: ABC transporter transmembrane region ""	5.65672	7.228918	4.493769e-12	1.985891e-12	52.86662	4.552189	10.10564	4.077732	9.960436	4.520613	10.110796	4.451697	10.052239
6	AT1G17170	glutathione S-transferase, putative, One of three repeated putative glutathione transferases. 72% identical to glutathione transferase (Arabidopsis thaliana) (gi:4006934)	5.603884	7.930258	2.218525e-12	9.804131e-13	58.12233	5.081046	10.74828	4.921893	10.622825	5.330344	10.759372	5.179982	10.798322
7	AT1G17180	glutathione S-transferase, putative, Second of three repeated putative glutathione transferases. 72% identical to glutathione transferase (Arabidopsis thaliana) (gi:4006934). Location of ests 191A10T7 (gb:R90188) and 171N13T7 (gb:R65532)	5.553858	6.738712	1.990556e-11	8.796688e-12	43.02225	3.681525	9.693568	3.860698	9.562256	3.969464	9.413369	4.335444	9.39337
8	AT4G34131;AT4G34135""	[AT4G34131, UDP-glucoronosyl/UDP-glucosyl transferase family protein, contains Pfam profile: PF00201 UDP-glucoronosyl and UDP-glucosyl transferase ];[AT4G34135, UDP-glucoronosyl/UDP-glucosyl transferase family protein, contains Pfam profile: PF00201 UDP-glucoronosyl and UDP-glucosyl transferase ]""	5.31735	8.793566	2.213699e-10	9.782802e-11	32.44206	6.052767	11.425844	5.610891	11.367714	6.596718	11.579121	6.279189	11.436284
9	AT4G15210	beta-amylase (BMY1) / 1,4-alpha-D-glucan maltohydrolase, identical to Beta-amylase (EC 3.2.1.2) (1,4-alpha-D-glucan maltohydrolase) SP:P25853 (Arabidopsis thaliana)	4.670378	6.762935	2.899127e-07	1.281185e-07	14.58226	4.00896	8.247805	4.355663	8.858407	4.117167	9.402418	5.229195	9.883866
10	AT2G15490	UDP-glucoronosyl/UDP-glucosyl transferase family protein, contains Pfam profile: PF00201 UDP-glucoronosyl and UDP-glucosyl transferase	4.606675	6.208413	1.775608e-10	7.846785e-11	33.45303	4.007641	8.529977	3.692803	8.627215	4.320542	8.453959	3.599313	8.435849
11	AT2G29490	glutathione S-transferase, putative, similar to glutathione S-transferase 103-1A (Arabidopsis thaliana) SWISS-PROT:P46421	4.525455	7.766011	1.092147e-10	4.826428e-11	35.90846	5.650163	10.13629	5.457289	9.947528	5.76967	10.116369	5.136013	9.914769
12	AT1G61800	glucose-6-phosphate/phosphate translocator, putative, similar to glucose-6-phosphate/phosphate-translocator precursor GI:2997591 from (Pisum sativum)	4.514704	7.071194	2.568444e-10	1.135050e-10	31.73215	4.484513	9.163055	4.749269	9.173161	4.816891	9.427191	5.204695	9.550775
13	AT2G41730	expressed protein	4.388988	7.752788	1.427179e-10	6.307005e-11	34.50018	5.291186	9.912791	5.773907	9.732161	5.78147	10.077937	5.386611	10.066237
14	AT2G04070	MATE efflux family protein, similar to ripening regulated protein DDTFR18 (Lycopersicon esculentum) GI:12231296; contains Pfam profile PF01554: Uncharacterized membrane protein family ""	4.277367	6.64868	4.493769e-12	1.985891e-12	51.87538	4.527971	8.892061	4.432367	8.781011	4.520696	8.836374	4.558949	8.640006
15	AT2G40340;AT2G40350""	[AT2G40340, encodes a member of the DREB subfamily A-2 of ERF/AP2 transcription factor family. The protein contains one AP2 domain. There are eight members in this subfamily including DREB2A AND DREB2B that are involved in response to drought. ];[AT2G40350, encodes a member of the DREB subfamily A-2 of ERF/AP2 transcription factor family. The protein contains one AP2 domain. There are eight membe…	4.170581	5.389661	3.50719e-11	1.549901e-11	40.12919	3.349145	7.486532	3.202492	7.675553	3.505573	7.312616	3.160271	7.425104
16	AT3G09270	glutathione S-transferase, putative, similar to glutathione transferase GB:CAA71784 (Glycine max)	4.053113	7.226021	6.466183e-12	2.857543e-12	49.45685	5.260797	9.258042	5.025114	9.245069	5.233368	9.265482	5.278581	9.24172
17	AT2G36750	UDP-glucoronosyl/UDP-glucosyl transferase family protein, contains Pfam profile: PF00201 UDP-glucoronosyl and UDP-glucosyl transferase	4.018128	6.281496	3.131078e-10	1.383689e-10	31.1349	4.315872	8.180123	4.224314	8.466233	4.619463	8.243405	3.930077	8.272478
18	AT1G67810	Fe-S metabolism associated domain-containing protein, contains Pfam PF02657: Fe-S metabolism associated domain	3.955956	6.99445	1.165487e-09	5.150533e-10	26.84975	4.905408	9.011948	4.900267	8.978143	4.709025	8.990785	5.551188	8.908838
19	AT2G36800;AT2G36790""	[AT2G36800, UDP-glucoronosyl/UDP-glucosyl transferase family protein, contains Pfam profile: PF00201 UDP-glucoronosyl and UDP-glucosyl transferase ];[AT2G36790, UDP-glucoronosyl/UDP-glucosyl transferase family protein, contains Pfam profile: PF00201 UDP-glucoronosyl and UDP-glucosyl transferase ]""	3.869718	7.326534	1.948077e-10	8.608962e-11	32.96515	5.421399	9.448398	5.272427	9.497041	5.343621	9.061542	5.529254	9.03859
20	AT4G12480	protease inhibitor/seed storage/lipid transfer protein (LTP) family protein, identical to pEARLI 1 (Accession No. L43080): an Arabidopsis member of a conserved gene family (PGF95-099), Plant Physiol. 109 (4), 1497 (1995); contains Pfam protease inhibitor/seed storage/LTP family domain PF00234 ""	3.862186	7.099387	1.601565e-08	7.077654e-09	20.24910	4.659198	8.704278	5.1186	9.145277	5.139727	9.023771	5.755651	9.248594
21	AT2G15480	similar to UDP-glucoronosyl/UDP-glucosyl transferase family protein [Arabidopsis thaliana] (TAIR:At4g34131.1); similar to UDP-glucoronosyl/UDP-glucosyl transferase family protein [Arabidopsis thaliana] (TAIR:At4g34135.1); similar to immediate-early salicylate-induced glucosyltransferase (GB:AAB36653.1); similar to betanidin-5-O-glucosyltransferase [Dorotheanthus bellidiformis] (GB:CAB56231.1); si…	3.791885	6.589776	1.165487e-09	5.150533e-10	26.84747	4.645271	8.644366	4.34395	8.412367	5.147264	8.418575	4.638847	8.467565
22	AT3G61630	AP2 domain-containing transcription factor, putative, transcription factor Pti6 - Lycopersicon esculentum, PIR:T07728	3.735474	8.568277	7.269975e-10	3.212755e-10	28.21070	6.436902	10.65313	6.923634	10.574229	6.800471	10.105095	6.641155	10.411601
23	AT1G78340	glutathione S-transferase, putative, similar to glutathione transferase GI:2853219 from (Carica papaya)	3.693678	7.022902	9.91227e-11	4.380441e-11	36.40625	5.002305	8.978672	5.116933	8.893449	5.16088	8.88595	5.424136	8.720894
24	AT2G03760	steroid sulfotransferase, putative, strong similarity to steroid sulfotransferases from (Brassica napus) GI:3420008, GI:3420004, GI:3420006; contains Pfam profile PF00685: Sulfotransferase domain ""	3.686511	8.41169	2.984151e-11	1.318759e-11	40.95058	6.520374	10.390483	6.44448	10.140902	6.722654	10.206497	6.586227	10.281896
25	AT1G10585	similar to basic helix-loop-helix (bHLH) family protein [Arabidopsis thaliana] (TAIR:At4g20970.1); similar to unknown protein [Oryza sativa (japonica cultivar-group)] (GB:NP_908393.1); contains InterPro domain Basic helix-loop-helix dimerization domain bHLH (InterPro:IPR001092) ""	3.675684	5.843776	4.581643e-10	2.024725e-10	29.87036	3.91295	7.788219	3.846189	7.885658	4.280243	7.665863	3.984356	7.386733
26	AT5G24280	ATP binding	3.636300	6.547864	1.775608e-10	7.846785e-11	33.33197	4.733951	8.461117	4.744561	8.191751	4.763022	8.653971	4.677325	8.157218
27	AT1G17960	threonyl-tRNA synthetase, putative / threonine--tRNA ligase, putative, similar to SP:O04630 Threonyl-tRNA synthetase, mitochondrial precursor (EC 6.1.1.3) (Threonine--tRNA ligase) (ThrRS) {Arabidopsis thaliana}; contains Pfam profiles PF00587: tRNA synthetase class II core domain (G, H, P, S and T), PF03129: Anticodon binding domain, PF02824: TGS domain ""	3.582166	6.226658	5.63994e-10	2.492408e-10	29.16246	4.692913	8.008099	4.604839	8.08337	4.255816	8.155063	4.188733	7.824432
28	AT2G21640	expressed protein	3.521809	7.901987	2.486668e-11	1.098911e-11	41.88801	6.095432	9.753555	6.230316	9.552268	6.070701	9.588384	6.167879	9.757358
29	AT4G05370	similar to AAA-type ATPase family protein [Arabidopsis thaliana] (TAIR:AT1G43910.1); similar to AAA ATPase [Medicago truncatula] (GB:ABE92508.1); contains domain BCS1 AAA-TYPE ATPASE (PTHR23070); contains domain AAA-TYPE ATPASE-RELATED (PTHR23070:SF1)	3.514021	5.458966	4.525972e-07	2.000122e-07	13.88520	3.613575	7.394553	4.14385	7.734571	3.330916	6.332046	3.719482	7.402738
30	AT3G28740	cytochrome P450 family protein, contains Pfam profile: PF00067 cytochrome P450	3.473272	9.357326	2.234878e-10	9.876395e-11	32.18801	7.650563	11.215815	7.447692	10.867913	7.749317	11.295564	7.635188	10.996555
31	AT5G51440	23.5 kDa mitochondrial small heat shock protein (HSP23.5-M), similar to heat shock 22 kDa protein, mitochondrial precursor SP:Q96331 from (Arabidopsis thaliana); identified in Scharf, K-D., et al,Cell Stress & Chaperones (2001) 6: 225-237. ""	3.458060	6.6571	3.364599e-10	1.486887e-10	30.73437	4.842722	8.233134	4.872452	8.575538	5.22132	8.299963	4.775788	8.435884
32	AT3G45730	expressed protein	3.438107	7.252246	1.180014e-11	5.214731e-12	45.82217	5.529299	8.975637	5.513387	9.044939	5.531235	8.984993	5.55885	8.879631
33	AT5G16980	NADP-dependent oxidoreductase, putative, strong similarity to probable NADP-dependent oxidoreductase (zeta-crystallin homolog) P1 (SP:Q39172)(gi:886428) and P2 (SP:Q39173)(gi:886430), Arabidopsis thaliana	3.355083	6.77469	7.000967e-10	3.093875e-10	28.52601	5.021382	8.603332	4.921723	8.224447	5.412496	8.492517	5.032991	8.488628
34	AT5G39050	transferase family protein, similar to anthocyanin 5-aromatic acyltransferase from Gentiana triflora GI:4185599, malonyl CoA:anthocyanin 5-O-glucoside-6'''-O-malonyltransferase from Perilla frutescens GI:17980232, Salvia splendens GI:17980234; contains Pfam profile PF02458 transferase family ""	3.296991	8.699369	9.652388e-10	4.265594e-10	27.36051	7.011392	10.633206	6.877564	10.205796	7.129701	10.093064	7.184837	10.459392
35	AT1G76690;AT1G76680""	[AT1G76690, 12-oxophytodienoate reductase (OPR2), identical to 12-oxophytodienoate reductase OPR2 GB:AAC78441 (Arabidopsis thaliana) ];[AT1G76680, 12-oxophytodienoate reductase (OPR1), identical to 12-oxophytodienoate reductase OPR1 GB:AAC78440 (Arabidopsis thaliana) ]""	3.250842	10.20858	2.213699e-10	9.782802e-11	32.30915	8.630646	12.066941	8.424863	11.673707	8.68113	11.740929	8.595981	11.854412
36	AT2G18180	SEC14 cytosolic factor, putative / phosphoglyceride transfer protein, putative, contains Pfam PF00650 : CRAL/TRIO domain; contains Pfam PF03765 : CRAL/TRIO, N-terminussimilar to phosphatidylinositol transfer-like protein IV (GI:14486707) (Lotus japonicus); ""	3.240129	6.213781	1.294438e-09	5.720393e-10	26.57248	4.758645	7.902059	4.52796	7.973562	4.263781	7.773929	4.824478	7.685831
37	AT5G46710	zinc-binding family protein, similar zinc-binding protein (Pisum sativum) GI:16117799; contains Pfam profile PF04640 : Protein of unknown function, DUF597 ""	3.191365	8.124596	8.405742e-10	3.714675e-10	27.82368	6.605885	10.00936	6.725655	9.575357	6.385842	9.604153	6.398271	9.692245
38	AT2G37770	aldo/keto reductase family protein, similar to chalcone reductase (Sesbania rostrata)(GI:2792155) and aldose reductase (GI:202852)(Rattus norvegicus)	3.16842	8.744963	1.427179e-10	6.307005e-11	34.46707	7.195177	10.451638	6.997245	10.232368	7.307925	10.24503	7.142664	10.387656
39	AT3G04000	short-chain dehydrogenase/reductase (SDR) family protein, similar to SP:Q08632 Short-chain type dehydrogenase/reductase (EC 1.-.-.-) {Picea abies}; contains Pfam:PF00106 oxidoreductase, short chain dehydrogenase/reductase family ""	3.099113	7.586042	1.543533e-09	6.821197e-10	26.04061	6.074831	9.151147	5.843184	9.056999	5.838537	9.253525	6.38939	9.080724
40	AT3G18610	nucleolin, putative, contains Pfam profile: PF00076 RNA recognition motif	3.069115	7.325347	6.435056e-10	2.843787e-10	28.78541	5.757513	8.79775	5.600892	8.857995	6.101441	8.961213	5.703311	8.822659
41	AT2G21650	MEE3 (maternal effect embryo arrest 3); DNA binding / transcription factor	3.037454	5.88976	3.213166e-08	1.419966e-08	18.71256	4.398513	7.479953	3.849162	7.141202	4.746296	7.545371	4.490162	7.467423
42	AT2G36970	UDP-glucoronosyl/UDP-glucosyl transferase family protein, contains Pfam profile: PF00201 UDP-glucoronosyl and UDP-glucosyl transferase	2.908521	6.552057	2.062227e-07	9.113415e-08	15.12516	5.203454	7.69722	5.042648	7.479938	5.158352	8.56119	4.986732	8.286922
43	AT4G12290;AT4G12280""	[AT4G12290, copper amine oxidase, putative, similar to copper amine oxidase (Cicer arietinum) gi:3819099:emb:CAA08855 ];[AT4G12280, copper amine oxidase family protein, contains Pfam domain, PF01179: Copper amine oxidase, enzyme domain ]""	2.890652	6.747194	1.401459e-07	6.193341e-08	15.83778	5.297108	8.431178	4.978663	7.890293	5.903432	8.284952	5.028271	8.16366
44	AT4G12470	protease inhibitor/seed storage/lipid transfer protein (LTP) family protein, similar to pEARLI 1 (Accession No. L43080): an Arabidopsis member of a conserved gene family (PGF95-099), Plant Physiol. 109 (4), 1497 (1995); contains Pfam protease inhibitor/seed storage/LTP family domain PF00234 ""	2.884254	8.097808	8.117239e-09	3.587179e-09	21.75219	6.426636	9.478726	6.446819	9.518374	6.639528	9.571957	7.109743	9.590684
45	AT2G29480	glutathione S-transferase, putative, similar to Glutathione S-Transferase (Arabidopsis thaliana) gi:940381:16226389:gb:AF428387.	2.859205	6.411946	9.090428e-10	4.017252e-10	27.5942	4.897824	7.927435	4.987109	7.628134	4.862376	8.002111	5.182065	7.808515
46	AT2G29460	glutathione S-transferase, putative	2.856296	6.576818	2.16925e-06	9.586374e-07	11.55098	5.392117	8.031018	4.17311	8.171609	5.351515	7.968456	5.677936	7.848782
47	AT1G05560	UDP-glucose transferase (UGT75B2), similar to UDP-glucose:indole-3-acetate beta-D-glucosyltransferase GI:2149127 from (Arabidopsis thaliana); identical to cDNA UDP-glucosyltransferase (UGT75B2) GI:13661274 ""	2.846738	8.760013	1.424995e-10	6.297355e-11	34.78623	7.477924	10.218012	7.326677	10.146901	7.324402	10.231982	7.217573	10.136634
48	AT2G29420	glutathione S-transferase, putative	2.83868	8.995486	2.213699e-10	9.782802e-11	32.35246	7.673631	10.50597	7.48363	10.284834	7.485474	10.491779	7.661851	10.376721
49	AT5G18270	no apical meristem (NAM) family protein, contains Pfam PF02365 : No apical meristem (NAM) protein; similar to cup-shaped cotyledon CUC2 (GI:1944132) (Arabidopsis thaliana) ""	2.836475	6.226003	3.342529e-10	1.477134e-10	30.88555	4.692833	7.621785	4.923012	7.719386	4.649473	7.630818	4.965741	7.604972
50	AT1G79410	transporter-related, low similarity to organic anion transporter 3 (Rattus norvegicus) GI:5545293; contains Pfam profile PF00083: major facilitator superfamily protein ""	2.835198	7.700822	1.767998e-10	7.813154e-11	33.72704	6.280708	9.107399	6.195895	8.988384	6.318298	9.265606	6.33799	9.112294
51	AT1G02850	glycosyl hydrolase family 1 protein, contains Pfam PF00232 : Glycosyl hydrolase family 1 domain; TIGRFAM TIGR01233: 6-phospho-beta-galactosidase; similar to hydroxyisourate hydrolase (GI:19569603) (Glycine max) ""	2.831831	10.01310	9.394912e-10	4.151809e-10	27.46991	8.540017	11.447378	8.324076	11.412371	8.785831	11.475199	8.738823	11.381123
52	AT5G14730	expressed protein	2.825067	6.216821	2.017732e-09	8.916784e-10	25.20248	5.038898	7.84313	4.728458	7.440008	4.846482	7.588828	4.60331	7.645452
53	AT2G20800	pyridine nucleotide-disulphide oxidoreductase family protein, similar to GI:3718005 alternative NADH-dehydrogenase {Yarrowia lipolytica} ; contains Pfam profile PF00070: Pyridine nucleotide-disulphide oxidoreductase ""	2.802666	6.03707	6.625027e-08	2.927739e-08	17.31259	4.626217	7.252959	5.180799	7.564741	4.30467	7.574471	4.43126	7.361439
54	AT3G59140	ABC transporter family protein, putative multi resistance protein mrp - Arabidopsis thaliana, EMBL:ATMRPPROT	2.746548	8.786828	1.665106e-09	7.358455e-10	25.78560	7.462779	10.32087	7.170567	9.994574	7.602636	10.216283	7.418233	10.10868
55	AT5G49480	sodium-inducible calcium-binding protein (ACP1) / sodium-responsive calcium-binding protein (ACP1), identical to NaCl-inducible Ca2+-binding protein GI:2352828 from (Arabidopsis thaliana)	2.732457	9.739288	1.256834e-08	5.554214e-09	20.81152	8.681006	11.225839	8.026359	10.870058	8.32589	11.181352	8.458981	11.144815
56	AT4G37370	cytochrome P450, putative, similar to Cytochrome P450 91A1 (SP:Q9FG65 )(Arabidopsis thaliana); cytochrome P450, Glycyrrhiza echinata, AB001379 ""	2.703633	7.23711	7.318351e-09	3.234134e-09	22.06568	5.770548	8.688849	5.587309	8.504367	5.9596	8.642925	6.223718	8.519567
57	AT1G07050	CONSTANS-like protein-related, contains similarity to photoperiod sensitivity quantitative trait locus (Hd1) GI:11094203 from (Oryza sativa); similar to Zinc finger protein constans-like 15 (SP:Q9FHH8) {Arabidopsis thaliana} ""	2.680457	5.07116	7.080608e-10	3.12907e-10	28.36227	3.591136	6.389434	3.799162	6.208578	3.75059	6.488322	3.782837	6.559219
58	AT1G69880	thioredoxin, putative, similar to SP:Q38879 Thioredoxin H-type 2 (TRX-H-2) {Arabidopsis thaliana}; contains Pfam profile: PF00085 Thioredoxin ""	2.676245	5.824913	6.462848e-06	2.856069e-06	10.14659	4.811084	6.423997	5.045796	7.394498	3.876853	7.389475	4.213429	7.44417
59	AT4G22470	protease inhibitor/seed storage/lipid transfer protein (LTP) family protein, similar to hydroxyproline-rich glycoprotein DZ-HRGP from Volvox carteri f. nagariensis GP:6523547; contains Pfam profile PF00234 Protease inhibitor/seed storage/LTP family ""	2.641391	5.792674	4.141629e-06	1.830273e-06	10.70951	4.059131	6.268289	4.59683	7.190939	4.81636	7.329607	4.415593	7.664643
60	AT4G01870	tolB protein-related, contains weak similarity to TolB protein precursor (Swiss-Prot:P44677) (Haemophilus influenzae)	2.637334	9.856956	4.446017e-09	1.964789e-09	23.16136	8.537612	11.22476	8.215412	11.066462	8.715029	11.313201	8.685102	11.098067
61	AT1G63340;AT1G62580""	[AT1G63340, flavin-containing monooxygenase-related / FMO-related, low similarity to flavin-containing monooxygenase 2 (FMO2) from Homo sapiens (SP:Q99518) ];[AT1G62580, flavin-containing monooxygenase family protein / FMO family protein, low similarity to SP:P97501 Dimethylaniline monooxygenase (N-oxide forming) 3 (EC 1.14.13.8) (Hepatic flavin-containing monooxygenase 3) (FMO 3) {Mus musculus};…	2.619918	5.026719	1.095465e-08	4.84109e-09	21.1413	3.836924	6.443666	3.839391	5.996447	3.686665	6.340708	3.50406	6.565891
62	AT2G38340	encodes a member of the DREB subfamily A-2 of ERF/AP2 transcription factor family. The protein contains one AP2 domain. There are eight members in this subfamily including DREB2A AND DREB2B that are involved in response to drought.	2.601123	4.9224	7.080608e-10	3.12907e-10	28.32661	3.47692	6.187952	3.675041	6.209434	3.830512	6.265672	3.504883	6.228789
63	AT5G60250	zinc finger (C3HC4-type RING finger) family protein, contains a Prosite:PS00518 Zinc finger, C3HC4 type (RING finger), signature and Pfam domain PF01485: IBR domain	2.594661	5.79768	5.038485e-10	2.226613e-10	29.49977	4.419016	6.953862	4.546244	7.255055	4.49129	7.158476	4.544847	7.012646
64	AT4G38540	monooxygenase, putative (MO2), identical to GI:3426064	2.579461	7.792307	8.089305e-08	3.574834e-08	16.9346	6.08171	9.068877	6.273749	9.043108	6.854731	9.153129	6.800115	9.063035
65	AT3G13080;AT1G71330""	[AT3G13080, ABC transporter family protein, almost identical to MRP-like ABC transporter GI:2316016 from (Arabidopsis thaliana); contains Pfam profile: PF00005 ABC transporter ];[AT1G71330, ABC transporter family protein, contains Pfam profile: PF00005 ABC transporter ]""	2.578699	7.574752	2.818919e-07	1.245740e-07	14.64674	6.553809	9.250033	6.117121	8.841631	6.259803	8.282599	6.210874	9.082142
66	AT1G62570	flavin-containing monooxygenase family protein / FMO family protein, low similarity to flavin-containing monooxygenase FMO3 (Rattus norvegicus) GI:12006730; contains Pfam profile PF00743: Flavin-binding monooxygenase-like ""	2.570902	7.65643	3.966787e-08	1.753007e-08	18.29562	6.512844	9.254775	6.089984	8.587758	6.325938	9.010465	6.555148	8.914526
67	AT1G76600	expressed protein	2.549737	8.570088	2.186709e-09	9.663526e-10	24.86437	7.170273	10.011895	7.315512	9.934979	7.286885	9.578737	7.408206	9.854214
68	AT4G03320	chloroplast protein import component-related, similar to P. sativum Tic20 chloroplast protein import component (GI:3769673)	2.522929	7.335993	1.55754e-09	6.883097e-10	25.96631	5.932212	8.722867	6.044109	8.735979	6.140688	8.501332	6.181108	8.429653
69	AT4G25200	23.6 kDa mitochondrial small heat shock protein (HSP23.6-M), contains Pfam profile PF00011: Hsp20/alpha crystallin family	2.502634	5.387543	2.186709e-09	9.663526e-10	24.84299	4.067575	6.504183	4.043052	6.588312	4.393118	6.71665	4.041159	6.746296
70	AT2G30140	UDP-glucoronosyl/UDP-glucosyl transferase family protein, contains Pfam profile: PF00201 UDP-glucoronosyl and UDP-glucosyl transferase	2.501352	8.644777	8.344333e-08	3.687536e-08	16.86702	7.360221	9.926411	6.953437	10.139029	7.707813	9.729078	7.554934	9.787296
71	AT4G13180	short-chain dehydrogenase/reductase (SDR) family protein, similar to short-chain type dehydrogenase/reductase SP:Q08632 (Picea abies)	2.497808	9.249836	4.99142e-10	2.205814e-10	29.59080	7.89212	10.553163	7.907972	10.426478	8.127697	10.480042	8.075938	10.535276
72	AT1G49150	expressed protein	2.473669	5.23511	1.687837e-08	7.458905e-09	20.13008	4.010897	6.530753	4.176917	6.730575	3.86783	6.507549	3.937459	6.118901
73	AT2G03130	ribosomal protein L12 family protein	2.449289	5.218529	1.428828e-09	6.314291e-10	26.31443	3.796963	6.491858	4.158719	6.431056	4.083687	6.493845	3.936169	6.355935
74	AT4G02380	late embryogenesis abundant 3 family protein / LEA3 family protein, similar to several small proteins (~100 aa) that are induced by heat, auxin, ethylene and wounding such as Phaseolus aureus indole-3-acetic acid induced protein ARG (SW:32292); contains Pfam profile PF03242: Late embryogenesis abundant protein ""	2.388637	9.547843	2.803858e-08	1.239084e-08	19.07446	8.136171	10.754623	8.119531	10.686504	8.464531	10.884311	8.693866	10.643211
75	AT4G15490	UDP-glucoronosyl/UDP-glucosyl transferase family protein, contains Pfam profile: PF00201 UDP-glucoronosyl and UDP-glucosyl transferase ;simalr to UDP-glucose:sinapate glucosyltransferase GI:9794913 from (Brassica napus) ""	2.379107	9.104305	2.102833e-09	9.292862e-10	25.0166	8.028457	10.331439	7.724259	10.282367	7.91764	10.427228	7.988648	10.134399
76	AT4G34590	bZIP transcription factor family protein, similar to common plant regulatory factor 7 GI:9650828 from (Petroselinum crispum)	2.348171	8.873343	4.304606e-09	1.902296e-09	23.27394	7.471638	9.991367	7.638343	9.937887	7.854088	10.105154	7.832961	10.155307
77	AT1G72900	disease resistance protein (TIR-NBS class), putative, domain signature TIR-NBS exists, suggestive of a disease resistance protein.	2.336160	7.21085	4.584853e-09	2.026143e-09	23.05358	6.070713	8.374463	5.829843	8.35377	6.048899	8.552583	6.221627	8.234904
78	AT1G55850	cellulose synthase family protein, similar to cellulose synthase catalytic subunit (gi:13925881) from Nicotiana alata, cellulose synthase-5 (gi:9622882) from Zea mays	2.336021	9.567024	5.616008e-09	2.481832e-09	22.6	8.267002	10.791793	8.182578	10.704732	8.529008	10.77912	8.617466	10.664494
79	AT5G17760	AAA-type ATPase family protein, contains Pfam profile: ATPase family PF00004	2.335415	7.279562	1.317036e-07	5.82026e-08	16.00523	5.875441	8.554134	5.862176	8.336262	6.473659	8.210977	6.236141	8.687704
80	AT2G17500	auxin efflux carrier family protein, contains auxin efflux carrier domain, Pfam:PF03547	2.270565	7.62142	2.322135e-09	1.026201e-09	24.68998	6.342795	8.892443	6.49725	8.59078	6.619173	8.762775	6.485334	8.780812
81	AT3G62150	multidrug resistant (MDR) ABC transporter, putative, similar to multidrug-resistant protein CjMDR1 GI:14715462 from (Coptis japonica); contains Pfam profiles PF00005: ABC transporter, PF00664: ABC transporter transmembrane region ""	2.251077	5.453896	2.015008e-08	8.904744e-09	19.73347	4.283865	6.632934	4.244128	6.36394	4.164282	6.742068	4.621155	6.578795
82	AT1G17020	oxidoreductase, 2OG-Fe(II) oxygenase family protein, similar to flavonol synthase (Petunia x hybrida)(GI:311658), leucoanthocyanidin dioxygenase (Malus domestica)(SP:P51091); contains PF03171 2OG-Fe(II) oxygenase superfamily domain ""	2.224668	6.102874	7.035975e-08	3.109346e-08	17.17504	4.62057	7.044642	5.091906	7.301379	4.944369	7.289228	5.305316	7.225584
83	AT4G16260	glycosyl hydrolase family 17 protein, similar to glucan endo-1,3-beta-glucosidase, basic vacuolar isoform precursor SP:P52407 from (Hevea brasiliensis)	2.211448	7.038817	1.147615e-06	5.071553e-07	12.48655	5.580491	7.880174	5.874967	8.057433	5.813504	8.110105	6.46341	8.530454
84	AT3G15357	expressed protein	2.210218	6.148635	4.292147e-07	1.896790e-07	13.97013	5.244371	7.192994	5.182409	7.255604	4.443672	7.25337	5.303654	7.31301
85	AT1G61330;AT1G61320""	[AT1G61330, F-box family protein, contains Pfam profile: PF00646 F-box domain; similar to SKP1 interacting partner 2 (SKIP2) TIGR_Ath1:At5g67250 ];[AT1G61320, hypothetical protein ]""	2.197184	4.325593	1.933261e-06	8.54349e-07	11.73041	3.062037	5.314321	3.289894	5.186633	3.307707	6.134394	3.248366	5.061392
86	AT3G46660	UDP-glucoronosyl/UDP-glucosyl transferase family protein, contains Pfam profile: PF00201 UDP-glucoronosyl and UDP-glucosyl transferase	2.163128	4.746898	2.803858e-08	1.239084e-08	19.06603	3.412672	5.891376	3.682713	5.87018	3.850064	5.978631	3.715888	5.573662
87	AT3G04720	hevein-like protein (HEL), identical to SP:P43082 Hevein-like protein precursor {Arabidopsis thaliana}; similar to SP:P09762 Wound-induced protein WIN2 precursor {Solanum tuberosum}; contains Pfam profile PF00187: Chitin recognition protein ""	2.148031	10.11774	9.264179e-07	4.094036e-07	12.80198	8.715277	10.990338	8.97279	10.962315	8.941459	11.334984	9.545361	11.479376
88	AT1G32870	no apical meristem (NAM) family protein, similar to to NAC2 (GI:645671) (Arabidopsis thaliana); contains Pfam PF02365: No apical meristem (NAM) protein ""	2.142285	6.852868	5.444684e-08	2.406121e-08	17.68090	5.815616	8.201436	5.931849	7.874045	5.816413	7.63618	5.563025	7.984383
89	AT3G22370	alternative oxidase 1a, mitochondrial (AOX1A), identical to GB:Q39219 (SP:Q39219) from (Arabidopsis thaliana)	2.137886	10.27194	2.003069e-07	8.851984e-08	15.17561	9.435936	11.511522	8.867634	11.041705	9.435038	11.436808	9.073364	11.373479
90	AT3G50930	AAA-type ATPase family protein, contains Pfam profile: ATPase family PF00004	2.112799	6.570568	4.355854e-08	1.924943e-08	18.11201	5.387435	7.589889	5.224538	7.755782	5.691526	7.608154	5.753174	7.554043
91	AT1G43910	AAA-type ATPase family protein, contains Pfam profile: ATPase family PF00004	2.105975	6.454611	1.331628e-07	5.884744e-08	15.98410	5.176982	7.558393	5.383201	7.361637	5.763033	7.756424	5.283278	7.353942
92	AT2G02990	ribonuclease 1 (RNS1), identical to ribonuclease SP:P42813 Ribonuclease 1 precursor (EC 3.1.27.1) {Arabidopsis thaliana}, GI:561998 from (Arabidopsis thaliana)	2.103175	5.642583	1.627134e-07	7.190646e-08	15.55838	4.467953	6.322722	4.45101	6.69199	4.571485	6.83252	4.873533	6.929451
93	AT4G30290	putative xyloglucan endotransglycosylase/hydrolase, expressed throughout both the main and the lateral root, with intensive expression at the dividing and elongating regions. Is expressed in lateral root primordia but expression ceases after lateral root begins to grow.	2.099620	6.369366	7.164081e-07	3.165959e-07	13.20341	5.490715	7.521228	5.122601	7.113251	5.716084	7.440096	4.948822	7.602128
94	AT5G58610	PHD finger transcription factor, putative	2.08567	5.769236	4.454404e-09	1.968495e-09	23.13305	4.866088	6.77349	4.783124	6.728756	4.610631	6.777267	4.64576	6.96877
95	AT5G59820	zinc finger (C2H2 type) family protein (ZAT12), identical to zinc finger protein ZAT12 (Arabidopsis thaliana) gi:1418325:emb:CAA67232	2.080699	7.71896	6.758018e-07	2.986511e-07	13.29457	6.472394	8.959068	6.440682	8.68342	7.23501	8.754102	6.566356	8.640647
96	AT2G35570	pseudogene, serpin (serine protease inhibitor) family, similar to phloem serpin-1 (Cucurbita maxima) GI:9937311; blastp match of 49% identity and 9.9e-85 P-value to GP:26224736:gb:AAN76362.1::AY158152 serpin-like protein {Citrus x paradisi} ""	2.074892	4.715915	2.894111e-08	1.278969e-08	18.96644	3.656009	5.947189	3.543555	5.484671	3.859327	5.8505	3.654982	5.731083
97	AT1G73010	phosphoric monoester hydrolase	2.064490	6.602848	1.335665e-06	5.902583e-07	12.26424	5.459766	7.654195	5.86493	7.254514	5.414798	7.468347	5.54292	8.163317
98	AT2G45210	auxin-responsive protein-related, weakly similar to small auxin up RNA (GI:546362) {Arabidopsis thaliana}	2.062050	6.718206	4.09413e-08	1.809282e-08	18.23691	5.48336	7.720996	5.458769	7.768068	5.862656	7.743556	5.943939	7.764306
99	AT1G77450	no apical meristem (NAM) family protein, contains Pfam PF02365: No apical meristem (NAM) domain; similar to GRAB1 protein GB:CAA09371, a novel member of the NAC domain family ""	2.055163	7.671899	2.456671e-09	1.085655e-09	24.51682	6.685328	8.690722	6.601519	8.798156	6.683419	8.775606	6.607003	8.533437
100	AT2G20720	pentatricopeptide (PPR) repeat-containing protein, contains Pfam TIGR00756: pentatricopeptide repeat domain	2.052670	6.632293	1.754042e-08	7.751483e-09	20.03560	5.435547	7.48548	5.613289	7.8629	5.613773	7.713267	5.761225	7.572865
101	AT1G29195	expressed protein	2.043851	6.576215	1.313460e-08	5.804456e-09	20.70098	5.598302	7.684318	5.537938	7.761509	5.427382	7.365163	5.653538	7.581573
102	AT2G29500	17.6 kDa class I small heat shock protein (HSP17.6B-CI), contains Pfam PF00011: Hsp20/alpha crystallin family; identified in Scharf, K-D., et al, Cell Stress & Chaperones (2001) 6: 225-237. ""	2.033801	5.799331	2.015008e-08	8.904744e-09	19.74111	4.855846	6.750856	4.580787	6.746344	5.008703	6.964636	4.684387	6.80309
103	AT4G34138	UDP-glucoronosyl/UDP-glucosyl transferase family protein, contains Pfam profile: PF00201 UDP-glucoronosyl and UDP-glucosyl transferase	2.01273	7.40469	1.509447e-08	6.670566e-09	20.39692	6.470788	8.570496	6.157228	8.383447	6.446298	8.318179	6.518983	8.372095
104	AT3G54700;AT2G38940""	[AT3G54700, phosphate transporter, putative, strong similarity to phosphate transporter (AtPT2) (Arabidopsis thaliana) GI:1502430 ];[AT2G38940, phosphate transporter (PT2), identical to phosphate transporter (AtPT2) (Arabidopsis thaliana) GI:1502430 ]""	1.997972	6.95277	7.894192e-06	3.48861e-06	9.908965	5.352825	7.645981	6.008634	7.950362	5.890651	8.117347	6.563028	8.093335
105	AT3G24780	expressed protein	1.9971	6.467897	1.375139e-05	6.07703e-06	9.283491	4.948214	7.061437	5.510619	8.092673	5.717822	7.513875	5.700732	7.197802
106	AT3G15352	cytochrome c oxidase copper chaperone-related, contains similarity to cytochrome c oxidase copper chaperone (Mus musculus) SWISS-PROT:P56394	1.990025	7.240652	7.55297e-09	3.337817e-09	21.98647	6.296075	8.298833	6.355614	8.24103	6.019502	8.232512	6.311369	8.170282
107	AT1G20350	mitochondrial import inner membrane translocase subunit Tim17, putative, similar to SP:Q9SP35 Mitochondrial import inner membrane translocase subunit TIM17 {Arabidopsis thaliana}; contains Pfam profile PF02466: Mitochondrial import inner membrane translocase subunit Tim17 ""	1.981913	5.668785	2.890322e-07	1.277294e-07	14.59451	4.768336	7.072057	4.626648	6.478466	4.852503	6.457938	4.463828	6.630506
108	AT5G49560	expressed protein, similar to SP:P40389 Rapid response to glucose protein 1 {Schizosaccharomyces pombe}	1.975993	6.792705	1.211159e-06	5.352365e-07	12.39758	5.417008	7.83159	6.057839	7.88556	5.537887	7.827597	6.206101	7.578059
109	AT5G42900	expressed protein, similar to unknown protein (pir::T05226)	1.970590	5.077242	9.263086e-09	4.093553e-09	21.45677	4.148439	6.135533	3.954471	6.084394	4.177467	5.865686	4.08741	6.164535
110	AT1G72680	cinnamyl-alcohol dehydrogenase, putative, similar to cinnamyl-alcohol dehydrogenase GB:AAC35846 (Medicago sativa), SP:Q08350 (Picea abies)	1.96913	9.336064	2.389016e-09	1.055756e-09	24.60256	8.291327	10.396397	8.411378	10.334612	8.311821	10.192282	8.391469	10.359224
111	AT2G26020	plant defensin-fusion protein, putative (PDF1.2b), plant defensin protein family member, personal communication, Bart Thomma (Bart.Thomma@agr.kuleuven.ac.be); similar to antifungal protein 1 preprotein (Raphanus sativus) gi:609322:gb:AAA69541 ""	1.963418	6.515384	8.573083e-05	3.788626e-05	7.422751	5.685623	8.048771	5.183009	6.724629	5.126699	7.594172	6.139368	7.620803
112	AT3G14700	expressed protein	1.963200	4.773561	3.266571e-08	1.443567e-08	18.67061	3.706789	5.498462	3.829693	5.803949	3.680426	5.939324	3.950937	5.778908
113	AT5G33290	exostosin family protein, contains Pfam profile: PF03016 Exostosin family	1.944192	7.24156	4.250695e-08	1.878472e-08	18.16942	5.961823	8.276644	6.323363	8.194568	6.372856	8.298301	6.419817	8.085113
114	AT5G13750	transporter-related	1.934552	7.81665	2.543163e-08	1.123877e-08	19.26285	6.744065	8.963332	6.778615	8.84099	6.86226	8.762864	7.012558	8.56852
115	AT1G71370;AT1G71280""	[AT1G71370, DEAD/DEAH box helicase, putative, similar to ATP-dependent RNA helicase GB:6321111 from (S. cerevisiae) ];[AT1G71280, DEAD/DEAH box helicase, putative, contains Pfam profile: PF00270 DEAD/DEAH box helicase ]""	1.932079	5.352176	1.119013e-07	4.945155e-08	16.31889	4.353908	6.317529	4.215893	6.461557	4.375617	6.005985	4.599128	6.487792
116	AT3G10500	no apical meristem (NAM) family protein, similar to to NAC2 (GI:645671) (Arabidopsis thaliana); contains Pfam PF02365: No apical meristem (NAM) protein ""	1.924082	8.799121	1.334018e-08	5.895308e-09	20.65477	7.703302	9.783537	7.716444	9.663624	8.04385	9.805029	7.884723	9.792458
117	AT1G07090	expressed protein, contains Pfam profile PF04852: Protein of unknown function (DUF640)	1.918949	8.234642	8.018349e-09	3.543477e-09	21.7945	7.154632	9.240487	7.349037	9.279592	7.179947	9.138202	7.417053	9.118182
118	AT5G13330	encodes a member of the ERF (ethylene response factor) subfamily B-4 of ERF/AP2 transcription factor family. The protein contains one AP2 domain. There are 7 members in this subfamily.	1.910964	6.379882	9.28377e-07	4.102694e-07	12.79228	5.189472	7.326172	5.144376	7.516398	5.861598	7.093157	5.502153	7.405728
119	AT1G23410	ubiquitin extension protein, putative / 40S ribosomal protein S27A (RPS27aA), strong similarity to ubiquitin extension protein (UBQ5) GB:AAA32906 GI:166934 from (Arabidopsis thaliana)	1.910677	6.956701	1.509447e-08	6.670566e-09	20.40408	5.778005	8.014248	6.053457	7.799319	6.059988	7.936088	6.114002	7.898504
120	AT4G21990	APR3 (APS REDUCTASE 3)	1.906278	9.662062	1.334018e-08	5.895308e-09	20.64059	8.825573	10.740465	8.691644	10.599093	8.512904	10.520911	8.805571	10.600336
121	AT3G09480	histone H2B, putative, similar to histone from Arabidopsis thaliana GI:2407802, Gossypium hirsutum SP:O22582, H2B-3 GB:CAA12231 from (Lycopersicon esculentum); contains Pfam profile PF00125 Core histone H2A/H2B/H3/H4 ""	1.902454	6.73789	3.266571e-08	1.443567e-08	18.66038	5.705587	7.928958	5.862894	7.556939	5.922951	7.678649	5.655218	7.59192
122	AT5G62360	invertase/pectin methylesterase inhibitor family protein, similar to pectinesterase from Arabidosis thaliana SP:Q42534, Lycopersicon esculentum SP:Q43143; contains Pfam profile PF04043: Plant invertase/pectin methylesterase inhibitor ""	1.900834	7.6237	1.177256e-08	5.202542e-09	20.94260	6.609616	8.616596	6.905453	8.567501	6.577368	8.604219	6.600691	8.50815
123	AT1G24090	RNase H domain-containing protein, very low similarity to GAG-POL precursor (Oryza sativa (japonica cultivar-group)) GI:5902445; contains Pfam profiles PF00075: RNase H, PF04134: Protein of unknown function, DUF393 ""	1.893205	7.374447	3.856062e-09	1.704075e-09	23.56599	6.336388	8.342066	6.494419	8.286508	6.419468	8.427214	6.461105	8.228411
124	AT3G16530	legume lectin family protein, contains Pfam domain, PF00139: Legume lectins beta domain	1.887917	8.78608	6.74531e-06	2.980895e-06	10.09097	7.676813	9.777333	7.517245	9.718289	7.596166	9.677854	8.578265	9.746682
125	AT5G16970	NADP-dependent oxidoreductase, putative (P1), identical to probable NADP-dependent oxidoreductase P1, zeta-crystallin homolog (SP:Q39172)(gi:886428), Arabidopsis thaliana; similar to allyl alcohol dehydrogenase (Nicotiana tabacum) GI:6692816; contains Pfam profile PF00107: oxidoreductase, zinc-binding dehydrogenase family ""	1.881052	9.134982	4.821872e-09	2.130887e-09	22.91022	8.236156	10.137704	8.032027	10.038941	8.227277	10.069679	8.282363	10.055706
126	AT1G17710	similar to expressed protein [Arabidopsis thaliana] (TAIR:At1g73010.1); similar to putative phosphatase [Lycopersicon esculentum] (GB:CAD30863.1); contains InterPro domain HAD-superfamily subfamily IB hydrolase, hypothetical 1 (InterPro:IPR006384); contains InterPro domain HAD-superfamily hydrolase, subfamily IB (PSPase-like) (InterPro:IPR006383) ""	1.875762	5.614501	5.319381e-06	2.350747e-06	10.39711	4.911883	6.702684	4.74393	5.949173	4.472805	6.579033	4.57786	6.978637
127	AT4G18360	(S)-2-hydroxy-acid oxidase, peroxisomal, putative / glycolate oxidase, putative / short chain alpha-hydroxy acid oxidase, putative, similar to (S)-2-hydroxy-acid oxidase, peroxisomal (Glycolate oxidase, GOX) (Short chain alpha-hydroxy acid oxidase) (Spinacia oleracea) SWISS-PROT:P05414	1.871591	6.016806	1.45049e-07	6.410021e-08	15.76829	4.814684	6.869281	4.889839	6.957405	5.330512	7.01419	5.289007	6.969527
128	AT4G18010	inositol polyphosphate 5-phosphatase II (IP5PII), nearly identical to inositol polyphosphate 5-phosphatase II (Arabidopsis thaliana) GI:10444263 isoform contains an AT-acceptor splice site at intron 6	1.856708	7.579047	1.970069e-07	8.70615e-08	15.21308	6.944457	8.529174	6.326704	8.594543	6.78901	8.39011	6.542603	8.515777
129	AT4G01180;AT5G59390""	[AT4G01180, XH/XS domain-containing protein, contains Pfam domain PF03469: XH domain and PF03468: XS domain ];[AT5G59390, XH/XS domain-containing protein, contains Pfam domain PF03469: XH domain and PF03468: XS domain ]""	1.852016	4.2443	4.611967e-07	2.038126e-07	13.8522	3.221226	5.347927	3.230188	4.745842	3.327633	5.410367	3.494121	5.177096
130	AT5G61820	expressed protein, MtN19, Medicago truncatula, EMBL:MTY15367	1.843707	10.77042	1.268483e-07	5.605693e-08	16.09427	9.939834	11.744232	9.765475	11.329569	9.878793	11.843169	9.81018	11.852137
131	AT3G26690	MutT/nudix family protein, similar to SP:Q09790 Diadenosine 5',5'''-P1,P6-hexaphosphate hydrolase (EC 3.6.1.-) (Ap6A hydrolase) {Schizosaccharomyces pombe}; contains Pfam profile PF00293: NUDIX domain ""	1.837617	7.197048	1.016418e-07	4.491763e-08	16.47956	6.264076	8.006313	6.019747	7.987449	6.348908	8.317207	6.480226	8.152457
132	AT1G14130	2-oxoglutarate-dependent dioxygenase, putative, similar to adventitious rooting related oxygenase ARRO-1 from Malus x domestica, gi:3492806; contains Pfam domain PF03171, 2OG-Fe(II) oxygenase superfamily ""	1.811547	7.07939	5.857972e-07	2.588761e-07	13.4907	6.2421	8.049587	6.321843	7.962103	6.397276	7.814	5.733244	8.114963
133	AT1G10170	NF-X1 type zinc finger family protein, contains Pfam PF01422: NF-X1 type zinc finger; similar to transcriptional repressor NF-X1 (SP:Q12986) (Homo sapiens); similar to EST gb:T21002 ""	1.807940	9.140855	1.051955e-07	4.648812e-08	16.41797	8.331926	10.2129	8.355799	9.892839	8.326413	10.056879	7.933404	10.016683
134	AT1G73260	trypsin and protease inhibitor family protein / Kunitz family protein, similar to trypsin inhibitor propeptide (Brassica oleracea) GI:841208; contains Pfam profile PF00197: Trypsin and protease inhibitor ""	1.804179	7.614917	4.911265e-05	2.170391e-05	7.968742	6.02515	8.094601	6.749101	8.566041	6.941728	8.398261	7.13533	9.009124
135	AT2G37690;AT2G05140""	[AT2G37690, phosphoribosylaminoimidazole carboxylase, putative / AIR carboxylase, putative, similar to SP:P55195 Phosphoribosylaminoimidazole carboxylase, chloroplast precursor (EC 4.1.1.21) (AIR carboxylase) (AIRC) {Vigna aconitifolia}; contains Pfam profiles PF02222: ATP-grasp domain, PF00731: AIR carboxylase ];[AT2G05140, phosphoribosylaminoimidazole carboxylase family protein / AIR carboxylas…	1.802354	7.404586	2.996123e-07	1.324050e-07	14.52881	6.316628	8.401693	6.885732	8.344832	6.537608	8.264023	6.273668	8.212503
136	AT5G63790	no apical meristem (NAM) family protein, contains Pfam PF02365: No apical meristem (NAM) domain; contains similarity to NAC-domain protein ""	1.801494	10.01638	8.315524e-08	3.674805e-08	16.87968	8.969412	11.030078	8.959722	11.055423	9.28634	10.761095	9.24704	10.821894
137	AT5G20790	expressed protein, predicted protein, Arabidopsis thaliana	1.798757	6.557583	1.432567e-05	6.330814e-06	9.235141	5.697762	7.274915	5.625563	6.832909	5.479292	7.833383	5.830202	7.88664
138	AT1G55500	expressed protein, contains Pfam profile PF04146: YT521-B-like family	1.797136	7.580868	4.597393e-08	2.031685e-08	18.00056	6.659724	8.600364	6.538391	8.558813	6.639444	8.294468	6.89164	8.464097
139	AT3G02480	ABA-responsive protein-related, similar to ABA-inducible protein (Fagus sylvatica) GI:3901016, cold-induced protein kin1 (Brassica napus) GI:167146	1.789060	8.074845	5.054905e-05	2.233869e-05	7.945331	7.125577	8.428715	6.926957	8.835301	7.07105	9.717358	7.597674	8.896126
140	AT2G34070	expressed protein	1.787461	7.953309	5.821262e-08	2.572538e-08	17.54572	7.225781	8.655542	6.980817	8.883721	6.86855	8.950431	7.163167	8.898464
141	AT2G30250	WRKY family transcription factor	1.786804	6.495877	1.266701e-08	5.597821e-09	20.78063	5.584746	7.56572	5.637388	7.272592	5.642113	7.413241	5.545653	7.305561
142	AT5G43450	2-oxoglutarate-dependent dioxygenase, putative, similar to 2A6 (GI:599622) and tomato ethylene synthesis regulatory protein E8 (SP:P10967)	1.786106	8.86341	4.806907e-07	2.124274e-07	13.79609	7.931745	10.046198	7.860354	9.350416	8.099994	9.85774	7.989337	9.771502
143	AT3G60970;AT3G60160""	[AT3G60970, ABC transporter family protein, ABC transporter-like proteins ];[AT3G60160, ABC transporter family protein, similar to ATP-binding cassette transporter MRP8 GI:18031899 from (Arabidopsis thaliana) ]""	1.783000	5.028575	5.58416e-07	2.467758e-07	13.58064	4.296096	5.743375	3.982136	5.771584	4.053063	6.340477	4.217005	5.824862
144	AT2G21220	auxin-responsive protein, putative, similar to auxin-induced protein TGSAUR22 (GI:10185820) (Tulipa gesneriana)	1.779965	5.433289	1.535553e-06	6.785934e-07	12.07782	4.413082	5.870107	4.788531	6.420521	4.483165	6.660386	4.488446	6.342071
145	AT1G62045	expressed protein	1.770566	5.57923	3.184306e-07	1.407212e-07	14.42885	4.526456	6.322437	4.977104	6.627593	4.484312	6.595391	4.787917	6.31263
146	AT5G44420	plant defensin protein, putative (PDF1.2a), plant defensin protein family member, personal communication, Bart Thomma (Bart.Thomma@agr.kuleuven.ac.be); similar to antifungal protein 1 preprotein (Raphanus sativus) gi:609322:gb:AAA69541 ""	1.766526	6.938633	0.0001365844	6.035955e-05	6.997731	6.386479	7.66642	5.495654	7.788222	5.58327	8.284033	6.756078	7.548908
147	AT5G57220	cytochrome P450, putative, similar to Cytochrome P450 (SP:O65790) (Arabidopsis thaliana); Cytochrome P450 (GI:7415996) (Lotus japonicus) ""	1.765472	5.467916	4.301255e-06	1.900815e-06	10.66184	4.338386	6.175887	4.426988	6.353829	4.391936	6.552432	5.18341	6.320461
148	AT5G59310	lipid transfer protein 4 (LTP4), identical to lipid transfer protein 4 from Arabidopsis thaliana (gi:8571923); contains Pfam protease inhibitor/seed storage/LTP family domain PF00234 ""	1.765421	9.882184	6.075489e-07	2.684887e-07	13.44524	9.041572	10.363992	8.919782	10.80684	8.900225	11.082767	9.136315	10.805979
149	AT1G75270	dehydroascorbate reductase, putative, similar to GI:6939839 from (Oryza sativa)	1.763683	8.935181	3.85335e-08	1.702877e-08	18.36117	8.282151	9.79496	7.911735	9.789649	8.06908	9.746247	7.950392	9.937234
150	AT2G27510	ferredoxin, putative, similar to non-photosynthetic ferredoxin from Citrus sinensis (GI:1360725), Ferredoxin, root R-B2 from Raphanus sativus (SP:P14937); contains Pfam profile PF00111 2Fe-2S iron-sulfur cluster binding domain ""	1.762844	8.98927	6.954154e-08	3.073187e-08	17.21682	7.915819	9.853263	8.26193	9.697479	8.038267	10.034955	8.215379	9.897075
151	AT5G55200	co-chaperone grpE protein, putative, similar to chaperone GrpE type 2 (Nicotiana tabacum) GI:3851640; contains Pfam profile PF01025: co-chaperone GrpE ""	1.762001	8.046416	2.024619e-08	8.947216e-09	19.71165	7.289672	9.013019	7.189423	8.75803	7.142529	8.9978	7.040038	8.940817
152	AT4G12490	protease inhibitor/seed storage/lipid transfer protein (LTP) family protein, similar to pEARLI 1 (Accession No. L43080): an Arabidopsis member of a conserved gene family (PGF95-099), Plant Physiol. 109 (4), 1497 (1995); contains Pfam protease inhibitor/seed storage/LTP family domain PF00234 ""	1.761924	6.85019	5.45315e-06	2.409862e-06	10.36682	6.459248	7.607165	5.563739	7.530763	5.750117	7.966661	6.103811	7.820022
153	AT1G69870	proton-dependent oligopeptide transport (POT) family protein, contains Pfam profile: PF00854 POT family	1.760723	8.634538	6.469203e-07	2.858877e-07	13.36011	7.767712	9.779656	7.609886	9.079556	7.805541	9.621989	7.833569	9.578397
154	AT3G14990	4-methyl-5(b-hydroxyethyl)-thiazole monophosphate biosynthesis protein, putative, supporting cDNA gi:11908017:gb:AF326856.1:; contains Pfam profile PF01965:DJ-1/PfpI family; identical to cDNA EST Athsr7 GI:5281061 ""	1.757752	9.887877	2.543163e-08	1.123877e-08	19.26043	8.937268	10.875323	9.021733	10.535674	9.009313	10.815145	9.067692	10.840871
155	AT1G02750	drought-responsive family protein, contains similarity to drought-induced mRNA, Di19 (Arabidopsis thaliana) gi:469110:emb:CAA55321	1.740627	8.09372	4.141364e-09	1.830156e-09	23.37437	7.203034	9.042251	7.271546	8.962591	7.198003	8.942489	7.22104	8.908801
156	AT2G47010	expressed protein	1.738207	6.800225	1.425560e-07	6.299852e-08	15.79716	5.896258	7.781142	6.083634	7.375192	5.773284	7.695446	5.971311	7.825535
157	AT5G61880	signaling molecule-related, contains similarity to mitochondria-associated granulocyte macrophage CSF signaling molecule, mitochondrial precursor (CGI-136) (Mus musculus) SWISS-PROT:Q9CQV1	1.725137	7.186153	2.081908e-07	9.200392e-08	15.1082	6.46484	8.146554	6.433125	8.059394	5.987434	7.87139	6.408939	8.117548
158	AT4G19880	similar to expressed protein [Arabidopsis thaliana] (TAIR:At5g45020.1); similar to COG0435: Predicted glutathione S-transferase [Mesorhizobium sp. BNC1] (GB:ZP_00194630.1); contains InterPro domain Glutathione S-transferase, C-terminal (InterPro:IPR004046) ""	1.720361	9.49228	5.361831e-08	2.369506e-08	17.71293	8.427127	10.474691	8.640707	10.182268	8.711553	10.407487	8.749009	10.345393
159	AT4G34510	fatty acid elongase, putative, similar to fatty acid elongase 1, Arabidopsis thaliana,gb:U29142 (GI:881615)	1.715186	5.045767	3.165508e-08	1.398905e-08	18.79032	4.124457	6.016036	4.326419	5.730039	4.226153	5.931852	4.075667	5.935513
160	AT1G19020	expressed protein	1.714836	6.396938	8.57634e-07	3.790065e-07	12.94229	5.317815	7.141427	5.259865	7.174683	5.786267	7.448059	5.794131	7.253255
161	AT3G60140	glycosyl hydrolase family 1 protein, contains Pfam PF00232 : Glycosyl hydrolase family 1 domain; TIGRFAM TIGR01233: 6-phospho-beta-galactosidase; similar to Cyanogenic Beta-Glucosidase (GI:1311386)(pdb:1CBG) (Trifolium Repens); identical beta-glucosidase GI:10834547 ""	1.705908	5.073763	9.746647e-05	4.307249e-05	7.308622	3.987942	5.400573	4.333307	5.396466	4.406649	6.448094	4.155338	6.461733
162	AT1G60730	aldo/keto reductase family protein, contains Pfam profile PF00248: oxidoreductase, aldo/keto reductase family	1.705004	6.84517	2.818919e-07	1.245740e-07	14.64285	5.930063	7.779987	5.801686	7.621086	5.889552	7.794863	6.34937	7.59475
163	AT5G48250	zinc finger (B-box type) family protein, contains similarity to CONSTANS homologs	1.699526	7.425536	9.064281e-08	4.005697e-08	16.70459	6.413433	8.291826	6.536485	8.464105	6.690726	8.0584	6.662448	8.286866
164	AT1G17745	D-3-phosphoglycerate dehydrogenase / 3-PGDH, identical to SP:O04130	1.696265	9.631367	1.873139e-08	8.277796e-09	19.88518	8.775252	10.545905	8.640773	10.418045	8.780884	10.433021	8.936028	10.521029
165	AT4G05390	ferredoxin--NADP(+) reductase, putative / adrenodoxin reductase, putative, strong similarity to SP:P41345 Ferredoxin--NADP reductase, root isozyme, chloroplast precursor (EC 1.18.1.2) (FNR) {Oryza sativa}, ferredoxin-NADP reductase precursor (Zea mays) GI:500751	1.693918	8.43806	3.392117e-07	1.499048e-07	14.31929	7.419624	9.210317	7.711955	9.204703	7.348625	9.429424	7.884203	9.295634
166	AT2G41380	embryo-abundant protein-related, similar to embryo-abundant protein (Picea glauca) GI:1350531	1.684011	6.56364	2.524506e-08	1.115632e-08	19.29844	5.652097	7.348585	5.780559	7.330448	5.589914	7.488463	5.863966	7.455085
167	AT5G59510	expressed protein	1.680942	5.284029	1.722143e-07	7.610513e-08	15.44954	4.612293	6.379341	4.280038	6.020185	4.489236	5.945774	4.392663	6.152698
168	AT1G79110	expressed protein	1.680768	7.415037	1.149033e-07	5.077818e-08	16.27569	6.638506	8.298937	6.297702	8.333503	6.628193	8.108085	6.734211	8.281162
169	AT3G10930	expressed protein	1.680060	4.26523	4.726962e-06	2.088944e-06	10.54314	3.45907	5.501513	3.096472	4.715521	3.473039	5.206465	3.672218	4.997542
170	AT4G15910	drought-responsive protein / drought-induced protein (Di21), identical to GI:469112; contains PF03242 Late embryogenesis abundant protein domain ""	1.679594	8.764545	5.791691e-06	2.55947e-06	10.27873	7.426824	9.572442	8.266338	9.481663	7.779572	9.806091	8.226259	9.557173
171	AT4G25630	fibrillarin 2 (FIB2), identical to fibrillarin 2 GI:9965655 from (Arabidopsis thaliana)	1.662716	9.117063	8.5825e-08	3.792788e-08	16.81940	8.131455	9.958293	8.523841	9.804109	8.283681	10.027285	8.203844	10.003996
172	AT2G38465	expressed protein	1.662376	5.156391	8.700998e-08	3.845154e-08	16.79088	4.31671	5.899959	4.246957	5.853757	4.522987	6.170456	4.21416	6.026146
173	AT1G77120	alcohol dehydrogenase (ADH), identical to alcohol dehydrogenase GI:469467 from (Arabidopsis thaliana)	1.661531	8.463818	1.860812e-06	8.223321e-07	11.82156	7.655952	8.923766	7.618652	9.360912	7.337871	9.393486	7.919735	9.500169
174	AT2G43510	Encodes a defensin-like (DEFL) family protein.	1.657959	8.543834	4.094977e-06	1.809657e-06	10.72735	7.419087	9.069865	7.613033	9.170411	7.811388	9.562852	8.015911	9.688126
175	AT1G08610	pentatricopeptide (PPR) repeat-containing protein, contains Pfam profile PF01535: PPR repeat	1.643442	6.859381	3.268233e-07	1.444301e-07	14.38876	5.852588	7.670232	6.081821	7.453107	5.942978	7.892686	6.273252	7.708385
176	AT1G09240	nicotianamine synthase, putative, similar to nicotianamine synthase (Lycopersicon esculentum)(GI:4753801), nicotianamine synthase 2 (Hordeum vulgare)(GI:4894912)	1.636354	6.268423	5.211572e-06	2.303103e-06	10.42702	5.178544	7.33704	5.451207	6.676812	5.766648	7.346592	5.404584	6.985953
177	AT1G28600	lipase, putative, similar to lipase (Arabidopsis thaliana) GI:1145627; contains InterPro Entry IPR001087 Lipolytic enzyme, G-D-S-L family ""	1.635211	9.45503	3.031271e-07	1.339583e-07	14.50087	8.862561	10.501249	8.482847	10.271312	8.720032	10.099039	8.484262	10.218945
178	AT4G36010	pathogenesis-related thaumatin family protein, similar to receptor serine/threonine kinase PR5K (Arabidopsis thaliana) GI:1235680; contains Pfam profile PF00314: Thaumatin family ""	1.628133	7.672693	9.848895e-08	4.352434e-08	16.53752	6.750539	8.529135	6.859509	8.588317	6.732734	8.48937	7.091724	8.340214
179	AT3G11340	UDP-glucoronosyl/UDP-glucosyl transferase family protein, contains Pfam profile: PF00201 UDP-glucoronosyl and UDP-glucosyl transferase	1.623611	5.692058	1.297577e-07	5.734266e-08	16.04427	4.689126	6.491353	4.933161	6.363676	5.010508	6.723687	4.888213	6.436738
180	AT2G47990	transducin family protein / WD-40 repeat family protein, similar to Vegetatible incompatibility protein HET-E-1 (SP:Q00808) {Podospora anserina}; contains 5 WD-40 repeats (PF00400); similar to beta transducin-like protein HET-E2C*4 (GP:17225206)(Podospora anserina) ""	1.616904	7.026054	1.171932e-07	5.179014e-08	16.23519	6.018257	7.798539	6.126975	7.708106	6.371941	7.901145	6.353237	7.930235
181	AT1G33560	disease resistance protein (CC-NBS-LRR class), putative, domain signature CC-NBS-LRR exists, suggestive of a disease resistance protein.	1.616707	8.109	3.478511e-07	1.537228e-07	14.28463	7.083574	8.941791	7.142464	9.056955	7.490768	8.925731	7.48578	8.744938
182	AT5G62440	expressed protein	1.614952	7.722511	2.584219e-08	1.142021e-08	19.22180	6.924558	8.458838	6.978397	8.415209	6.888335	8.559984	6.868852	8.685919
183	AT3G54730;AT2G19850""	[AT3G54730, expressed protein ];[AT2G19850, expressed protein ]""	1.606659	4.770215	8.096822e-06	3.578156e-06	9.881317	4.168001	5.631818	3.711272	5.079402	4.128588	5.938255	3.85968	5.644702
184	AT4G24120	similar to oligopeptide transporter OPT family protein [Arabidopsis thaliana] (TAIR:At1g48370.1); similar to transporter, putative [Arabidopsis thaliana] (TAIR:At5g53550.1); similar to oligopeptide transporter OPT family protein [Arabidopsis thaliana] (TAIR:At1g65730.1); similar to transporter, putative [Arabidopsis thaliana] (TAIR:At5g24380.1); similar to oligopeptide transporter OPT family prot…	1.606136	7.16202	2.591209e-06	1.145110e-06	11.30376	6.578428	8.240337	5.939998	7.984227	6.490571	7.748402	6.426813	7.887389
185	AT4G33540	metallo-beta-lactamase family protein	1.605998	9.593034	2.421277e-08	1.070013e-08	19.39252	8.833158	10.498412	8.66334	10.437986	8.827492	10.297858	8.836151	10.349878
186	AT1G06720	expressed protein, contains Pfam domain, PF04950: Protein of unknown function (DUF663)	1.604407	7.107258	9.943583e-08	4.394279e-08	16.51712	6.213332	7.96603	6.498141	7.801185	6.110351	7.951586	6.398392	7.919044
187	AT3G57660	DNA-directed RNA polymerase family protein, similar to SP:O35134 DNA-directed RNA polymerase I largest subunit (EC 2.7.7.6) (RNA polymerase I 194 kDa subunit) (RPA194) {Mus musculus}; contains InterPro accession IPR000722: RNA polymerase, alpha subunit ""	1.602462	7.535817	5.478887e-08	2.421236e-08	17.66243	6.730094	8.325734	6.75344	8.191751	6.580393	8.382483	6.874415	8.448224
188	AT5G40690	expressed protein	1.597206	6.671434	1.981507e-06	8.756697e-07	11.68076	6.042396	7.390087	5.950774	7.39265	6.096646	7.603777	5.401509	7.493636
189	AT2G45570	cytochrome P450 76C2, putative (CYP76C2) (YLS6), identical to SP:O64637 Cytochrome P450 76C2 (EC 1.14.-.-) {Arabidopsis thaliana}, cDNA YLS6 mRNA for cytochrome P450 (CYP76C2), partial cds GI:13122289	1.592577	6.022228	8.689982e-07	3.840286e-07	12.90270	4.986041	6.6563	5.475403	6.65925	5.113942	7.034876	5.328373	6.92364
190	AT1G14060	expressed protein	1.588813	7.001187	2.866547e-07	1.266787e-07	14.60906	6.010027	7.831556	6.129205	7.547589	6.327528	7.898279	6.360362	7.904951
191	AT5G06550	similar to transcription factor jumonji (jmjC) domain-containing protein [Arabidopsis thaliana] (TAIR:At1g78280.1); similar to hypothetical protein [Neurospora crassa] (GB:XP_327705.1); contains InterPro domain Cyclin-like F-box (InterPro:IPR001810); contains InterPro domain Transcription factor jumonji, jmjC (InterPro:IPR003347) ""	1.588448	6.820105	3.165508e-08	1.398905e-08	18.77763	6.023885	7.786828	5.94313	7.580482	6.08135	7.517608	6.055159	7.5724
192	AT3G51860	cation exchanger, putative (CAX3), similar to high affinity calcium antiporter CAX1 (Arabidopsis thaliana) gi:9256741:gb:AAB05913; Ca2+:Cation Antiporter (CaCA) Family member PMID:11500563; non-consensus AT-acceptor splice site at intron 1 ""	1.587910	8.091738	2.462954e-06	1.088431e-06	11.38214	7.33711	8.884307	6.844793	8.984225	7.66276	8.841608	7.346471	8.832634
193	AT2G24500	zinc finger (C2H2 type) family protein, contains Pfam profile: PF00096 zinc finger, C2H2 type	1.586696	8.948443	3.208101e-08	1.417728e-08	18.74509	8.010667	9.681715	8.238128	9.827959	8.124991	9.680701	8.246595	9.776789
194	AT1G09500	similar to Eucalyptus gunnii alcohol dehydrogenase of unknown physiological function (GI:1143445), Vigna unguiculata (gi:1854445), NOT a cinnamyl-alcohol dehydrogenase	1.585846	6.268053	1.049611e-05	4.638451e-06	9.579848	5.378178	6.968676	5.192572	6.713021	5.800508	7.534476	5.529263	7.027732
195	AT5G19440	similar to Eucalyptus gunnii alcohol dehydrogenase of unknown physiological function (GI:1143445), apple tree, PIR:T16995; NOT a cinnamyl-alcohol dehydrogenase ""	1.576193	10.69318	1.171932e-07	5.179014e-08	16.23641	9.821619	11.576171	10.129322	11.492835	9.722279	11.456246	9.947124	11.399865
196	AT2G32220	60S ribosomal protein L27 (RPL27A)	1.574651	7.256113	1.885758e-07	8.333562e-08	15.27759	6.464551	7.88257	6.472144	7.87317	6.368503	8.27394	6.569951	8.144074
197	AT4G25990	expressed protein	1.573484	5.478466	2.867746e-06	1.267317e-06	11.17646	4.732852	6.407785	4.683197	5.801028	4.828146	6.546806	4.5227	6.305212
198	AT3G63380	calcium-transporting ATPase, plasma membrane-type, putative / Ca(2+)-ATPase, putative (ACA12), identical to SP:Q9LY77 Potential calcium-transporting ATPase 12, plasma membrane-type (EC 3.6.3.8) (Ca(2+)-ATPase isoform 12) {Arabidopsis thaliana}; similar to SP:Q9LF79 Calcium-transporting ATPase 8, plasma membrane-type (EC 3.6.3.8) (Ca2+-ATPase, isoform 8) {Arabidopsis thaliana}; contains InterPro A…	1.571147	5.494112	1.580189e-06	6.98319e-07	12.03706	4.566609	6.453138	5.016538	6.342613	4.825308	6.046927	4.4257	6.276064
199	AT2G04460	expressed protein	1.570671	5.221004	1.401459e-07	6.193341e-08	15.84424	4.425577	5.822078	4.508834	6.00518	4.403899	6.272537	4.404364	5.925563
200	AT3G49580	expressed protein	1.570561	6.759968	1.660448e-05	7.33787e-06	9.070366	5.771092	7.150129	5.890188	7.281985	5.946507	7.986375	6.290961	7.762504
201	AT1G07520	scarecrow transcription factor family protein, similar to GB:AAD24412 from (Arabidopsis thaliana) (Plant J. 18 (1), 111-119 (1999)); contains Pfam profile: PF03514 GRAS family transcription factor ""	1.570399	5.467898	6.200306e-07	2.740046e-07	13.41834	4.909177	6.123149	4.60621	6.496765	4.630709	6.372583	4.5847	6.019894
202	AT1G76520	auxin efflux carrier family protein, contains auxin efflux carrier domain, Pfam:PF03547	1.567013	9.350036	1.335044e-07	5.899841e-08	15.97175	8.631155	10.147145	8.303694	10.069429	8.739689	10.112058	8.59158	10.20554
203	AT2G36380	ABC transporter family protein, related to multi drug resistance proteins and P-glycoproteins	1.563117	8.654965	1.690214e-08	7.469412e-09	20.11256	7.871524	9.468558	7.816458	9.324107	7.943679	9.472851	7.861964	9.480577
204	AT3G10450	serine carboxypeptidase S10 family protein, similar to glucose acyltransferase GB:AAD01263 (Solanum berthaultii); also similar to serine carboxypeptidase I GB:P37890 (Oryza sativa) ""	1.556280	7.285803	6.733372e-07	2.975619e-07	13.30477	6.241208	7.94896	6.568571	8.351657	6.560285	7.944178	6.660585	8.010976
205	AT1G30420;AT1G30410""	[AT1G30420, ATP-binding cassette transport protein, putative, contains Pfam profiles PF00005: ABC transporter, PF00664: ABC transporter transmembrane region ];[AT1G30410, ATP-binding cassette transport protein, putative, similar to MgATP-energized glutathione S-conjugate pump (Arabidopsis thaliana) GI:2909781; contains Pfam profiles PF00005: ABC transporter, PF00664: ABC transporter transmembrane…	1.555928	7.33684	1.057086e-07	4.671486e-08	16.40436	6.699364	8.128587	6.428485	7.92618	6.534885	8.271858	6.572772	8.132594
206	AT1G23280	MAK16 protein-related, contains similarity to MAK16 protein SP:P10962 from (Saccharomyces cerevisiae)	1.555765	6.690102	1.401459e-07	6.193341e-08	15.85317	5.900101	7.603549	5.864745	7.246884	5.854346	7.619056	6.029685	7.402445
207	AT5G13370;AT5G13360""	[AT5G13370, auxin-responsive GH3 family protein, similar to auxin-responsive GH3 product (Glycine max) GI:18591; contains Pfam profile PF03321: GH3 auxin-responsive promoter ];[AT5G13360, auxin-responsive GH3 family protein, similar to auxin-responsive GH3 product (Glycine max) GI:18591; contains Pfam profile PF03321: GH3 auxin-responsive promoter ]""	1.551499	7.94501	5.525713e-08	2.441929e-08	17.6407	7.157325	8.830905	7.142807	8.582535	7.212607	8.862728	7.164305	8.606871
208	AT5G35735	auxin-responsive family protein, similar to auxin-induced protein AIR12 GI:11357190 (Arabidopsis thaliana)	1.549027	8.525875	8.916115e-08	3.940219e-08	16.73525	7.760104	9.330946	7.548831	9.26446	7.947125	9.24827	7.749384	9.357877
209	AT5G51830	pfkB-type carbohydrate kinase family protein, contains Pfam profile: PF00294 pfkB family carbohydrate kinase	1.54667	7.484014	1.879727e-06	8.306912e-07	11.77989	6.667122	8.332644	6.830317	8.446706	6.387829	8.273318	6.957447	7.976727
210	AT3G12860	nucleolar protein Nop56, putative, similar to XNop56 protein (Xenopus laevis) GI:14799394; contains Pfam profile PF01798: Putative snoRNA binding domain ""	1.544594	6.078855	1.020737e-06	4.510853e-07	12.66643	5.471719	6.990886	5.216522	6.463076	5.269269	7.021061	5.268722	6.929587
211	AT5G24470	pseudo-response regulator 5 (APRR5), identical to pseudo-response regulator 5 GI:10281006 from (Arabidopsis thaliana)	1.543203	8.497802	9.10917e-07	4.025534e-07	12.82600	7.826627	9.398286	7.934836	9.419413	7.419879	9.066046	7.723463	9.19387
212	AT5G35490	expressed protein (MRU1), contains Pfam domain, PF04827: Protein of unknown function (DUF635)	1.528424	6.39996	1.179948e-06	5.214441e-07	12.43745	5.685551	7.174202	5.394036	6.985664	5.905008	7.42663	5.558397	7.070193
213	AT5G08600	U3 ribonucleoprotein (Utp) family protein, contains Pfam profile: PF04615 Utp14 protein	1.527869	6.015635	2.373134e-06	1.048738e-06	11.42944	5.311972	6.861105	5.316973	6.370942	5.328072	6.809262	5.049785	7.076972
214	AT3G26830	cytochrome P450 71B15, putative (CYP71B15), Identical to Cytochrome P450 (SP:Q9LW27) (Arabidopsis thaliana); similar to cytochrome P450 71B2 GB:O65788 (Arabidopsis thaliana) ""	1.526747	5.974677	0.0001176189	5.197826e-05	7.137583	5.239683	6.770296	4.437795	6.595919	5.381104	6.693015	5.786635	6.892973
215	AT4G33050	calmodulin-binding family protein, contains Pfam profile PF00612: IQ calmodulin-binding motif	1.523395	8.151321	5.163594e-07	2.281901e-07	13.68757	7.185069	8.806986	7.242914	8.930713	7.468849	9.064222	7.661663	8.850152
216	AT1G73220	sugar transporter family protein, contains Pfam profile: PF00083 sugar (and other) transporter	1.516618	5.174052	2.801968e-06	1.238249e-06	11.20404	4.442888	5.535103	4.237567	6.232058	4.588412	5.89901	4.394105	6.063274
217	AT4G34950	nodulin family protein, similar to nodulin-like protein (Arabidopsis thaliana) GI:3329368, nodule-specific protein Nlj70 (Lotus japonicus) GI:3329366	1.514228	9.786944	9.064543e-08	4.005813e-08	16.68981	9.227255	10.6087	8.911413	10.465882	9.049305	10.496465	8.931348	10.605187
218	AT4G22530	embryo-abundant protein-related, similar to embryo-abundant protein (Picea glauca) GI:1350531	1.511379	7.075731	3.860058e-07	1.705841e-07	14.12369	6.518596	7.68417	6.357353	7.696936	6.261976	8.014964	6.142241	7.929612
219	AT4G15550	UDP-glucose:indole-3-acetate beta-D-glucosyltransferase (IAGLU), identical to UDP-glucose:indole-3-acetate beta-D-glucosyltransferase (iaglu) GI:2149126 from (Arabidopsis thaliana)	1.507278	8.544159	2.133850e-07	9.429934e-08	15.06715	8.003018	9.448588	7.61709	9.176328	7.828089	9.245739	7.713882	9.320537
220	AT4G11650	osmotin-like protein (OSM34), nearly identical to SP:P50700:OSL3_ARATH Osmotin-like protein OSM34 precursor {Arabidopsis thaliana}; contains Pfam profile PF00314: Thaumatin family ""	1.500817	7.553612	4.504809e-05	1.99077e-05	8.047925	6.47979	7.935513	6.83389	8.437763	6.780095	8.00427	7.11904	8.838537
221	AT2G11810	1,2-diacylglycerol 3-beta-galactosyltransferase, putative / monogalactosyldiacylglycerol synthase, putative / MGDG synthase, putative, identical to monogalactosyldiacylglycerol synthase type C (gi:9927295) from Arabidopsis thaliana, similar to MGDG synthase type A (gi:9884651) from Glycine max	1.499880	5.889042	1.408394e-06	6.223991e-07	12.19421	4.759645	6.592269	5.359777	6.621237	5.130974	6.560402	5.306012	6.782022
222	AT4G19810	glycosyl hydrolase family 18 protein, similar to chitinase/lysozyme GI:467689 from (Nicotiana tabacum)	1.496675	7.004519	3.598277e-06	1.590155e-06	10.88283	5.991813	7.476797	6.318608	7.958575	6.195001	7.593785	6.519305	7.982268
223	AT5G23020	2-isopropylmalate synthase 2 (IMS2), identical to 2-isopropylmalate synthase (IMS2) (Arabidopsis thaliana) GI:12330689	1.496414	8.207784	1.271003e-07	5.616832e-08	16.08513	7.306493	9.111414	7.455085	8.798807	7.578273	8.987722	7.498457	8.926021
224	AT2G38290	ammonium transporter 2 (AMT2), identical to SP:Q9M6N7 Ammonium transporter 2 (AtAMT2) {Arabidopsis thaliana}	1.495741	8.589016	4.670757e-08	2.064106e-08	17.94763	7.925889	9.309804	7.912653	9.234988	7.805783	9.403206	7.720256	9.399548
225	AT1G23010	multi-copper oxidase type I family protein, similar to SP:P07788 Spore coat protein A {Bacillus subtilis}; contains Pfam profile PF00394: Multicopper oxidase ""	1.491313	6.223709	1.217385e-07	5.379881e-08	16.17645	5.435087	6.931969	5.512946	7.14636	5.538128	7.030205	5.42605	6.76893
226	AT5G17380	pyruvate decarboxylase family protein, similar to 2-hydroxyphytanoyl-CoA lyase (Homo sapiens) GI:6273457; contains InterPro entry IPR000399: Pyruvate decarboxylase ""	1.481147	9.732018	1.514641e-07	6.693517e-08	15.69931	9.054668	10.528406	8.808885	10.397362	9.193871	10.452839	8.908353	10.511757
227	AT4G15770	60S ribosome subunit biogenesis protein, putative, contains similarity to 60S ribosome subunit biogenesis protein NIP7 (Swiss-Prot:Q08962) (Saccharomyces cerevisiae)	1.480520	9.338903	1.569399e-07	6.935504e-08	15.61356	8.454454	10.157911	8.640672	10.033205	8.499302	10.152929	8.800146	9.972607
228	AT1G52200	expressed protein, similar to PGPS/D12 (Petunia x hybrida) GI:4105794; contains Pfam profile PF04749: Protein of unknown function, DUF614 ""	1.477246	6.803542	8.238828e-06	3.640912e-06	9.858877	5.67058	7.434597	5.860102	7.56422	6.261045	7.675919	6.46795	7.493923
229	AT5G58570	expressed protein	1.473515	7.065582	3.339421e-06	1.475760e-06	10.97508	6.529331	7.695824	6.055281	7.679195	6.49652	8.15832	6.234167	7.676021
230	AT3G58660	60S ribosomal protein-related, contains weak similarity to 60S ribosomal protein L10A (CSA-19) (NEDD-6) (Swiss-Prot:P53026) (Mus musculus)	1.469101	7.59417	1.722143e-07	7.610513e-08	15.44481	7.024753	8.290403	6.876146	8.208522	6.882449	8.432167	6.655128	8.383788
231	AT1G02530;AT1G02520""	[AT1G02530, multidrug resistance P-glycoprotein, putative, similar to multidrug-resistant protein CjMDR1 GI:14715462 from (Coptis japonica) ];[AT1G02520, multidrug resistance P-glycoprotein, putative, similar to multidrug-resistant protein CjMDR1 GI:14715462 from (Coptis japonica) ]""	1.455561	4.371498	1.173882e-06	5.187634e-07	12.44538	3.471953	5.111661	3.73352	4.819687	3.542333	5.328887	3.827065	5.136879
232	AT1G27730	zinc finger (C2H2 type) family protein (ZAT10) / salt-tolerance zinc finger protein (STZ), identical to salt-tolerance zinc finger protein GB:CAA64820 GI:1565227 from (Arabidopsis thaliana); contains Pfam domain, PF00096: Zinc finger, C2H2 type; identical to cDNA zinc finger protein STZ/ZAT10 (STZ/ZAT10) GI:9965730 ""	1.455302	6.923739	3.942042e-06	1.742071e-06	10.77435	6.059886	7.643092	5.892348	7.802398	6.585015	7.459695	6.247104	7.700374
233	AT3G12510	expressed protein	1.454745	5.410828	2.241374e-07	9.905106e-08	14.99495	4.484818	6.110146	4.681026	6.299572	4.857194	6.106328	4.710785	6.036756
234	AT2G36780;AT2G36770""	[AT2G36780, UDP-glucoronosyl/UDP-glucosyl transferase family protein, contains Pfam profile: PF00201 UDP-glucoronosyl and UDP-glucosyl transferase ];[AT2G36770, UDP-glucoronosyl/UDP-glucosyl transferase family protein, contains Pfam profile: PF00201 UDP-glucoronosyl and UDP-glucosyl transferase ]""	1.453086	5.784704	2.392707e-05	1.057387e-05	8.684839	4.592805	6.311038	5.361939	6.71339	5.424427	6.539311	4.853473	6.481249
235	AT3G14660	cytochrome P450, putative, similar to GB:Q05047 from (Catharanthus roseus)	1.444910	10.19930	1.564663e-06	6.914577e-07	12.05378	9.732822	10.964111	9.400698	10.691274	9.571086	11.054886	9.20278	10.976757
236	AT3G22660	rRNA processing protein-related, contains weak similarity to rRNA processing protein EBP2 (EBNA1-binding protein homolog) (Swiss-Prot:P36049) (Saccharomyces cerevisiae)	1.442668	7.859149	2.481005e-06	1.096408e-06	11.37152	7.253686	8.757774	6.795483	8.633306	7.137529	8.341166	7.364562	8.589686
237	AT2G02000;AT2G02010""	[AT2G02000, glutamate decarboxylase, putative, strong similarity to glutamate decarboxylase (Nicotiana tabacum) GI:21327029 ];[AT2G02010, glutamate decarboxylase, putative, strong similarity to glutamate decarboxylase isozyme 3 (Nicotiana tabacum) GI:13752462 ]""	1.441351	6.131727	2.922489e-06	1.291509e-06	11.15014	5.317304	7.140977	5.603464	6.832889	5.179902	6.556386	5.543537	6.879358
238	AT5G22300	nitrilase 4 (NIT4), identical to SP:P46011 Nitrilase 4 (EC 3.5.5.1) {Arabidopsis thaliana}	1.440699	8.427338	6.892459e-06	3.045923e-06	10.06086	7.690923	9.117379	7.798768	8.779917	7.847241	9.561388	7.491022	9.132068
239	AT2G16060	non-symbiotic hemoglobin 1 (HB1) (GLB1), identical to SP:O24520 Non-symbiotic hemoglobin 1 (Hb1) (ARAth GLB1) {Arabidopsis thaliana}	1.440159	7.29379	1.325506e-06	5.85769e-07	12.27559	6.528602	7.845741	6.839873	8.071677	6.261945	8.072569	6.664421	8.065489
240	AT1G56150	auxin-responsive family protein, similar to SP:P33082 Auxin-induced protein X15. (Soybean) {Glycine max}	1.436290	6.706291	3.658286e-07	1.616674e-07	14.20011	5.897536	7.311374	5.891256	7.504819	6.043256	7.252616	6.120537	7.628936
241	AT2G43820	UDP-glucoronosyl/UDP-glucosyl transferase family protein, contains Pfam profile: PF00201 UDP-glucoronosyl and UDP-glucosyl transferase	1.436008	9.72103	2.828238e-08	1.249858e-08	19.01513	9.015599	10.377109	8.965631	10.427193	9.079767	10.482181	8.951105	10.469651
242	AT3G21250	ABC transporter family protein, similar to MRP-like ABC transporter GB:AAC49791 from (Arabidopsis thaliana)	1.435655	8.823814	2.855423e-07	1.261872e-07	14.61819	8.136171	9.545163	8.06193	9.332336	8.221341	9.751392	8.004503	9.537675
243	AT4G35630	phosphoserine aminotransferase, chloroplast (PSAT), identical to Phosphoserine aminotransferase, chloroplast precursor (PSAT) (SP:Q96255)(Arabidopsis thaliana); contains TIGRFAM TIGR01364: phosphoserine aminotransferase; contains Pfam PF00266: aminotransferase, class V ""	1.434693	9.90455	4.306185e-06	1.902994e-06	10.65684	9.218451	10.795027	8.836123	10.482838	9.171947	10.46868	9.522293	10.741042
244	AT5G17860	cation exchanger, putative (CAX7), contains similarity to SWISS-PROT:Q9HC58 NKX3_HUMAN Sodium/potassium/calcium exchanger 3 precursor {Homo sapiens}; Ca2+:Cation Antiporter (CaCA) Family member PMID:11500563 ""	1.430225	9.053496	3.01786e-05	1.333656e-05	8.437112	8.295046	10.08576	7.893283	9.662395	8.752067	9.469466	8.413138	9.856814
245	AT4G28450	transducin family protein / WD-40 repeat family protein, SOF1 (involved in rRNA processing) protein-yeast	1.429999	7.476485	1.874553e-06	8.284046e-07	11.80076	6.700055	8.301698	6.999957	8.16187	6.404249	8.12155	6.941681	8.180818
246	AT5G39850	40S ribosomal protein S9 (RPS9C), 40S ribosomal protein S9 - Chlamydomonas sp.,EMBL:AU066528	1.417611	8.742615	2.612703e-07	1.154609e-07	14.77259	8.020696	9.563357	7.819032	9.337259	8.11764	9.408599	8.177872	9.496467
247	AT5G42060	expressed protein	1.413356	5.035538	7.612099e-07	3.363947e-07	13.09925	4.35548	5.853843	4.344118	5.832629	4.078934	5.730268	4.536906	5.552123
248	AT2G21450	SNF2 domain-containing protein / helicase domain-containing protein, low similarity to SP:Q61687 Transcriptional regulator ATRX {Mus musculus}; contains PFam profiles PF00271: Helicase conserved C-terminal domain, PF00176: SNF2 family N-terminal domain ""	1.409469	5.089913	3.086139e-06	1.36383e-06	11.08446	4.260072	5.744778	4.578235	6.161104	4.425896	5.741598	4.276511	5.531107
249	AT1G06830	glutaredoxin family protein, contains INTERPRO Domain IPR002109, Glutaredoxin (thioltransferase)	1.409076	7.624454	3.115064e-06	1.376612e-06	11.07381	7.051067	8.329528	6.735867	8.155342	6.759321	8.648354	7.133409	8.182745
250	AT2G47520	encodes a member of the ERF (ethylene response factor) subfamily B-2 of ERF/AP2 transcription factor family. The protein contains one AP2 domain. There are 5 members in this subfamily including RAP2.2 AND RAP2.12.	1.404653	5.834176	4.770956e-06	2.108386e-06	10.53192	5.071589	6.596387	5.567602	6.600884	4.81163	6.495146	5.07658	6.453593
251	AT3G10530	transducin family protein / WD-40 repeat family protein, contains 2 WD-40 repeats (PF00400); BING4 (gi:3811380) {Mus musculus); similar to hypothetical protein GB:P40055 (Saccharomyces cerevisiae) ""	1.402694	6.863189	1.335044e-07	5.899841e-08	15.96829	6.352159	7.599417	6.053346	7.64135	6.151294	7.50146	6.090567	7.515916
252	AT1G03360	exonuclease family protein, similar to Exosome complex exonuclease RRP4 (Ribosomal RNA processing protein 4)(SP:P38792) {Saccharomyces cerevisiae}	1.400917	7.030411	3.392117e-07	1.499048e-07	14.32714	6.065557	7.80031	6.409747	7.682774	6.371478	7.663719	6.47303	7.776675
253	AT1G20390	gypsy-like retrotransposon family, has a 1.5e-251 P-value blast match to GB:AAD19359 polyprotein (gypsy_Ty3-element) (Sorghum bicolor)	1.400003	6.905837	1.730243e-05	7.646308e-06	9.021528	6.101787	7.307376	6.413083	7.443561	6.225934	8.13618	6.082538	7.536238
254	AT4G04940	transducin family protein / WD-40 repeat family protein, contains seven G-protein beta WD-40 repeats	1.392946	6.821104	4.545255e-07	2.008644e-07	13.87366	6.256029	7.40272	6.274953	7.448706	5.917221	7.639669	6.05032	7.579212
255	AT1G64900	cytochrome P450, putative, similar to cytochrome p450 GI:438240 from (Solanum melongena)	1.392354	10.00439	7.241023e-08	3.199961e-08	17.10924	9.282019	10.65903	9.256038	10.800196	9.400578	10.587394	9.294234	10.755667
256	AT3G26470	expressed protein	1.392076	5.970486	1.018707e-05	4.501882e-06	9.610415	4.977994	6.548522	5.221872	6.778268	5.744364	6.814224	5.153562	6.525082
257	AT5G59320	lipid transfer protein 3 (LTP3), identical to lipid transfer protein 3 from Arabidopsis thaliana (gi:8571921); contains Pfam protease inhibitor/seed storage/LTP family domain PF00234 ""	1.392061	9.571008	1.591595e-05	7.033595e-06	9.118434	8.671263	10.085765	8.73316	10.119056	9.247195	10.698036	8.848292	10.165294
258	AT1G51380	eukaryotic translation initiation factor 4A, putative / eIF-4A, putative	1.391292	5.413121	6.200306e-07	2.740046e-07	13.41537	4.725335	6.167891	4.757913	5.848088	4.649473	6.356589	4.737177	6.062498
259	AT2G39795	mitochondrial glycoprotein family protein / MAM33 family protein, low similarity to SUAPRGA1 (Emericella nidulans) GI:6562379; contains Pfam profile PF02330: Mitochondrial glycoprotein ""	1.389217	7.154494	7.094978e-08	3.13542e-08	17.15480	6.564408	7.864937	6.485262	7.814793	6.473858	7.902887	6.316015	7.813793
260	AT2G37760	aldo/keto reductase family protein, similar to chalcone reductase (Sesbania rostrata)(GI:2792155), and aldose reductase ALDRXV4 (Xerophyta viscosa)(GI:4539944), (Hordeum vulgare)(GI:728592)	1.384972	9.273542	1.885758e-07	8.333562e-08	15.27464	8.516058	9.98827	8.446801	9.863424	8.772036	10.061319	8.589328	9.951099
261	AT5G67480	TAZ zinc finger family protein / BTB/POZ domain-containing protein, contains Pfam PF00651 : BTB/POZ domain; contains Pfam PF02135 : TAZ zinc finger; simiar to Chain A, Taz2 Domain Of The Transcriptional Adaptor Protein Cbp (GI:11514507) (Homo sapiens); similar to (SP:Q09472) E1A-associated protein p300 (SP:Q09472) (Homo sapiens); similar to histone acetyltransferase HAC4 (GI:21105785) (Arabidopsi…	1.383535	8.896602	3.392117e-07	1.499048e-07	14.32058	8.097157	9.591664	8.234969	9.387923	8.158431	9.779018	8.32878	9.594872
262	AT3G30775	proline oxidase, mitochondrial / osmotic stress-responsive proline dehydrogenase (POX) (PRO1) (ERD5), nearly identical to SP:P92983 Proline oxidase, mitochondrial precursor (EC 1.5.3.-) (Osmotic stress- induced proline dehydrogenase) (Arabidopsis thaliana); identical to cDNA proline oxidase precursor GI:1817543 ""	1.377770	6.650454	1.519258e-07	6.713921e-08	15.68139	6.018806	7.433353	5.943263	7.153036	5.998549	7.449408	5.885659	7.321562
263	AT3G14620	cytochrome P450, putative, similar to GB:Q05047 from (Catharanthus roseus)	1.373475	8.93797	1.453807e-07	6.424679e-08	15.75957	8.23931	9.663246	8.094505	9.493673	8.358585	9.690153	8.312528	9.651756
264	AT5G39840	ATP-dependent RNA helicase, mitochondrial, putative, similar to mitochondrial RNA helicase (Arabidopsis thaliana) GI:5823579; contains Pfam profile PF00271: Helicase conserved C-terminal domain ""	1.371291	5.125531	5.064095e-07	2.237930e-07	13.7207	4.405211	5.844031	4.506873	5.602509	4.27716	5.816864	4.570297	5.9813
265	AT5G40850	urophorphyrin III methylase (UPM1), identical to urophorphyrin III methylase (GI:1146165) (Arabidopsis thaliana); similar to s-adenosyl-L-methionine-dependent uroporphyrinogen III methyltransferase (GI:1490606) (Arabidopsis thaliana); similar to Diphthine synthase (Diphtamide biosynthesis methyltransferase) (DPH5) (SP:P32469) (Saccharomyces cerevisiae); contains Pfam PF00590 : Tetrapyrrole (Corri…	1.370329	8.897738	2.847953e-07	1.258571e-07	14.62575	8.274774	9.647369	8.398306	9.48558	8.079374	9.668025	8.097838	9.530634
266	AT5G11410	protein kinase family protein, contains eukaryotic protein kinase domain, INTERPRO:IPR000719	1.366265	4.245022	2.220036e-06	9.810806e-07	11.51501	3.581196	4.95995	3.545684	4.582876	3.623847	4.933711	3.49683	5.236082
267	AT1G34180	no apical meristem (NAM) family protein, contains Pfam PF02365: No apical meristem (NAM) domain; similar to NAM-like protein GI:8809651 from (Arabidopsis thaliana) ""	1.366240	5.655177	2.755141e-06	1.217555e-06	11.22540	4.593364	6.364353	4.981501	6.396655	5.239933	6.362298	5.073431	6.229882
268	AT1G02930;AT1G02920""	[AT1G02930, glutathione S-transferase, putative, similar to glutathione S-transferase GI:860955 from (Hyoscyamus muticus) ];[AT1G02920, glutathione S-transferase, putative, similar to glutathione S-transferase GI:860955 from (Hyoscyamus muticus); supported by cDNA GI:443697. ]""	1.360393	9.99678	1.991202e-05	8.799544e-06	8.867689	9.163719	10.69129	8.988758	10.749648	9.23965	10.647776	9.874207	10.619194
269	AT1G22400	UDP-glucoronosyl/UDP-glucosyl transferase family protein, contains Pfam profile: PF00201 UDP-glucoronosyl and UDP-glucosyl transferase	1.355139	6.730267	3.622784e-05	1.600984e-05	8.255845	6.051299	7.666895	5.704549	7.044308	6.471137	7.326288	5.983806	7.593856
270	AT2G47800	glutathione-conjugate transporter (MRP4), identical to AtMRP4 GI:2959767 from (Arabidopsis thaliana)	1.351091	6.688817	1.181252e-05	5.220203e-06	9.450246	5.859311	7.170311	5.804722	7.18136	6.04464	7.727348	6.344412	7.378428
271	AT4G08390	L-ascorbate peroxidase, stromal (sAPX), identical to stromal ascorbate peroxidase (Arabidopsis thaliana) gi:1419388:emb:CAA67425	1.348540	9.550243	1.357539e-07	5.999252e-08	15.93186	8.988444	10.279657	8.731355	10.209345	8.809817	10.230429	8.974275	10.178621
272	AT4G02390	poly (ADP-ribose) polymerase / NAD(+) ADP-ribosyltransferase / poly(ADP-ribose) synthetase (APP), identical to SP:Q11207 Poly (ADP-ribose) polymerase (EC 2.4.2.30) (PARP) (ADPRT) (NAD(+) ADP- ribosyltransferase) (Poly(ADP-ribose) synthetase) {Arabidopsis thaliana}	1.347588	6.77356	7.27711e-07	3.215908e-07	13.16483	5.923837	7.539615	6.040528	7.607138	6.255136	7.276115	6.179564	7.366548
273	AT5G62520	Encodes a protein with similarity to RCD1 but without the WWE domain. The protein does have a PARP signature upstream of the C-terminal protein interaction domain. The PARP signature may bind NAD+ and attach the ADP-ribose-moiety from NAD+ to the target molecule. Its presence suggests a role for the protein in ADP ribosylation.	1.345141	5.481812	9.555764e-07	4.222893e-07	12.75197	4.978337	6.267265	4.760617	6.230269	4.802803	5.872152	4.695207	6.247844
274	AT2G47890	zinc finger (B-box type) family protein	1.340279	8.681396	1.722143e-07	7.610513e-08	15.46414	8.113205	9.474306	7.91688	9.403763	7.966445	9.210272	8.048497	9.3178
275	AT3G23605	UBX domain-containing protein, contains Pfam profile PF00789: UBX domain	1.337283	8.17377	5.75078e-07	2.541391e-07	13.53489	7.639317	8.914797	7.409569	8.906969	7.386294	8.933153	7.585335	8.61473
276	AT3G22750	protein kinase, putative, similar to protein kinase ATMRK1 (Arabidopsis thaliana) gi:2351097:dbj:BAA22079	1.337273	5.817231	1.227847e-05	5.426113e-06	9.400085	5.182797	6.313278	5.443047	6.342963	5.170228	6.823804	4.798306	6.463426
277	AT3G57150	dyskerin, putative / nucleolar protein NAP57, putative, similar to SP:P40615 Dyskerin (Nucleolar protein NAP57) {Rattus norvegicus}; contains Pfam profiles PF01509: TruB family pseudouridylate synthase (N terminal domain), PF01472: PUA domain; supporting cDNA gi:8901185:gb:AF234984.2:AF234984 ""	1.333474	9.105353	3.392117e-07	1.499048e-07	14.33278	8.404512	9.814875	8.440966	9.760325	8.247737	9.745806	8.661247	9.767353
278	AT3G25250	protein kinase family protein, contains protein kinase domain, Pfam:PF00069	1.333219	6.300486	8.622277e-07	3.810366e-07	12.92413	5.677305	7.077575	5.416851	6.811759	5.584203	6.978278	5.857147	7.000769
279	AT2G38310	expressed protein, low similarity to early flowering protein 1 (Asparagus officinalis) GI:1572683, SP:P80889 Ribonuclease 1 (EC 3.1.-.-) {Panax ginseng}	1.332841	9.441452	1.799415e-07	7.951994e-08	15.36564	8.822846	10.142573	8.746244	9.98166	8.644338	10.090743	8.886699	10.216514
280	AT3G59670	expressed protein, similar to expressed protein [Arabidopsis thaliana] (TAIR:At4g37440.1); similar to unknown protein [Oryza sativa (japonica cultivar-group)] (GB:AAV32239.1) ""	1.3296	6.469305	1.421468e-07	6.281767e-08	15.80674	5.990727	7.164094	5.773813	7.112357	5.748142	7.149693	5.705339	7.110278
281	AT5G63010	WD-40 repeat family protein, contains 4 WD-40 repeats (PF00400);low similarity to photomorphogenesis repressor (COP1) GI:2702280 (Arabidopsis thaliana) and COP1 GI:11127996 (Ipomoea nil) ""	1.325355	6.021586	5.411631e-06	2.391514e-06	10.37755	4.93771	6.679031	5.603483	6.623867	5.545576	6.695419	5.348866	6.738737
282	AT4G20830	FAD-binding domain-containing protein, similar to SP:P30986 reticuline oxidase precursor (Berberine-bridge-forming enzyme) (BBE) (Tetrahydroprotoberberine synthase) (Eschscholzia californica); contains PF01565 FAD binding domain ""	1.324579	7.333859	1.721343e-06	7.606977e-07	11.92262	6.843296	8.117819	6.349417	8.000537	6.738378	7.851184	6.755185	8.015053
283	AT1G09970	leucine-rich repeat transmembrane protein kinase, putative, Similar to A. thaliana receptor-like protein kinase (gb:RLK5_ARATH). ESTs gb:ATTS0475,gb:ATTS4362 come from this gene isoform contains a TG acceptor site at intron.	1.324046	8.72417	2.536786e-07	1.121059e-07	14.81949	8.151833	9.335676	7.84608	9.393766	8.066435	9.403605	8.184242	9.411727
284	AT3G23550	MATE efflux family protein, similar to ripening regulated protein DDTFR18 (Lycopersicon esculentum) GI:12231296; contains Pfam profile: PF01554 uncharacterized membrane protein family ""	1.323641	6.5123	1.695880e-05	7.494453e-06	9.042933	5.925038	7.250884	5.437932	6.915671	5.819666	7.305921	6.21928	7.224004
285	AT2G34260	transducin family protein / WD-40 repeat family protein, similar to Vegetatible incompatibility protein HET-E-1 (SP:Q00808) {Podospora anserina}	1.323052	7.769982	8.906827e-07	3.936115e-07	12.8678	6.9037	8.442932	7.323708	8.522813	6.97722	8.339081	7.229195	8.421206
286	AT1G29940	similar to DNA-directed RNA polymerase, putative [Arabidopsis thaliana] (TAIR:At5g45140.1); similar to hypothetical protein UM01133.1 [Ustilago maydis 521] (GB:EAK81692.1); similar to unnamed protein product [Debaryomyces hansenii CBS767] (GB:CAG89744.1); similar to SPBP23A10.07 [Schizosaccharomyces pombe] (GB:CAB66435.1); similar to hypothetical protein CaO19.7062 [Candida albicans SC5314] (GB:E…	1.320629	8.111709	1.627134e-07	7.190646e-08	15.54969	7.352363	8.821933	7.530293	8.846894	7.405667	8.798709	7.517254	8.620557
287	AT5G53420	expressed protein	1.319452	8.422441	1.722143e-07	7.610513e-08	15.44354	7.722062	9.076894	7.848526	8.958152	7.676212	9.062036	7.804061	9.231587
288	AT4G21490	pyridine nucleotide-disulphide oxidoreductase family protein, similar to GI:3718005 alternative NADH-dehydrogenase {Yarrowia lipolytica}; contains Pfam profile PF00070: Pyridine nucleotide-disulphide oxidoreductase ""	1.318666	6.389011	2.922489e-06	1.291509e-06	11.15021	5.596283	7.074702	5.854609	7.198454	5.736389	7.233305	5.731434	6.686915
289	AT1G30160	expressed protein, contains Pfam profile PF03478: Protein of unknown function (DUF295)	1.316247	5.432071	4.297852e-05	1.899311e-05	8.090238	4.683511	6.465435	5.229983	6.122144	4.490045	5.916011	4.692251	5.857188
290	AT4G37910	heat shock protein 70, mitochondrial, putative / HSP70, mitochondrial, putative, strong similarity to SP:Q01899 Heat shock 70 kDa protein, mitochondrial precursor {Phaseolus vulgaris}	1.313688	9.891964	6.585373e-08	2.910215e-08	17.33530	9.273389	10.572175	9.201244	10.486572	9.168255	10.538807	9.297595	10.597679
291	AT1G55920	serine O-acetyltransferase, putative, identical to GI:608677 from (Arabidopsis thaliana)	1.313539	10.47035	6.159411e-08	2.721973e-08	17.45383	9.839662	11.173536	9.828925	11.098965	9.746979	11.059497	9.838759	11.176484
292	AT1G03530	expressed protein, similar to hypothetical protein GB:O14360	1.312484	7.389392	7.017051e-08	3.100983e-08	17.19104	6.662417	7.993913	6.729709	8.064397	6.780095	8.127267	6.760379	7.996959
293	AT5G07100	WRKY family transcription factor, SPF1 protein - Ipomoea batatas (sweet potato), PIR:S51529	1.310439	5.580393	4.957539e-06	2.190841e-06	10.48105	4.933532	6.210463	5.317652	6.185034	4.806467	6.337981	4.643042	6.20897
294	AT1G70780	expressed protein	1.308689	10.79047	1.860848e-06	8.223479e-07	11.8183	10.155449	11.625291	10.163342	11.106954	10.083874	11.612797	10.141837	11.434215
295	AT4G25730	FtsJ-like methyltransferase family protein, contains Pfam profile: PF01728 FtsJ-like methyltransferase	1.305286	7.681428	2.755141e-06	1.217555e-06	11.22548	6.673319	8.269285	7.226218	8.470355	7.139107	8.248767	7.076493	8.347877
296	AT2G29540	DNA-directed RNA polymerase I(A) and III(C) 14 kDa subunit (RPAC14), identical to RNA polymerase I(A) and III(C) 14 kDa subunit (AtRPAC14) (Arabidopsis thaliana) GI:1184686	1.303427	7.69076	3.098628e-07	1.369349e-07	14.46658	7.081478	8.276598	7.121794	8.227561	6.86715	8.466752	7.085766	8.398985
297	AT1G77570	similar to heat shock transcription factor family protein [Arabidopsis thaliana] (TAIR:At4g13980.1); similar to heat shock factor protein hsf8-related [Glycine max] (GB:AAS15800.1); contains InterPro domain Heat shock factor (HSF)-type DNA-binding domain (InterPro:IPR000232); contains InterPro domain HSF/ETS DNA-binding (InterPro:IPR002341) ""	1.300468	5.40488	4.162942e-06	1.839692e-06	10.69793	4.514706	5.906099	4.90488	5.896887	4.786587	6.03249	4.812409	6.384979
298	AT5G57630	CBL-interacting protein kinase 21, putative (CIPK21), identical to CBL-interacting protein kinase 21 (Arabidopsis thaliana) gi:14334390:gb:AAK59696	1.299071	6.299178	1.037635e-06	4.585528e-07	12.63073	5.466471	7.05395	5.683821	7.080914	5.791224	6.716476	5.657055	6.943513
299	AT1G77550	expressed protein, similar to hypothetical protein LOC223723 [Mus musculus] (GB:NP_898838.1); contains InterPro domain Tubulin-tyrosine ligase (InterPro:IPR004344) ""	1.297749	7.842339	3.261242e-07	1.441212e-07	14.39542	7.195615	8.315415	7.15669	8.660029	7.29245	8.526821	7.129102	8.46259
300	AT1G18850	expressed protein	1.297631	7.821986	8.622277e-07	3.810366e-07	12.92763	7.170379	8.518715	7.321191	8.466403	6.898636	8.387208	7.302476	8.510878
301	AT5G37600	glutamine synthetase, putative, similar to glutamine synthetase, cytosolic isozyme (Glutamate-- ammonia ligase, GS1) (Lotus japonicus) SWISS-PROT:Q42899	1.296995	9.845516	1.564416e-07	6.913485e-08	15.62592	9.209908	10.592522	9.059561	10.477951	9.288339	10.499443	9.230267	10.406138
302	AT1G16510	auxin-responsive family protein, similar to indole-3-acetic acid induced protein (SP:D14414) (Vigna radiata.); ESTs gb:AA712892 and gb:Z17613 come from this gene ""	1.292411	7.239751	2.064339e-06	9.122747e-07	11.61727	6.607841	7.986223	6.637128	8.157158	6.533364	7.808443	6.595846	7.592002
303	AT5G27760	hypoxia-responsive family protein, contains Pfam profile: PF04588 hypoxia induced protein conserved region	1.292149	10.15053	8.700998e-08	3.845154e-08	16.78477	9.52308	10.746294	9.480478	10.734145	9.442015	10.842308	9.572231	10.863656
304	AT3G07750	3' exoribonuclease family domain 1-containing protein, similar to SP:Q15024 Exosome complex exonuclease RRP42 (EC 3.1.13.-) (Ribosomal RNA processing protein 42) {Homo sapiens}; contains Pfam profile PF01138: 3' exoribonuclease family, domain 1 ""	1.291820	6.775756	1.860848e-06	8.223479e-07	11.81561	6.325423	7.462271	6.16072	7.380645	5.80062	7.351812	6.23262	7.491937
305	AT5G57280	expressed protein	1.289043	7.719103	9.057882e-07	4.002869e-07	12.83494	7.050414	8.440157	6.939258	8.470419	7.015624	8.169408	7.293031	8.374515
306	AT3G44190	pyridine nucleotide-disulphide oxidoreductase family protein, low similarity to dihydrolipoamide dehydrogenase from Clostridium magnum (GI:472330); contains Pfam profile PF00070 Pyridine nucleotide-disulphide oxidoreductase domain ""	1.288615	8.539533	3.234679e-06	1.429473e-06	11.02066	8.104356	9.320599	7.725741	8.86269	7.848377	9.286213	7.902428	9.26586
307	AT2G35480	expressed protein	1.288433	6.705698	4.739386e-07	2.094435e-07	13.81634	6.031754	7.364967	6.280987	7.272492	5.913853	7.310219	6.019332	7.45198
308	AT2G44860	60S ribosomal protein L24, putative	1.285812	9.409668	8.409596e-07	3.716378e-07	12.96991	8.565548	10.091685	8.899788	9.969054	8.649804	10.114661	8.951907	10.034897
309	AT1G21460	nodulin MtN3 family protein, contains similarity to MTN3 (nodule development protein) GB:Y08726 GI:1619601 from (Medicago truncatula)	1.284342	8.107477	2.071561e-06	9.154663e-07	11.61016	7.484733	8.943033	7.389439	8.45655	7.353857	8.758885	7.633196	8.840126
310	AT3G06530	BAP28-related, similar to Protein BAP28 (Swiss-Prot:Q9H583) (Homo sapiens)	1.283630	7.253178	1.926979e-05	8.515724e-06	8.903377	6.392903	7.870172	6.887006	7.511289	6.469026	8.158305	6.696517	8.040209
311	AT2G31410	expressed protein	1.282769	9.253728	2.321690e-07	1.026004e-07	14.94087	8.675111	10.003932	8.684777	9.91791	8.448011	9.823911	8.641474	9.834697
312	AT1G64490	expressed protein	1.281576	6.360512	1.025911e-06	4.533716e-07	12.65579	5.790186	7.019056	5.53225	6.821456	5.651709	7.130142	5.90475	7.034544
313	AT2G31750	UDP-glucoronosyl/UDP-glucosyl transferase family protein, contains Pfam profile: PF00201 UDP-glucoronosyl and UDP-glucosyl transferase	1.281115	8.93431	7.260947e-07	3.208765e-07	13.17030	8.488489	9.714032	8.358389	9.458507	8.170435	9.543734	8.157693	9.583194
314	AT4G36680	pentatricopeptide (PPR) repeat-containing protein, low similarity to fertility restorer (Petunia x hybrida) GI:22128587; contains Pfam profile PF01535: PPR repeat; identical to cDNA membrane-associated salt-inducible protein like GI:2632060 ""	1.280387	7.657272	1.190030e-06	5.258992e-07	12.42590	6.764011	8.219769	7.252509	8.368635	6.988373	8.349427	7.063423	8.252032
315	AT2G16570	amidophosphoribosyltransferase / glutamine phosphoribosylpyrophosphate amidotransferase / phosphoribosyldiphosphate 5-amidotransferase, identical to amidophosphoribosyltransferase (Arabidopsis thaliana) GI:469193; identical to cDNA amidophosphoribosyltransferase GI:469192 ""	1.280222	6.240106	4.764420e-06	2.105498e-06	10.53446	5.354538	7.01702	5.561742	7.093021	5.661264	6.725278	5.822438	6.68555
316	AT4G05410	transducin family protein / WD-40 repeat family protein, contains 6 WD-40 repeats (PF00400); U3 snoRNP-associated 55-kDa protein, Homo sapiens, gb:NP_004695; Vegetatible incompatibility protein HET-E-1 (SP:Q00808) (Podospora anserina) ""	1.278821	7.717541	4.000216e-07	1.767780e-07	14.06574	7.158165	8.234176	7.111098	8.395324	6.86965	8.403592	7.173611	8.394715
317	AT4G31790	diphthine synthase, putative (DPH5), similar to Diphthine synthase (Diphtamide biosynthesis methyltransferase) (DPH5) (SP:P32469) (Saccharomyces cerevisiae); similar to CGI-30 protein (GI:4680699) (Homo sapiens); similar to methyltransferase DPH5, Saccharomyces cerevisiae, PIR2:S30890; contains Pfam PF00590 : Tetrapyrrole (Corrin/Porphyrin) Methylases domain; contains TIGRFAMS TIGR00522 : diphthi…	1.276144	7.891537	2.675206e-05	1.18223e-05	8.567012	7.78479	8.612328	6.976433	8.384422	7.099644	8.587854	7.152995	8.533832
318	AT1G18480	calcineurin-like phosphoesterase family protein, contains Pfam profile: PF00149 calcineurin-like phosphoesterase	1.275775	7.823145	8.906827e-07	3.936115e-07	12.86707	7.231535	8.659935	7.021569	8.347252	7.353646	8.380697	7.13428	8.456247
319	AT1G23090	sulfate transporter, putative, similar to sulfate transporter (Arabidopsis thaliana) GI:2285885; contains Pfam profiles PF00916: Sulfate transporter family, PF01740: STAS domain ""	1.274407	6.977488	1.024923e-05	4.529352e-06	9.603304	6.643589	7.749605	5.985501	7.383903	6.290453	7.709386	6.441595	7.615873
320	AT2G16660	nodulin family protein, similar to nodulin-like protein (Arabidopsis thaliana) GI:3329368, nodule-specific protein Nlj70 (Lotus japonicus) GI:3329366	1.272334	9.507	1.376743e-06	6.084119e-07	12.22429	8.863749	10.156992	8.890695	10.347989	8.745976	9.877334	8.982913	10.190354
321	AT5G64230	expressed protein	1.271651	6.038462	6.770736e-06	2.992131e-06	10.08343	5.312199	6.853241	5.15418	6.856284	5.597206	6.56458	5.546963	6.423048
322	AT3G46670	UDP-glucoronosyl/UDP-glucosyl transferase family protein, contains Pfam profile: PF00201 UDP-glucoronosyl and UDP-glucosyl transferase	1.269350	8.225246	1.072280e-06	4.738631e-07	12.58732	7.779933	8.862895	7.320186	8.89817	7.710006	8.829054	7.552161	8.849565
323	AT4G34740	amidophosphoribosyltransferase / glutamine phosphoribosylpyrophosphate amidotransferase / phosphoribosyldiphosphate 5-amidotransferase, nearly identical to amidophosphoribosyltransferase (Arabidopsis thaliana) GI:469195; identical to cDNA amidophosphoribosyltransferase, partial cds GI:469194 ""	1.267464	8.160504	3.984967e-07	1.761041e-07	14.08149	7.580606	8.800956	7.638652	8.951431	7.379599	8.695647	7.508232	8.72891
324	AT3G56990	glycine-rich protein, conserved hypothetical protein SPCC330.09 - Schizosaccharomyces pombe, PIR:T41319	1.26741	7.173082	1.633282e-06	7.217819e-07	11.98985	6.512637	7.73038	6.355918	7.769218	6.761056	7.698457	6.527897	8.029094
325	AT1G06380	ribosomal protein-related, similar to PBK1 protein (GI:3668141) {Homo sapiens}; weakly similar to 60S ribosomal protein L10a. (SP:Q963B6) (Fall armyworm) {Spodoptera frugiperda} ""	1.265960	7.596174	2.003069e-07	8.851984e-08	15.17526	7.064414	8.1149	6.876795	8.311389	6.959015	8.175256	6.952554	8.315073
326	AT1G59660	nucleoporin family protein, contains Pfam profiles: PF04096 nucleoporin autopeptidase, PF03093 nucleoporin FG repeat family	1.265529	5.478525	2.127629e-05	9.402442e-06	8.800836	5.034126	6.07937	4.51055	5.889999	4.649021	6.246484	5.189347	6.229304
327	AT1G15440	transducin family protein / WD-40 repeat family protein, Strong similarity to gb X95263 Periodic tryptophan protein 2 gene (PWP2) from Homo sapiens and contains 6 WD40, G-beta repeat domains	1.265461	8.008257	1.975091e-06	8.728343e-07	11.68957	7.070225	8.558756	7.366804	8.621133	7.470004	8.729066	7.595072	8.654994
328	AT5G08180	ribosomal protein L7Ae/L30e/S12e/Gadd45 family protein, Similar to NHP2/L7Ae family proteins, see SWISSPROT:P32495 and PMID:2063628.	1.265355	8.623174	9.216922e-07	4.073152e-07	12.81030	8.028017	9.241195	7.950424	9.120103	7.790138	9.293894	8.193408	9.368213
329	AT1G56110	nucleolar protein Nop56, putative, similar to XNop56 protein (Xenopus laevis) GI:14799394; contains Pfam profile PF01798: Putative snoRNA binding domain ""	1.265228	9.429863	6.96133e-07	3.076358e-07	13.24521	8.766446	10.079503	8.965112	9.960207	8.601389	10.015362	8.856047	10.194836
330	AT1G64220	preprotein translocase-related, similar to TOM7 protein (Solanum tuberosum) GI:3319774	1.263690	4.530557	1.098130e-05	4.852867e-06	9.533428	3.567295	5.242196	4.149345	5.080216	4.151413	5.287816	3.726793	5.039379
331	AT1G04070	expressed protein, Contains similarity to hypothetical mitochondrial import receptor subunit gb Z98597 from S. pombe. ESTs gb:T45575 and gb:Z26435 and gb:AA394576 come from this gene	1.261732	6.886282	7.878073e-06	3.481487e-06	9.91245	6.04901	7.649089	6.289952	7.616614	6.114476	7.575612	6.568226	7.227279
332	AT4G24160	hydrolase, alpha/beta fold family protein, contains Pfam profile PF00561: hydrolase, alpha/beta fold family	1.260528	8.66136	2.441261e-06	1.078845e-06	11.39777	8.139394	9.302068	7.956765	9.413748	8.270963	9.1775	7.75726	9.273178
333	AT1G60960	metal transporter, putative (IRT3), identical to putative metal transporter IRT3 (Arabidopsis thaliana) gi:17385796:gb:AAL38438; similar to iron-regulated transporter 1 (Lycopersicon esculentum) gi:9716481:gb:AAF97509; member of the Zinc (Zn2+)-Iron (Fe2+) permease (ZIP) family, PMID:11500563 ""	1.260502	7.669927	4.853484e-06	2.144857e-06	10.50710	6.870478	8.255941	7.197611	8.565109	7.027193	7.988893	7.063423	8.390768
334	AT1G13330	expressed protein, similar to nuclear receptor coactivator GT198 (GI:16506273) {Rattus norvegicus}; similar to TBP-1 interacting protein (GI:7328534) (Homo sapiens) ""	1.255269	4.294904	5.490487e-06	2.426362e-06	10.35467	3.731234	5.208706	3.500892	4.609194	3.70258	4.833455	3.734372	5.0388
335	AT1G30040	gibberellin 2-oxidase / GA2-oxidase (GA2OX2), identical to GI:4678368 ga2ox2	1.254309	6.419836	3.422318e-05	1.512394e-05	8.313923	5.831601	7.027154	5.809764	7.119526	6.225281	7.062777	5.304081	6.978507
336	AT5G19300	expressed protein, contains Pfam profile PF02598: Uncharacterized ACR, COG2106	1.251988	6.422917	4.68896e-06	2.072150e-06	10.55957	5.775115	7.05242	5.956289	6.820911	5.955371	7.222337	5.500918	7.099977
337	AT1G60850	DNA-directed RNA polymerase, putative, identical to RNA polymerase subunit (Arabidopsis thaliana) GI:514322; contains Pfam profile PF01000: RNA polymerase Rpb3/RpoA insert domain ""	1.251395	7.872157	2.612703e-07	1.154609e-07	14.76884	7.319866	8.396195	7.322791	8.476728	7.143725	8.633698	7.199453	8.484796
338	AT3G07050	GTP-binding family protein, contains Pfam domain, PF01926: GTPase of unknown function	1.249282	7.230425	7.340021e-06	3.24371e-06	9.987477	6.632258	7.838887	6.415038	7.974608	6.445293	7.610624	6.930548	7.996148
339	AT1G02220	no apical meristem (NAM) family protein, similar to NAC domain protein NAC2 (GI:15148914) {Phaseolus vulgaris}; similar to NAC domain protein NAC2 (GI:21554255) {Arabidopsis thaliana}; contains Pfam PF02365 : No apical meristem (NAM) protein ""	1.245280	5.27224	6.737226e-06	2.977322e-06	10.09376	4.391468	6.083399	4.657521	5.644925	4.611724	5.903495	4.937688	5.947703
340	AT5G54960	pyruvate decarboxylase, putative, strong similarity to pyruvate decarboxylase 1 (Vitis vinifera) GI:10732644; contains InterPro entry IPR000399: Pyruvate decarboxylase ""	1.243169	9.638298	3.541404e-07	1.565021e-07	14.25887	9.033989	10.32503	9.15776	10.156136	8.922331	10.192979	8.952772	10.365384
341	AT4G04620	autophagy 8b (APG8b), identical to autophagy 8b (Arabidopsis thaliana) GI:19912153; contains Pfam profile PF02991: Microtubule associated protein 1A/1B, light chain 3 ""	1.243109	8.305528	2.358762e-06	1.042386e-06	11.44060	7.713139	9.072308	7.671146	8.658518	7.645712	9.167488	7.705896	8.810018
342	AT3G61620	exonuclease RRP41 (RRP41), identical to exonuclease RRP41 (Arabidopsis thaliana) GI:6164938	1.241425	8.174824	5.792086e-07	2.559645e-07	13.51675	7.599982	8.752704	7.625765	8.718912	7.380878	8.976113	7.60982	8.734417
343	AT3G55620	eukaryotic translation initiation factor 6, putative / eIF-6, putative, similar to SP:O55135 Eukaryotic translation initiation factor 6 (eIF-6) (B4 integrin interactor) {Mus musculus}; contains Pfam profile PF01912: eIF-6 family ""	1.238627	10.05902	1.357539e-07	5.999252e-08	15.92747	9.377796	10.646065	9.541481	10.662173	9.460452	10.6543	9.37909	10.750787
344	AT4G27830	glycosyl hydrolase family 1 protein, contains Pfam PF00232 : Glycosyl hydrolase family 1 domain; TIGRFAM TIGR01233: 6-phospho-beta-galactosidase; similar to hydroxyisourate hydrolase (GI:19569603) (Glycine max) ""	1.238291	9.289321	1.896551e-06	8.38126e-07	11.76687	8.764237	10.09339	8.542586	9.622433	8.722931	9.949245	8.650949	9.968799
345	AT2G34660	glutathione S-conjugate ABC transporter (MRP2), almost identical to MgATP-energized glutathione S-conjugate pump GI:2909781 from (Arabidopsis thaliana)	1.236755	8.621837	6.891882e-07	3.045668e-07	13.26324	8.117798	9.210665	7.775452	9.172026	8.087167	9.350535	8.033421	9.227632
346	AT2G20940	expressed protein	1.234953	7.845634	4.726962e-06	2.088944e-06	10.54314	7.33234	8.554756	7.33483	8.162625	7.167102	8.719269	7.078358	8.415794
347	AT4G05020	NADH dehydrogenase-related, similar to alternative NADH-dehydrogenase (Yarrowia lipolytica) GI:3718005, 64 kDa mitochondrial NADH dehydrogenase (Neurospora crassa) GI:4753821; contains Pfam profile PF00070: Pyridine nucleotide-disulphide oxidoreductase ""	1.234069	8.383457	1.154215e-05	5.100721e-06	9.47809	7.685427	9.120643	7.502959	9.106977	8.169048	8.856599	7.708254	8.917746
348	AT3G60360	expressed protein	1.231802	7.415286	3.715872e-07	1.642122e-07	14.17735	6.878814	7.848272	6.777496	8.06705	6.712414	8.075248	6.828818	8.134178
349	AT2G38180	GDSL-motif lipase/hydrolase family protein, similar to SP:P41734 Isoamyl acetate-hydrolyzing esterase (EC 3.1.-.-) {Saccharomyces cerevisiae}; contains Pfam profile PF00657: Lipase/Acylhydrolase with GDSL-like motif ""	1.230877	7.668642	3.255213e-06	1.438547e-06	11.01096	7.032694	8.261603	7.159003	8.110014	7.226415	8.496706	6.7947	8.267998
350	AT1G80750	60S ribosomal protein L7 (RPL7A), similar to ribosomal protein L7 GB:AAA03081 GI:307388 from (Homo sapiens)	1.229831	8.503682	4.545255e-07	2.008644e-07	13.87305	8.089157	9.138419	7.83446	9.016397	7.84748	9.16799	7.783969	9.151585
351	AT1G26770	expansin, putative (EXP10), similar to expansin At-EXP1 GI:1041702 from (Arabidopsis thaliana); alpha-expansin gene family, PMID:11641069 ""	1.226585	10.09578	4.08547e-07	1.805455e-07	14.03667	9.328661	10.664764	9.488851	10.783421	9.46546	10.640841	9.646989	10.747278
352	AT5G62440	expressed protein	1.225200	8.117192	1.435556e-06	6.344024e-07	12.16847	7.500619	8.812421	7.660713	8.822863	7.346706	8.489987	7.510328	8.793896
353	AT3G07720	kelch repeat-containing protein, similar to epithiospecifier (GI:16118838) (Arabidopsis thaliana); contains Pfam PF01344: Kelch motif (5 repeats) ""	1.223085	8.855011	6.758018e-07	2.986511e-07	13.2944	8.335039	9.493761	8.015665	9.419832	8.388771	9.492486	8.2344	9.460134
354	AT3G13230	expressed protein	1.221880	9.16645	2.574462e-07	1.137709e-07	14.79637	8.420818	9.78841	8.678873	9.783007	8.4937	9.797937	8.628648	9.740204
355	AT5G06000	eukaryotic translation initiation factor 3G, putative / eIF3g, putative, similar to eukaryotic translation initiation factor 3g (Arabidopsis thaliana) GI:12407751; contains InterPro entry IPR000504: RNA-binding region RNP-1 (RNA recognition motif) (RRM) ""	1.219710	7.110485	5.807213e-07	2.56633e-07	13.51048	6.55587	7.674814	6.39896	7.638278	6.378898	7.828471	6.66879	7.739797
356	AT3G01290	band 7 family protein, similar to hypersensitive-induced response protein (Zea mays) GI:7716470; contains Pfam profile PF01145: SPFH domain / Band 7 family ""	1.219112	7.245566	3.369272e-06	1.488952e-06	10.96356	6.521457	8.024824	6.46525	7.710055	6.889843	7.951466	6.667492	7.734144
357	AT5G59570;AT3G46640""	[AT5G59570, myb family transcription factor];[AT3G46640, PCL1 (PHYTOCLOCK 1); DNA binding / transcription factor]	1.217325	7.19683	9.20475e-06	4.067773e-06	9.719528	6.58693	7.961943	6.875605	7.722971	6.636995	7.641553	6.253141	7.895503
358	AT5G55560	protein kinase family protein, contains protein kinase domain, Pfam:PF00069	1.216832	5.44132	8.308946e-05	3.671898e-05	7.452728	4.796976	6.062665	4.268706	6.083286	5.006185	6.039287	5.259747	6.013703
359	AT1G61570	mitochondrial import inner membrane translocase (TIM13), identical to mitochondrial import inner membrane translocase subunit Tim13 (Arabidopsis thaliana) Swiss-Prot:Q9XH48; contains Pfam domain, PF02953: Tim10/DDP family zinc finger ""	1.215779	9.162564	3.051219e-06	1.348398e-06	11.09713	8.396299	9.818425	8.668309	9.73487	8.328011	9.818352	8.826078	9.710165
360	AT4G15680	glutaredoxin family protein, contains INTERPRO Domain IPR002109, Glutaredoxin (thioltransferase)	1.215326	5.966285	4.988847e-07	2.204676e-07	13.74523	5.401624	6.640745	5.461909	6.493764	5.279262	6.712689	5.291693	6.448595
361	AT5G20600	expressed protein	1.213680	8.323894	2.135144e-07	9.43565e-08	15.06169	7.790031	8.914097	7.620405	8.895143	7.745306	8.861879	7.712475	9.051816
362	AT3G26200	cytochrome P450 71B22, putative (CYP71B22), Identical to cytochrome P450 71B22 (SP:Q9LTM1)(Arabidopsis thaliana);contains Pfam profile: PF00067 cytochrome P450 ""	1.212555	5.97355	7.052797e-07	3.116780e-07	13.22728	5.253232	6.530563	5.291911	6.461394	5.401545	6.731422	5.522403	6.595933
363	AT5G27600	AMP-binding protein, putative, similar to AMP-binding protein (MF39P) gi:1617274 from Brassica napus, long-chain-fatty-acid--CoA ligase - Brassica napus, EMBL:Z72152; contains Pfam AMP-binding enzyme domain PF00501 ""	1.211633	8.315792	1.079466e-06	4.770388e-07	12.57016	7.72341	8.913983	7.555491	8.718121	7.792627	9.088409	7.768374	8.965922
364	AT1G33110	MATE efflux family protein, similar to ripening regulated protein DDTFR18 (Lycopersicon esculentum) GI:12231296; contains Pfam profile PF01554: Uncharacterized membrane protein family ""	1.210663	8.977857	2.73045e-07	1.206643e-07	14.69213	8.224167	9.569506	8.465675	9.586367	8.447266	9.646994	8.352993	9.529885
365	AT5G24570	expressed protein	1.208624	9.687247	4.411135e-07	1.949374e-07	13.92299	9.12125	10.208192	9.078323	10.196521	8.955225	10.423461	9.17694	10.338061
366	AT1G74870	expressed protein, contains similarity to hypothetical proteins	1.208087	5.260715	7.679609e-06	3.393781e-06	9.939698	4.883649	6.136827	4.707578	5.655439	4.530321	5.951904	4.505137	5.714863
367	AT4G36580	AAA-type ATPase family protein, contains Pfam domain, PF00004: ATPase, AAA family ('A'TPases 'A'ssociated with diverse cellular 'A'ctivities)	1.206068	5.473457	1.173882e-06	5.187634e-07	12.44640	4.709528	6.081754	5.01739	6.273294	4.866273	5.997534	4.888499	5.95338
368	AT5G27330	expressed protein	1.205398	5.87362	5.82172e-05	2.572741e-05	7.799803	5.542941	6.387335	5.55235	6.460476	4.731447	6.465887	5.256946	6.591577
369	AT5G26340	hexose transporter, putative, strong similarity to hexose transporter, Lycopersicon esculentum, GI:5734440; contains Pfam profile PF00083: major facilitator superfamily protein ""	1.203695	9.193272	1.510034e-06	6.673161e-07	12.10364	8.582321	9.877485	8.40634	9.714695	8.833446	9.717069	8.543592	9.871231
370	AT2G18520	pentatricopeptide (PPR) repeat-containing protein, low similarity to fertility restorer (Petunia x hybrida) GI:22128587; contains Pfam profile PF01535: PPR repeat ""	1.203224	5.335681	2.591209e-06	1.145110e-06	11.30695	4.483092	5.986923	4.960863	5.97212	4.61624	5.890598	4.876083	5.899532
371	AT5G38530	tryptophan synthase-related, low similarity to tryptophan synthases, beta subunit, from Lactococcus lactis (SP:Q01998), Pyrococcus kodakaraensis (SP:Q9YGB0), Thermus thermophilus (SP:P16609); contains Pfam pyridoxal-phosphate dependent enzyme domain PF00291 ""	1.202630	8.89065	6.891882e-07	3.045668e-07	13.26275	8.199234	9.511842	8.149034	9.582401	8.33876	9.464086	8.470309	9.409529
372	AT3G07650	zinc finger (B-box type) family protein, similar to zinc finger protein GB:BAA33206 (Oryza sativa)	1.202355	5.72114	5.235558e-05	2.313704e-05	7.906314	5.203449	6.437461	5.235044	6.504319	4.766309	5.867609	5.275048	6.479881
373	AT2G27840	histone deacetylase-related / HD-related, similar to nucleolar histone deacetylase HD2-p39 (Zea mays) GI:2257756; contains non-consensus donor splice site AT at exon2 and acceptor splice site AC at exon3. ""	1.200712	8.255422	9.296813e-06	4.108458e-06	9.708903	8.017449	8.848651	7.391456	8.749116	7.483333	8.925064	7.728026	8.900281
374	AT1G75670	expressed protein, similar to DNA-dependent RNA polymerase 19 kDa polypeptide (EC 2.7.7.6) (A43) (Swiss-Prot:O43036) (Schizosaccharomyces pombe)	1.200008	7.381285	1.462629e-06	6.463665e-07	12.14430	6.837768	8.086922	6.746433	7.720896	6.706478	8.140692	6.834446	7.976645
375	AT2G47790	transducin family protein / WD-40 repeat family protein, similar to WD-repeat protein 5 (SP:Q9UGP9) (Homo sapiens); The first 3 exons are identical to that of GB:AJ224957. This gene appears to be a truncated version of that in GB:AJ224957; contains 4 WD-40 repeats (PF00400) ""	1.199553	7.914328	3.392117e-07	1.499048e-07	14.33739	7.426814	8.497378	7.337868	8.432462	7.31192	8.619579	7.181603	8.506999
376	AT5G20160	ribosomal protein L7Ae/L30e/S12e/Gadd45 family protein, Similar to NHP2/L7Ae family proteins, see SWISSPROT:P32495 and PMID:2063628.	1.197375	10.40447	2.321690e-07	1.026004e-07	14.94245	9.807549	11.026511	9.822274	10.938251	9.678597	11.042836	9.914709	11.005032
377	AT4G01430	nodulin MtN21 family protein, similar to MtN21 GI:2598575 (root nodule development) from (Medicago truncatula)	1.196905	7.094828	1.078199e-06	4.764791e-07	12.57636	6.505297	7.800043	6.442615	7.627366	6.327237	7.618863	6.710354	7.726852
378	AT5G13490	ADP, ATP carrier protein 2, mitochondrial / ADP/ATP translocase 2 / adenine nucleotide translocator 2 (ANT2), identical to SWISS-PROT:P40941 ADP,ATP carrier protein 2, mitochondrial precursor (Adenine nucleotide translocator 2) (Arabidopsis thaliana)	1.196744	8.893017	3.269046e-06	1.444661e-06	11.00451	8.196392	9.471117	8.295503	9.183879	8.371242	9.69726	8.315445	9.6133
379	AT3G50970	dehydrin xero2 (XERO2) / low-temperature-induced protein LTI30 (LTI30), identical to dehydrin Xero 2 (Low-temperature-induced protein LTI30) (Arabidopsis thaliana) SWISS-PROT:P42758	1.194292	8.426086	1.61446e-06	7.134639e-07	12.00824	7.671753	9.041132	7.913316	9.046734	8.069027	9.026953	7.661663	8.97811
380	AT3G57490	40S ribosomal protein S2 (RPS2D), 40S ribosomal protein S2 - Arabidopsis thaliana, SWISSPROT:RS2_ARATH	1.194102	8.15469	1.221402e-05	5.397632e-06	9.40628	7.634398	8.776535	7.942823	8.826206	7.320305	8.67053	7.333029	8.733692
381	AT3G10050	threonine ammonia-lyase / threonine dehydratase / threonine deaminase (OMR1), identical to SP:Q9ZSS6 Threonine dehydratase biosynthetic, chloroplast precursor (EC 4.3.1.19, formerly EC 4.2.1.16) (Threonine deaminase) (TD) {Arabidopsis thaliana}	1.193800	8.629528	4.000216e-07	1.767780e-07	14.06828	8.018973	9.219079	8.056743	9.164002	7.925499	9.37519	8.129296	9.147441
382	AT5G61770	brix domain-containing protein, contains Pfam domain, PF04427: Brix domain	1.186703	7.494539	8.051928e-07	3.558317e-07	13.02454	7.065442	8.108406	6.927639	7.978891	6.713351	8.163057	6.898318	8.101208
383	AT1G52930	brix domain-containing protein, contains Pfam domain, PF04427: Brix domain	1.186384	8.967419	2.908934e-06	1.285519e-06	11.15806	8.139576	9.583814	8.610013	9.640396	8.278491	9.593711	8.468827	9.424523
384	AT5G55920	nucleolar protein, putative, similar to SP:P46087 Proliferating-cell nucleolar antigen p120 (Proliferation-associated nucleolar protein p120) {Homo sapiens}, SP:P40991 Nucleolar protein NOP2 {Saccharomyces cerevisiae}; contains Pfam profile PF01189: NOL1/NOP2/sun family ""	1.186217	7.398237	5.64084e-06	2.492806e-06	10.31915	6.82154	8.045305	7.000567	7.671712	6.700861	8.100018	6.697545	8.148346
385	AT2G29350	tropinone reductase, putative / tropine dehydrogenase, putative, similar to tropinone reductase SP:P50165 from (Datura stramonium)	1.185771	6.376092	0.0008090069	0.0003575172	5.55284	5.664631	6.268807	5.373212	7.094742	6.102777	7.214661	5.992205	7.2977
386	AT1G62730	expressed protein	1.185757	6.5967	0.0001231054	5.440286e-05	7.090157	6.125304	6.934239	6.092424	7.422637	5.481554	7.365525	6.316006	7.035915
387	AT4G00620;AT4G00600""	[AT4G00620, tetrahydrofolate dehydrogenase/cyclohydrolase, putative, similar to SP:P07245 C-1-tetrahydrofolate synthase, cytoplasmic (C1-THF synthase) (Includes: Methylenetetrahydrofolate dehydrogenase (EC 1.5.1.5); Methenyltetrahydrofolate cyclohydrolase (EC 3.5.4.9); Formyltetrahydrofolate synthetase (EC 6.3.4.3)) {Saccharomyces cerevisiae}; contains Pfam profiles PF02882: Tetrahydrofolate dehy…	1.184887	7.47406	2.094621e-06	9.256573e-07	11.59711	6.647267	8.139342	6.832554	7.923211	6.961829	8.117908	7.084815	8.085553
388	AT1G02470	expressed protein, contains non-consensus splice sites; ""	1.183801	5.700371	5.675785e-06	2.508249e-06	10.30538	4.808617	6.408484	5.253165	6.449107	5.227498	6.143784	5.144601	6.167708
389	AT2G45290	transketolase, putative, strong similarity to transketolase 1 (Capsicum annuum) GI:3559814; contains Pfam profiles PF02779: Transketolase, pyridine binding domain, PF02780: Transketolase, C-terminal domain, PF00456: Transketolase, thiamine diphosphate binding domain ""	1.183099	6.06357	5.901718e-05	2.608094e-05	7.786006	5.417203	6.681217	5.311044	6.689217	5.16241	6.769755	5.997425	6.480288
390	AT2G41650	expressed protein	1.180197	7.834759	1.099591e-05	4.859324e-06	9.529208	7.000183	8.387374	7.178901	8.151164	7.423428	8.67228	7.376131	8.488614
391	AT3G63010	expressed protein, similar to PrMC3 (Pinus radiata) GI:5487873	1.176658	6.256544	2.590713e-06	1.144890e-06	11.30876	5.54526	7.0034	5.540679	6.750376	5.649474	6.773314	5.937446	6.852401
392	AT3G04770	40S ribosomal protein SA (RPSaB), identical to p40 protein homolog GB:AAB67866 (Arabidopsis thaliana); similar to 40S ribosomal protein SA (P40) GB:O65751 (Cicer arietinum) ""	1.176134	8.104659	1.921335e-06	8.490784e-07	11.74399	7.451899	8.718289	7.699268	8.599814	7.273619	8.723618	7.641581	8.729183
393	AT5G10830	embryo-abundant protein-related, similar to embryo-abundant protein (Picea glauca) GI:1350531	1.168834	6.706588	2.519592e-05	1.113461e-05	8.62771	6.121781	7.138041	6.475131	7.358915	5.749178	7.46323	6.142595	7.203836
394	AT5G06860	polygalacturonase inhibiting protein 1 (PGIP1), identical to polygalacturonase inhibiting protein 1 (PGIP1) (Arabidopsis thaliana) gi:7800199:gb:AAF69827; contains leucine rich-repeat (LRR) domains Pfam:PF00560, INTERPRO:IPR001611 ""	1.168499	7.563534	2.568518e-06	1.135082e-06	11.32056	7.096172	8.061102	7.034938	8.290708	6.700263	8.162894	7.085766	8.076429
395	AT1G23100	10 kDa chaperonin, putative, similar to 10 kDa chaperonin SP:P34893 from (Arabidopsis thaliana)	1.167220	5.428541	3.791818e-06	1.675684e-06	10.82260	5.046732	6.019647	4.70113	6.047863	4.595584	5.969311	5.036279	6.011785
396	AT1G32920	expressed protein	1.166057	8.685954	2.577842e-05	1.139203e-05	8.605526	8.346005	9.264762	7.798408	8.98718	7.974969	9.462846	8.292319	9.361142
397	AT5G35480	expressed protein	1.162643	4.313234	0.009810333	0.004335393	3.81426	3.768389	5.45212	3.498196	3.691011	4.044612	5.351673	3.616451	5.083418
398	AT5G44380	FAD-binding domain-containing protein, similar to SP:P30986 reticuline oxidase precursor (Berberine-bridge-forming enzyme) (BBE) (Tetrahydroprotoberberine synthase) (Eschscholzia californica); contains PF01565 FAD binding domain ""	1.161505	5.98331	0.0004306076	0.0001902946	6.039188	5.273917	5.98488	5.812565	6.635824	5.112601	6.657148	5.411146	6.978395
399	AT1G24530	transducin family protein / WD-40 repeat family protein, similar to Vegetatible incompatibility protein HET-E-1 (SP:Q00808) {Podospora anserina}; contains 7 WD-40 repeats (PF00400) ""	1.160085	6.667177	8.689418e-07	3.840037e-07	12.90825	6.169372	7.33228	6.073494	7.06504	6.138619	7.239254	5.967054	7.352305
400	AT3G16810	pumilio/Puf RNA-binding domain-containing protein, contains Pfam profile:PF00806 Pumilio-family RNA binding domains	1.156665	8.115961	1.239417e-06	5.477246e-07	12.36580	7.414649	8.614788	7.665769	8.881636	7.462955	8.601822	7.607143	8.678929
401	AT5G27920	F-box family protein, contains similarity to leucine-rich repeats containing F-box protein FBL3 GI:5919219 from (Homo sapiens)	1.155921	6.631493	1.376743e-06	6.084119e-07	12.22395	6.087439	7.201844	6.289803	7.236187	5.888446	7.218484	5.94844	7.181298
402	AT4G31810	enoyl-CoA hydratase/isomerase family protein, similar to CHY1 (gi:8572760); contains Pfam profile PF00388 enoyl-CoA hydratase/isomerase family protein ""	1.154579	7.073776	4.22253e-06	1.866025e-06	10.68070	6.386424	7.41409	6.7263	7.783971	6.363204	7.667216	6.510019	7.738984
403	AT1G24280	Encodes a plastidic glucose-6-phosphate dehydrogenase that is sensitive to reduction by DTT and whose mRNA is most highly expressed in root.	1.151624	6.369813	1.874553e-06	8.284046e-07	11.79270	5.99897	6.923348	5.751372	6.834444	5.815753	7.088683	5.609911	6.936026
404	AT1G63840	zinc finger (C3HC4-type RING finger) family protein, similar to RING-H2 finger protein RHA1a (GI:3790554) (Arabidopsis thaliana)' similar to BRH1 RING finger protein (Arabidopsis thaliana) GI:4689366; contains Pfam profile PF00097: Zinc finger, C3HC4 type (RING finger) ""	1.151595	7.889662	2.623114e-05	1.159210e-05	8.586953	6.918264	8.412846	7.226786	8.421513	7.605579	8.401274	7.504827	8.626205
405	AT5G61520	hexose transporter, putative, similar to hexose carrier protein hex6 {Ricinus communis} SP:Q07423; contains Pfam profile PF00083: major facilitator superfamily protein ""	1.149423	7.52114	4.205312e-06	1.858416e-06	10.68590	6.983274	7.98956	6.927227	7.918693	7.013757	8.418549	6.861454	8.056604
406	AT5G56350	pyruvate kinase, putative, similar to pyruvate kinase, cytosolic isozyme (Nicotiana tabacum) SWISS-PROT:Q42954	1.149152	9.092153	8.622277e-07	3.810366e-07	12.92242	8.484479	9.819731	8.467341	9.515566	8.473859	9.707307	8.644628	9.624311
407	AT2G39650	expressed protein, contains Pfam profile PF04720: Protein of unknown function (DUF506)	1.148957	6.733969	2.724403e-07	1.203971e-07	14.70296	6.182847	7.36964	6.0534	7.301322	6.156042	7.315933	6.245673	7.246893
408	AT3G13940	expressed protein, weak similarity to DNA-directed RNA polymerase I 49 kDa polypeptide (EC 2.7.7.6) (A49) (Swiss-Prot:O14086) (Schizosaccharomyces pombe); similar to Nuclear pore complex protein Nup107 (Nucleoporin Nup107) (107 kDa nucleoporin) (p105) (Swiss-Prot:P52590) (Rattus norvegicus) ""	1.148785	7.62138	1.436680e-06	6.348992e-07	12.16546	6.823494	8.136293	7.062665	8.253877	7.057817	8.208125	7.243972	8.184792
409	AT4G00900	calcium-transporting ATPase 2, endoplasmic reticulum-type (ECA2), nearly identical to SP:O23087 Calcium-transporting ATPase 2, endoplasmic reticulum-type (EC 3.6.3.8) {Arabidopsis thaliana}; contains InterPro Accession IPR006069: Cation transporting ATPase ""	1.148779	6.602486	1.529896e-05	6.760935e-06	9.160084	5.679364	7.12909	6.22573	7.373323	5.96395	7.129915	6.243343	7.075175
410	AT2G36950	heavy-metal-associated domain-containing protein, nearly identical to farnesylated protein ATFP2 (GI:4097545) Pfam profile PF00403: Heavy-metal-associated domain	1.147455	9.518365	3.031271e-07	1.339583e-07	14.49784	8.969412	10.069435	8.953931	10.05098	9.009859	10.047413	8.845348	10.200542
411	AT2G19450	diacylglycerol O-acyltransferase / acyl CoA:diacylglycerol acyltransferase (DGAT), identical to gi:5050913, gi:6625553	1.146454	7.72895	1.155181e-06	5.104988e-07	12.46750	7.032554	8.342603	7.030489	8.264964	7.316147	8.394257	7.243704	8.206884
412	AT5G16930	AAA-type ATPase family protein, contains Pfam domain, PF00004: ATPase, AAA family	1.146111	5.985575	1.824893e-06	8.064586e-07	11.84974	5.335135	6.621107	5.319221	6.698142	5.625002	6.487311	5.370721	6.427961
413	AT5G15550	transducin family protein / WD-40 repeat family protein, similar to YTM1 - Homo sapiens, EMBL:AF242546; contains Pfam PF00400: WD domain, G-beta repeat (7 copies,1 weak); ""	1.145547	8.155644	2.026194e-06	8.954177e-07	11.64982	7.58193	8.776983	7.610232	8.785072	7.361007	8.764141	7.778314	8.587476
414	AT3G04010	glycosyl hydrolase family 17 protein, similar to beta-1,3-glucanase GB:S12402 (Nicotiana sp), GB:CAA03908 (Citrus sinensis), GB:S44364 (Lycopersicon esculentum)	1.144429	5.669017	2.958787e-05	1.307550e-05	8.460492	4.662413	6.186255	5.282307	6.087006	5.110515	6.326906	5.331974	6.364756
415	AT1G18320;AT3G10110""	[AT1G18320, mitochondrial import inner membrane translocase subunit Tim17/Tim22/Tim23 family protein, contains Pfam domain PF02466: Mitochondrial import inner membrane translocase subunit Tim17 ];[AT3G10110, mitochondrial import inner membrane translocase subunit Tim17/Tim22/Tim23 family protein, weak similarity to TIM22 preprotein translocase (Rattus norvegicus) GI:6760457; contains Pfam profile…	1.142933	6.75342	2.496435e-06	1.103227e-06	11.35876	6.184414	7.217639	5.991552	7.494856	6.16257	7.339106	6.38928	7.247948
416	AT2G41410	calmodulin, putative, identical to SP:P30188 Calmodulin-like protein {Arabidopsis thaliana}	1.142422	10.05146	2.146641e-06	9.48646e-07	11.56687	9.358407	10.747839	9.324117	10.58581	9.677652	10.653988	9.560819	10.503048
417	AT3G10985	wound-responsive protein-related, similar to SP:P20144 Wound-induced protein 1 {Solanum tuberosum}	1.141925	8.12454	1.874553e-06	8.284046e-07	11.79596	7.372572	8.742466	7.425661	8.642797	7.657828	8.680431	7.758248	8.716314
418	AT3G05060	SAR DNA-binding protein, putative, strong similarity to SAR DNA-binding protein-1 (Pisum sativum) GI:3132696; contains Pfam profile PF01798: Putative snoRNA binding domain; encodes NOP58-like protein ""	1.141395	8.553884	3.312574e-06	1.463896e-06	10.98582	7.74673	8.966188	8.146455	9.069447	8.075292	9.218191	7.964267	9.244498
419	AT5G07060	zinc finger (CCCH-type) family protein, contains Pfam domain, PF00642: Zinc finger C-x8-C-x5-C-x3-H type (and similar)	1.141256	4.530283	0.0001081210	4.778096e-05	7.209279	4.057425	5.124965	4.174477	4.591705	3.786022	5.264953	3.820696	5.422022
420	AT5G37750;AT5G37440""	[AT5G37750, DNAJ heat shock N-terminal domain-containing protein, contains Pfam profile PF00226 DnaJ domain ];[AT5G37440, DNAJ heat shock N-terminal domain-containing protein, contains Pfam profile PF00226 DnaJ domain ]""	1.140894	4.945152	2.801968e-06	1.238249e-06	11.20474	4.237931	5.674639	4.579787	5.498652	4.211993	5.432121	4.469109	5.456985
421	AT3G12670	CTP synthase, putative / UTP--ammonia ligase, putative, similar to SP:P17812 CTP synthase (EC 6.3.4.2) (UTP--ammonia ligase) {Homo sapiens}; contains Pfam profile PF00117: glutamine amidotransferase class-I ""	1.139511	9.499108	1.516783e-06	6.702983e-07	12.09507	8.725716	10.076707	9.025361	10.074822	8.849181	10.098819	9.117152	10.025108
422	AT3G57760	protein kinase family protein, contains similarity to protein kinases	1.137941	5.634145	4.458962e-06	1.970509e-06	10.61989	5.033218	6.245537	5.134613	6.079525	5.198421	6.035693	4.894447	6.451708
423	AT3G44750	histone deacetylase, putative (HD2A), contains Pfam domain, PF00096: Zinc finger, C2H2 type; identical to cDNA putative histone deacetylase (HD2A) GI:11066134 ""	1.136509	8.82808	1.157758e-05	5.116377e-06	9.473658	7.948754	9.302061	8.361614	9.261152	8.231073	9.429117	8.497862	9.59301
424	AT5G42150	expressed protein	1.135804	8.193432	4.141629e-06	1.830273e-06	10.70571	7.66259	8.805157	7.530743	8.573102	7.845337	8.730215	7.463452	8.936863
425	AT3G05630	phospholipase D, putative (PLDP2), identical to SP:Q9M9W8 Phospholipase D p2 (EC 3.1.4.4) (AtPLDp2) (Phospholipase D2 PHOX and PX containing domain) (Phospholipase D zeta 2) (PLDzeta2) {Arabidopsis thaliana}; similar to phospholipase D GB:BAA24577 from (Rattus norvegicus); contains Pfam profile: PF00614 phospholipase D, PF00169 PH domain, PF00787 PX domain ""	1.135392	5.805905	9.506308e-07	4.201038e-07	12.76031	5.121987	6.28287	5.214428	6.268471	5.350494	6.418194	5.265926	6.524869
426	AT5G37740	C2 domain-containing protein, similar to zinc finger and C2 domain protein GI:9957238 from (Arabidopsis thaliana)	1.135362	7.512409	5.782893e-07	2.555583e-07	13.52186	6.929238	8.130365	6.929376	8.044852	7.086628	8.1543	6.833669	7.990842
427	AT5G58620	zinc finger (CCCH-type) family protein, contains Pfam domain, PF00642: Zinc finger C-x8-C-x5-C-x3-H type (and similar) and Pfam domain, PF00023: Ankyrin repeat	1.133622	6.31594	2.264944e-06	1.000927e-06	11.49002	5.581494	6.85308	5.850884	7.031848	5.872713	6.70224	5.691424	6.943835
428	AT5G19550	aspartate aminotransferase, cytoplasmic isozyme 1 / transaminase A (ASP2), identical to SP:P46645 Aspartate aminotransferase, cytoplasmic isozyme 1 (EC 2.6.1.1) (Transaminase A) {Arabidopsis thaliana}	1.132948	9.732472	1.059853e-06	4.683712e-07	12.60255	9.068523	10.379185	9.141119	10.206064	9.13287	10.193168	9.321477	10.417365
429	AT1G79470	inosine-5'-monophosphate dehydrogenase, identical to inosine-5'-monophosphate dehydrogenase SP:P47996 {Arabidopsis thaliana}	1.132005	7.012747	2.022707e-05	8.938768e-06	8.85039	6.226696	7.435711	6.800127	7.425624	6.308989	7.720432	6.451164	7.733231
430	AT5G26731	expressed protein	1.129475	6.200321	3.377713e-06	1.492683e-06	10.95826	5.522811	6.879828	5.509405	6.63689	5.674923	6.910928	5.835196	6.632591
431	AT3G03420	Ku70-binding family protein, similar to Ku70-binding protein GB:AAD31085 GI:4867999 (Homo sapiens); contains Prosite PS00142: Neutral zinc metallopeptidases, zinc-binding region signature ""	1.127439	7.170958	6.697585e-06	2.959804e-06	10.10061	6.751665	7.724968	6.527682	7.42742	6.508451	7.871184	6.641155	7.915137
432	AT5G07440	glutamate dehydrogenase 2 (GDH2), identical to glutamate dehydrogenase 2 (GDH 2) (Arabidopsis thaliana) SWISS-PROT:Q38946	1.126978	9.309043	1.128483e-06	4.987006e-07	12.50963	8.607031	9.792082	8.74162	9.814345	8.727771	10.018827	8.905794	9.864874
433	AT4G33070	pyruvate decarboxylase, putative, strong similarity to SP:P51846 Pyruvate decarboxylase isozyme 2 (EC 4.1.1.1) (PDC) {Nicotiana tabacum}; contains InterPro entry IPR000399: Pyruvate decarboxylase ""	1.122903	5.478222	8.983746e-06	3.970107e-06	9.750323	4.569746	5.928952	4.964649	6.119774	5.149069	6.013978	4.983619	6.09599
434	AT4G10040	cytochrome c, putative, similar to cytochrome c (Pumpkin, Winter squash) SWISS-PROT:P00051	1.122814	8.927695	4.329195e-07	1.913163e-07	13.95288	8.357657	9.530981	8.404488	9.522387	8.438287	9.533	8.264719	9.370038
435	AT5G05790	myb family transcription factor, contains Pfam profile: PF00249 myb-like DNA-binding domain	1.122342	5.572168	2.319210e-06	1.024908e-06	11.45957	5.038271	6.053471	5.007553	5.990674	5.172757	6.252333	4.825407	6.236876
436	AT1G72440	CCAAT-box-binding transcription factor-related, similar to CCAAT-box-binding transcription factor (CCAAT-binding factor) (CBF) (Swiss-Prot:Q03701) (Homo sapiens), GB:P53569 (Mus musculus)	1.121464	7.416153	1.975091e-06	8.728343e-07	11.69033	6.885674	7.994303	6.803848	7.830611	6.704764	8.134878	7.027401	7.94775
437	AT4G37090	expressed protein	1.119475	6.806798	9.259733e-05	4.092071e-05	7.354036	6.406905	7.431451	6.535237	7.223504	6.345622	7.448312	5.700477	7.362875
438	AT2G20490	nucleolar RNA-binding Nop10p family protein, similar to Nop10p (GI:8096260) (Homo sapiens)	1.117737	9.67617	1.202654e-06	5.314782e-07	12.41217	9.11584	10.255694	9.256087	10.158255	8.907641	10.262842	9.189635	10.263362
439	AT1G04940	expressed protein, similar to PREDICTED: similar to hypothetical protein FLJ20729 [Canis familiaris] (GB:XP_537090.1)	1.116213	7.11233	4.066655e-05	1.797140e-05	8.13861	6.153451	7.661122	6.959493	7.750729	6.598478	7.669773	6.505469	7.600118
440	AT5G51770	protein kinase family protein, contains protein kinase domain, Pfam:PF00069	1.116190	6.1847	7.115872e-07	3.144654e-07	13.21411	5.55794	6.847334	5.6855	6.583816	5.669713	6.811539	5.593267	6.728492
441	AT2G36930	zinc finger (C2H2 type) family protein, contains Prosite PS00028: Zinc finger, C2H2 type, domain; weak similarity to Zinc finger protein T86 (Swiss-Prot:O00488) (Homo sapiens) ""	1.114660	10.12545	3.610154e-07	1.595403e-07	14.22618	9.488321	10.699813	9.682725	10.640766	9.5042	10.716268	9.597243	10.674281
442	AT1G26470	expressed protein	1.113770	9.416066	1.847862e-05	8.16609e-06	8.94874	8.555487	9.994596	9.200346	10.036851	8.776023	10.058319	8.904868	9.802037
443	AT1G26380	FAD-binding domain-containing protein, similar to SP:P30986 reticuline oxidase precursor (Berberine-bridge-forming enzyme) (BBE) (Tetrahydroprotoberberine synthase) (Eschscholzia californica); contains PF01565 FAD binding domain ""	1.113611	4.954854	8.693054e-06	3.841644e-06	9.791773	4.277011	5.55631	4.670909	5.386741	4.488993	5.455863	4.15528	5.647722
444	AT3G10490;AT3G10480""	[AT3G10490, no apical meristem (NAM) family protein, similar to to NAC2 (GI:645671) (Arabidopsis thaliana); contains Pfam PF02365: No apical meristem (NAM) protein ];[AT3G10480, no apical meristem (NAM) family protein, similar to to NAC2 (GI:645671) (Arabidopsis thaliana); contains Pfam PF02365: No apical meristem (NAM) protein; N-terminus similar to unknown protein GB:AAD25613 (Arabidopsis thali…	1.112201	7.892989	0.0001749546	7.731612e-05	6.787738	7.48559	8.710318	7.551732	8.652361	7.079713	7.920138	7.23052	8.51354
445	AT3G18600	DEAD/DEAH box helicase, putative, non-consensus acceptor splice site AT at exon 2; similar to DEAD box helicase protein GB:NP_006764 from (Homo sapiens), contains Pfam profile: PF00270 DEAD/DEAH box helicase ""	1.111338	8.544872	1.206656e-06	5.332469e-07	12.40625	7.865421	9.076195	8.063342	9.192184	7.901681	8.978277	8.126365	9.155507
446	AT3G13380	leucine-rich repeat family protein / protein kinase family protein, contains Pfam domains PF00560: Leucine Rich Repeat and PF00069: Protein kinase domain	1.111297	5.579359	3.18443e-06	1.407267e-06	11.04037	5.071318	6.352276	4.921217	6.004984	5.122187	5.960951	4.980119	6.221818
447	AT2G40360	transducin family protein / WD-40 repeat family protein, contains 4 WD-40 repeats (PF00400); similar to block of proliferation protein Bop1 (GI:1679772) (Mus musculus) ""	1.111214	9.572382	4.835936e-06	2.137102e-06	10.51298	8.969412	9.996521	9.183095	9.978267	8.835224	10.323318	9.079372	10.213852
448	AT4G11290	peroxidase, putative, identical to peroxidase ATP19a (Arabidopsis thaliana) gi:1546692:emb:CAA67337	1.110772	5.269698	7.628255e-06	3.371087e-06	9.946732	4.982285	5.834504	4.429547	5.965356	4.725132	5.744778	4.720283	5.755701
449	AT2G25700;AT1G20140""	[AT2G25700, E3 ubiquitin ligase SCF complex subunit SKP1/ASK1 (At3), putative, E3 ubiquitin ligase; similar to fimbriata-associated protein fap1 GI:2673868 from (Antirrhinum majus. Interacts with F-box proteins. ];[AT1G20140, E3 ubiquitin ligase SCF complex subunit, putative, similar to Skp1 GI:4959710 from (Medicago sativa) ]""	1.109133	6.90292	7.249e-06	3.203486e-06	10.00204	6.189079	7.571703	6.385591	7.164116	6.296551	7.596901	6.522192	7.497225
450	AT5G67600	expressed protein	1.107528	10.61231	2.035382e-06	8.99478e-07	11.63884	9.959827	11.174843	9.892947	11.238588	10.093315	11.126143	10.288099	11.124725
451	AT3G03480	transferase family protein, similar to hypersensitivity-related gene GB:CAA64636 (Nicotiana tabacum); contains Pfam transferase family domain PF00248 ""	1.105938	5.202779	6.512281e-06	2.877914e-06	10.13617	4.696639	5.611628	4.724697	6.024109	4.753646	5.701891	4.42426	5.685365
452	AT4G39270	leucine-rich repeat transmembrane protein kinase, putative, receptor protein kinase erecta, Arabidopsis thaliana	1.104539	5.421907	1.653314e-05	7.306341e-06	9.077805	4.763972	5.85711	4.713244	5.891464	4.808369	6.243354	5.192963	5.904778
453	AT3G07590	small nuclear ribonucleoprotein D1, putative / snRNP core protein D1, putative / Sm protein D1, putative, similar to SWISS-PROT:SP:P13641 small nuclear ribonucleoprotein Sm D1 (snRNP core protein D1, Sm-D1, Sm-D autoantigen)(Mouse)	1.102641	6.894072	1.819556e-06	8.041002e-07	11.85478	6.170383	7.450874	6.252089	7.453086	6.423809	7.361517	6.524725	7.516094
454	AT2G43620	chitinase, putative, similar to basic endochitinase CHB4 precursor SP:Q06209 from (Brassica napus)	1.102008	6.594269	0.0001312323	5.799431e-05	7.035221	6.018778	6.930871	5.862227	7.260623	5.72119	7.230009	6.570863	7.159589
455	AT3G12270	protein arginine N-methyltransferase family protein, similar to protein arginine N-methyltransferase 3 from {Rattus norvegicus} SP:O70467, {Homo sapiens} SP:O60678	1.101458	7.572711	8.116847e-06	3.587006e-06	9.876141	6.872415	7.858952	7.110899	8.165849	6.888065	8.214423	7.216548	8.254536
456	AT5G05990	mitochondrial glycoprotein family protein / MAM33 family protein, low similarity to SUAPRGA1 (Emericella nidulans) GI:6562379; contains Pfam profile PF02330: Mitochondrial glycoprotein ""	1.096685	7.36967	3.527686e-06	1.558959e-06	10.90480	6.593686	8.019021	7.05185	7.89639	6.77113	7.912461	6.868641	7.844176
457	AT1G68990	DNA-directed RNA polymerase, mitochondrial (RPOMT), identical to SP:P92969 DNA-directed RNA polymerase, mitochondrial precursor (EC 2.7.7.6) {Arabidopsis thaliana}	1.096415	6.93401	1.472331e-05	6.50654e-06	9.202526	6.237354	7.620655	6.346301	7.61459	6.279569	7.220535	6.679986	7.473088
458	AT3G12340	similar to immunophilin-related / FKBP-type peptidyl-prolyl cis-trans isomerase-related [Arabidopsis thaliana] (TAIR:At4g25340.1); similar to putative immunophilin/FKBP-type peptidyl-prolyl cis-trans isomerase [Helianthus annuus] (GB:AAR23804.1); contains InterPro domain Peptidylprolyl isomerase, FKBP-type (InterPro:IPR001179) ""	1.095839	6.538076	1.561588e-06	6.900988e-07	12.05797	5.878775	7.042981	6.086441	6.927292	5.929703	7.158268	6.065708	7.215444
459	AT1G23140	C2 domain-containing protein, similar to zinc finger and C2 domain protein GI:9957238 from (Arabidopsis thaliana)	1.093107	5.067937	7.352941e-05	3.24942e-05	7.568201	4.830056	5.475261	4.062177	5.579643	4.65443	5.576166	4.538873	5.826895
460	AT1G08580	expressed protein	1.092189	8.503083	2.360542e-06	1.043173e-06	11.43815	8.084787	9.019365	8.106406	9.106614	7.724296	9.066207	7.912462	9.004523
461	AT2G21660	glycine-rich RNA-binding protein (GRP7), SP:Q03250 Glycine-rich RNA-binding protein 7 {Arabidopsis thaliana}	1.091221	11.58572	1.237505e-06	5.468796e-07	12.36977	11.159994	12.192263	11.05621	11.993699	10.946566	12.076174	10.997687	12.263207
462	AT2G17670	pentatricopeptide (PPR) repeat-containing protein, contains Pfam profile PF01535: PPR repeat	1.091026	7.947968	1.964156e-06	8.680022e-07	11.70079	7.488773	8.567248	7.43977	8.633273	7.228189	8.361797	7.453086	8.411604
463	AT5G13110	Encodes a plastidic glucose-6-phosphate dehydrogenase that is sensitive to reduction by DTT and whose mRNA is most highly expressed in root.	1.090426	7.919486	3.031271e-07	1.339583e-07	14.5029	7.396147	8.451236	7.409461	8.464357	7.422822	8.462285	7.268662	8.480919
464	AT3G02790	zinc finger (C2H2 type) family protein, contains Pfam profile: PF00096 zinc finger, C2H2 type	1.089272	9.630306	3.369272e-06	1.488952e-06	10.96447	8.980226	10.263796	9.16943	9.980038	9.095728	10.386009	9.097294	10.069925
465	AT1G19380	expressed protein	1.088513	6.607765	1.814555e-05	8.0189e-06	8.971167	5.713688	7.108337	6.02305	7.154402	6.178444	7.063376	6.338852	7.281973
466	AT3G17890	expressed protein	1.083945	6.174314	8.663902e-05	3.828761e-05	7.413915	5.703014	6.709653	5.153988	6.578197	5.94141	6.921684	5.730954	6.655613
467	AT3G54950	patatin-related, low similarity to patatin (GI:169500)(Solanum tuberosum); contains Patatin domain PF01734 ""	1.083612	6.959568	2.686356e-05	1.187157e-05	8.562439	6.610867	7.469649	6.340321	7.710059	6.538646	7.192001	6.181215	7.633786
468	AT1G15170	MATE efflux family protein, similar to ripening regulated protein DDTFR18 (Lycopersicon esculentum) GI:12231296; contains Pfam profile PF01554: Uncharacterized membrane protein family ""	1.083117	5.86044	2.698666e-05	1.192597e-05	8.556454	5.392086	6.480617	5.455538	6.479279	5.531046	6.310104	4.896857	6.337996
469	AT4G38580	heavy-metal-associated domain-containing protein / copper chaperone (CCH)-related, low similarity to copper homeostasis factor (PMID:9701579)(GI:3168840); nearly identical to farnesylated protein TFP6 (GI:4097553); contains Heavy-metal-associated domain PF00403 ""	1.077591	9.676927	3.031271e-07	1.339583e-07	14.50557	9.107093	10.15249	9.169716	10.272932	9.10213	10.235405	9.17359	10.202065
470	AT3G57380	expressed protein, contains Pfam domain, PF04577: Protein of unknown function (DUF563)	1.075902	4.283376	6.477694e-05	2.862629e-05	7.694584	3.836524	4.839852	3.350462	4.531319	3.812595	5.037231	3.982119	4.876904
471	AT4G11600	glutathione peroxidase, putative	1.075520	11.23065	7.260947e-07	3.208765e-07	13.17174	10.65645	11.843961	10.759415	11.669451	10.751422	11.843062	10.604278	11.717169
472	AT2G33480	no apical meristem (NAM) family protein, contains Pfam PF02365: No apical meristem (NAM) domain; ""	1.074192	6.626538	5.805437e-05	2.565545e-05	7.802932	6.362964	7.437553	6.18759	6.939891	6.082915	7.139648	5.724301	7.137445
473	AT4G27010	expressed protein, ; expression supported by MPSS ""	1.073224	6.744489	6.877317e-05	3.039231e-05	7.63519	6.079204	7.370023	6.62616	7.14813	6.056707	7.531151	6.069436	7.075099
474	AT3G07860	expressed protein	1.072948	6.889772	1.869958e-05	8.26374e-06	8.938004	6.230607	7.659386	6.306367	7.271301	6.207841	7.306874	6.668377	7.467423
475	AT1G69760	expressed protein	1.072374	7.585396	6.468939e-06	2.858760e-06	10.14406	6.883926	8.155517	7.278415	8.106466	7.019342	8.297415	7.015154	7.926935
476	AT3G61100	expressed protein, contains Pfam profile PF04396: Protein of unknown function, DUF537	1.071144	8.033672	2.908934e-06	1.285519e-06	11.15778	7.386711	8.719278	7.615316	8.669731	7.413332	8.452153	7.577038	8.435812
477	AT2G41220	glutamate synthase, chloroplast (GLU2) / ferredoxin-dependent glutamate synthase (Fd-GOGAT 2), identical to SP:Q9T0P4 Ferredoxin-dependent glutamate synthase 2, chloroplast precursor (EC 1.4.7.1) (Fd-GOGAT 2) {Arabidopsis thaliana}	1.070151	8.493096	6.228633e-06	2.752564e-06	10.18847	8.023058	8.982631	8.000628	8.783903	7.871789	9.297334	7.936607	9.048817
478	AT1G13160	SDA1 family protein, contains Pfam PF05285: SDA1 domain; similar to mystery 45A (GI:16797816){Drosophila melanogaster} ""	1.069931	6.891914	2.220036e-06	9.810806e-07	11.5137	6.438985	7.424716	6.176688	7.552737	6.382834	7.263239	6.429286	7.466824
479	AT3G01160	expressed protein	1.069654	6.790232	1.912759e-06	8.452883e-07	11.75448	6.213153	7.304556	6.26755	7.462483	6.124374	7.198106	6.416541	7.335091
480	AT3G15720	glycoside hydrolase family 28 protein / polygalacturonase (pectinase) family protein, similar to polygalacturonase (Cucumis sativus) GI:6624205; contains Pfam profile PF00295: Glycosyl hydrolases family 28 (polygalacturonases) ""	1.069346	4.280347	1.997969e-05	8.829446e-06	8.86369	3.742545	4.700957	3.792213	4.736883	3.41358	4.944115	4.034358	4.878124
481	AT3G03920	Gar1 RNA-binding region family protein, contains Pfam profile PF04410: Gar1 protein RNA binding region	1.069190	9.58808	2.206677e-06	9.75177e-07	11.52842	8.901884	10.213968	9.070347	10.051048	8.986056	10.057328	9.25565	10.168354
482	AT2G38250	DNA-binding protein-related, contains similarity to DNA-binding protein GI:170271 from (Nicotiana tabacum)	1.069171	4.914951	2.966652e-05	1.311026e-05	8.45779	4.420549	5.048773	4.419759	5.442934	4.269202	5.580349	4.411953	5.726089
483	AT3G50770	calmodulin-related protein, putative, similar to regulator of gene silencing calmodulin-related protein GI:12963415 from (Nicotiana tabacum)	1.068675	5.75879	0.001044304	0.0004614997	5.359708	4.979869	6.211252	4.794956	6.417873	5.66372	6.685524	5.459267	5.857861
484	AT2G05380	glycine-rich protein (GRP3S), identical to cDNA glycine-rich protein 3 short isoform (GRP3S) GI:4206766	1.067368	11.21156	8.705938e-06	3.847338e-06	9.786645	10.643462	11.918358	10.754166	11.452268	10.51744	11.811066	10.796444	11.799294
485	AT4G33980	expressed protein	1.067329	4.380281	3.527686e-06	1.558959e-06	10.90726	3.749897	4.95939	3.77514	5.054529	3.782719	4.843565	4.078709	4.798299
486	AT5G66640	LIM domain-containing protein-related, contains low similarity to Pfam profile PF00412: LIM domain	1.066708	4.611374	7.925365e-05	3.502386e-05	7.497806	4.261159	5.007578	3.805169	4.814171	4.121149	5.263388	4.124601	5.493774
487	AT1G79710	integral membrane transporter family protein, similar to high affinity folic acid/methotrexate transporter 5 (GI:21898554) (Leishmania tarentolae); Interpro IPR001991/ PR00173 Sodium:dicarboxylater symporter family ""	1.066286	6.881678	2.994427e-05	1.323301e-05	8.444469	6.170372	7.575181	6.376684	7.700991	6.514624	7.158383	6.33246	7.224729
488	AT4G10450	60S ribosomal protein L9 (RPL90D), ribosomal protein L9, cytosolic - garden pea, PIR2:S19978	1.065821	9.720418	2.680459e-05	1.184552e-05	8.56482	9.347009	10.289966	9.350515	9.982423	9.180017	10.420863	8.872489	10.320063
489	AT2G34900	DNA-binding bromodomain-containing protein, contains bromodomain, INTERPRO:IPR001487	1.063756	6.727276	1.864163e-06	8.238128e-07	11.81180	6.051299	7.237529	6.307159	7.349595	6.087624	7.203955	6.335512	7.245538
490	AT1G71430	expressed protein	1.059803	7.494433	8.299845e-06	3.667876e-06	9.850348	6.652919	8.050335	6.995161	7.892989	7.115595	8.096484	7.094451	8.057532
491	AT5G20400	oxidoreductase, 2OG-Fe(II) oxygenase family protein, similar to naringenin,2-oxoglutarate 3-dioxygenase (flavonone-3-hydroxylase) (SP:Q06942)(Malus domestica); contains PF031712OG-Fe(II) oxygenase superfamily domain ""	1.059244	5.57071	5.30088e-05	2.342571e-05	7.892532	5.032163	6.221653	4.869698	5.798509	4.884235	6.315305	5.378257	6.065861
492	AT2G07140;AT3G44120""	[AT2G07140, F-box family protein, contains Pfam:PF00646 F-box domain ; contains TIGRFAM TIGR01640: F-box protein interaction domain ; contains TIGRFAM TIGR01640: F-box protein interaction domain ];[AT3G44120, F-box family protein, contains Pfam:PF00646 F-box domain ; contains TIGRFAM TIGR01640: F-box protein interaction domain ; contains TIGRFAM TIGR01640: F-box protein interaction domain ]""	1.058801	5.60183	4.042724e-06	1.786565e-06	10.7448	5.147445	6.080993	5.012576	6.063513	4.859747	6.254908	5.26995	6.125506
493	AT1G66480	expressed protein	1.057331	6.451046	1.971088e-05	8.710651e-06	8.881262	6.105981	7.153141	6.087294	6.935531	5.814719	6.748877	5.681529	7.081298
494	AT1G04990	zinc finger (CCCH-type) family protein, contains Pfam domain, PF00642: Zinc finger C-x8-C-x5-C-x3-H type (and similar)	1.054836	8.020465	1.860848e-06	8.223479e-07	11.81591	7.34792	8.425021	7.437878	8.548327	7.588822	8.553831	7.597568	8.664352
495	AT4G21140	expressed protein, ; expression supported by MPSS ""	1.054671	6.597188	8.02396e-06	3.545957e-06	9.891384	5.946346	7.304577	6.117349	7.129267	6.024353	6.841067	6.191362	7.223182
496	AT2G18600	RUB1-conjugating enzyme, putative, strong similarity to gi:6635457 RUB1 conjugating enzyme (Arabidopsis thaliana); contains Pfam profile PF00179: Ubiquitin-conjugating enzyme ""	1.054623	6.138623	0.0008395367	0.000371009	5.524775	5.674835	6.819981	5.421163	6.269414	5.208219	6.990268	6.14103	6.584076
497	AT3G13150	pentatricopeptide (PPR) repeat-containing protein, contains Pfam profile PF01535: PPR repeat	1.054024	6.533124	0.0001032103	4.561079e-05	7.25507	5.681496	7.080201	5.770656	6.934057	6.454555	7.136647	6.117742	7.089641
498	AT5G01340	mitochondrial substrate carrier family protein, contains Pfam profile: PF00153 mitochondrial carrier protein	1.052284	6.386916	6.490242e-05	2.868175e-05	7.692697	5.657455	6.897411	5.999289	6.834603	5.557394	7.100263	6.228959	6.819955
499	AT1G79530;AT1G16300""	[AT1G79530, glyceraldehyde 3-phosphate dehydrogenase, cytosolic, putative / NAD-dependent glyceraldehyde-3-phosphate dehydrogenase, putative, similar to glyceraldehyde-3-phosphate dehydrogenase (Pinus sylvestris) GI:1100223; contains Pfam profiles PF02800: Glyceraldehyde 3-phosphate dehydrogenase C-terminal domain, PF00044: Glyceraldehyde 3-phosphate dehydrogenase NAD binding domain ];[AT1G16300,…	1.050816	7.006695	6.975853e-05	3.082776e-05	7.620284	6.2719	7.571678	6.857788	7.63694	6.154829	7.408882	6.640632	7.510914
500	AT1G71850	expressed protein, ; expression supported by MPSS ""	1.050238	5.427054	1.582771e-05	6.994597e-06	9.123861	4.833005	6.037968	4.761753	5.804722	4.844602	5.791103	5.168378	6.174898
501	AT1G78410	VQ motif-containing protein, contains PF05678: VQ motif	1.050155	4.833047	0.0007021582	0.0003102985	5.658611	3.839827	5.132531	4.182128	5.42047	4.764791	5.752959	4.445132	5.126537
502	AT1G31660	bystin family, contains Pfam profile: PF05291 Bystin	1.046845	8.214737	6.791919e-07	3.001492e-07	13.28559	7.573537	8.712942	7.735969	8.736782	7.681819	8.698393	7.773931	8.804519
503	AT1G26665	expressed protein	1.045628	8.235238	1.524344e-05	6.736399e-06	9.163917	7.85774	8.834496	7.874899	8.559681	7.540246	8.976269	7.576811	8.66176
504	AT5G47880	eukaryotic peptide chain release factor subunit 1-1 (ERF1-1), identical to SP:Q39097 Eukaryotic peptide chain release factor subunit 1-1 (eRF1-1) (Eukaryotic release factor 1-1) (Omnipotent suppressor protein 1 homolog 1) (SUP1 homolog 1) {Arabidopsis thaliana}, eukaryotic release factor 1 homolog GI:1155261 from (Arabidopsis thaliana); contains Pfam profiles: PF03463 eRF1 domain 1, PF03464 eRF1 …	1.044407	8.86043	1.912759e-06	8.452883e-07	11.75049	8.374663	9.315827	8.289347	9.238895	8.384649	9.579736	8.304245	9.396072
505	AT1G76930	proline-rich extensin-like family protein, contains extensin-like region, Pfam:PF04554	1.043067	4.971459	0.0006477055	0.0002862347	5.717415	4.134873	5.472296	4.636724	4.969985	4.519441	5.506027	4.508663	6.023661
506	AT1G08930	early-responsive to dehydration stress protein (ERD6) / sugar transporter family protein, identical to ERD6 protein {Arabidopsis thaliana} GI:3123712; contains Pfam profile PF00083: major facilitator superfamily protein; contains TIGRfam TIGR00879: Sugar transporter ""	1.042180	8.975706	2.441261e-06	1.078845e-06	11.39765	8.437072	9.614527	8.446441	9.557073	8.311751	9.411233	8.623199	9.404351
507	AT5G08620	DEAD box RNA helicase (RH25), identical to RNA helicase (Arabidopsis thaliana) GI:3776023; contains Pfam profiles PF00270: DEAD/DEAH box helicase, PF00271: Helicase conserved C-terminal domain ""	1.041630	8.23114	8.165516e-06	3.608514e-06	9.869816	7.639293	8.756065	7.708562	8.743765	7.484544	8.808309	8.008898	8.699679
508	AT5G64680	expressed protein	1.041086	7.475505	1.57696e-06	6.968918e-07	12.04132	6.929756	8.045592	7.00436	8.127877	6.873974	7.829381	7.011759	7.981342
509	AT1G23440	pyrrolidone-carboxylate peptidase family protein, similar to Pyrrolidone-carboxylate peptidase (Swiss-Prot:O58321) (Pyrococcus horikoshii); contains Prosite PS00141: Eukaryotic and viral aspartyl proteases active site ""	1.039522	8.658148	1.841248e-05	8.136862e-06	8.955064	8.333391	9.367654	8.022376	8.865929	8.039134	9.295327	8.158646	9.182727
510	AT3G50900	expressed protein	1.035880	6.402284	3.848317e-05	1.700652e-05	8.197912	6.224407	6.743664	5.714546	6.898168	5.789433	7.19258	5.808988	6.846485
511	AT4G24130	expressed protein, contains Pfam profile PF04398: Protein of unknown function, DUF538	1.034836	6.227816	1.429891e-05	6.318992e-06	9.239106	5.697893	6.512165	5.693525	6.946185	5.911152	6.86277	5.539021	6.659816
512	AT1G61640	ABC1 family protein, contains Pfam domain, PF03109: ABC1 family	1.034810	5.390328	2.342002e-05	1.034980e-05	8.703488	4.621349	6.024976	4.904362	6.092129	4.883688	5.647931	5.082293	5.865897
513	AT2G18900	transducin family protein / WD-40 repeat family protein, contains 5 WD-40 repeats (PF00400); related to LACK protective antigen (GI:13625467) (Leishmania donovani) ""	1.034727	7.573271	1.992668e-06	8.806019e-07	11.67318	7.069532	8.063435	7.04454	7.952811	6.920447	8.186673	7.189112	8.15962
514	AT4G21580	oxidoreductase, zinc-binding dehydrogenase family protein, Pig3 Homo sapiens, PID:G2754812; contains Pfam zinc-binding dehydrogenase domain PF00107 ""	1.034480	8.802666	2.508497e-06	1.108558e-06	11.35230	8.441101	9.337565	8.160103	9.158729	8.309441	9.41504	8.231058	9.36829
515	AT2G45280	DNA repair family protein, contains similarity to Swiss-Prot:O43502 DNA repair protein RAD51 homolog 3 (Homo sapiens)	1.034219	6.541223	1.193427e-05	5.274006e-06	9.434644	6.210682	7.203995	5.849151	6.85126	5.875973	7.109923	6.160646	7.068151
516	AT3G63090	expressed protein	1.034043	7.187893	2.665351e-05	1.177875e-05	8.571078	6.730631	7.944791	6.875825	7.823231	6.440739	7.517542	6.63629	7.534092
517	AT1G53035	expressed protein	1.034002	6.683207	7.043817e-06	3.112811e-06	10.03702	6.014048	7.403746	6.252188	6.976815	6.236321	7.135351	6.16227	7.284921
518	AT3G53210	nodulin MtN21 family protein, similar to MtN21 (Medicago truncatula) GI:2598575; contains Pfam profile PF00892: Integral membrane protein ""	1.033524	6.707622	2.117172e-06	9.356229e-07	11.58268	6.184328	7.24152	6.019282	7.18201	6.177959	7.282674	6.381869	7.191332
519	AT5G15750	RNA-binding S4 domain-containing protein, 40S RIBOSOMAL PROTEINs - different species	1.032307	8.847526	1.685388e-06	7.448087e-07	11.9467	8.372768	9.326765	8.320588	9.191248	8.358853	9.440906	8.273282	9.495799
520	AT2G45130	SPX (SYG1/Pho81/XPR1) domain-containing protein, weak similarity to NUC-2 (Neurospora crassa) GI:1399532, xenotropic and polytropic murine leukemia virus receptor (Mus musculus castaneus) GI:6093320; contains Pfam profile PF03105: SPX domain ""	1.031492	5.09167	0.001190694	0.0005261927	5.264235	4.657881	5.497019	4.951151	5.288129	4.055644	5.509381	4.639021	6.135136
521	AT1G51090	heavy-metal-associated domain-containing protein, contains Pfam profile PF00403: Heavy-metal-associated domain	1.031391	6.563457	6.228633e-06	2.752564e-06	10.18934	6.175561	7.173271	5.972403	7.029905	6.20749	6.946492	5.835593	7.166942
522	AT5G39410	expressed protein	1.031150	8.383577	4.107905e-06	1.81537e-06	10.72281	7.676813	8.88677	7.915687	8.99718	7.84457	8.747258	8.034937	8.965397
523	AT5G58210	hydroxyproline-rich glycoprotein family protein	1.031032	6.39741	8.518515e-06	3.764512e-06	9.816506	5.907279	6.842388	5.595319	6.812602	6.040172	6.982877	5.984807	7.013841
524	AT3G16310	mitotic phosphoprotein N' end (MPPN) family protein, contains Pfam profile PF05172: MPPN (Mitotic PhosphoProtein N' end) (rrm-like) domain	1.028721	8.546546	4.703532e-06	2.078590e-06	10.55316	7.810267	9.095124	8.092943	9.10799	7.975647	9.003841	8.249883	9.036668
525	AT2G32830	inorganic phosphate transporter (PHT5), identical to inorganic phosphate transporter (PHT5) (Arabidopsis thaliana) GI:2780345	1.025239	5.005923	3.503923e-06	1.548457e-06	10.91557	4.599395	5.502089	4.380998	5.358573	4.450178	5.717127	4.542644	5.496382
526	AT4G39260	glycine-rich RNA-binding protein 8 (GRP8) (CCR1), SP:Q03251 Glycine-rich RNA-binding protein 8 (CCR1 protein) (GRP8) {Arabidopsis thaliana} isoform contains a non-consensus CG acceptor splice site at intron 2	1.022905	10.59225	1.875393e-06	8.287758e-07	11.78799	10.225127	11.166703	10.009613	10.974774	10.020264	11.067559	10.068192	11.20578
527	AT3G08720	serine/threonine protein kinase (PK19), identical to serine/threonine-protein kinase AtPK19 (Ribosomal-protein S6 kinase homolog) (Arabidopsis thaliana) SWISS-PROT:Q39030	1.022900	5.861849	0.0001013344	4.478182e-05	7.271955	5.49585	6.409207	4.924107	6.185034	5.678499	6.492392	5.303138	6.406562
528	AT2G28190	superoxide dismutase (Cu-Zn), chloroplast (SODCP) / copper/zinc superoxide dismutase (CSD2), identical to GP:3273753:AF061519	1.020715	8.73308	1.664411e-05	7.355382e-06	9.066697	8.127899	9.178111	8.24503	9.460303	8.187539	9.395697	8.330421	8.939637
529	AT5G14520	pescadillo-related, similar to pescadillo (Zebrafish, Danio rerio) SWISS-PROT:P79741	1.020035	9.668793	1.874553e-06	8.284046e-07	11.79238	9.181359	10.27263	9.129676	10.13333	9.130949	10.003795	9.19312	10.305488
530	AT4G02940	oxidoreductase, 2OG-Fe(II) oxygenase family protein, similar to A. thaliana hypothetical protein T13L16.2, GenBank accession number 2708738; contains Pfam domain PF03171 2OG-Fe(II) oxygenase superfamily ""	1.019895	8.726134	3.611269e-06	1.595896e-06	10.87795	8.25801	9.352311	8.262935	9.389013	8.203014	9.173134	8.140786	9.029865
531	AT3G29035	no apical meristem (NAM) family protein, contains Pfam PF02365 : No apical meristem (NAM) protein; similar to cup-shaped cotyledon CUC2 (GI:1944132) (Arabidopsis thaliana) ""	1.016244	7.142471	3.938476e-05	1.740496e-05	8.17445	6.835274	7.643354	6.867262	7.529865	6.526467	7.820614	6.308395	7.60854
532	AT2G21130	peptidyl-prolyl cis-trans isomerase / cyclophilin (CYP2) / rotamase, identical to cyclophilin (Arabidopsis thaliana) gi:2443757:gb:AAB71402; similar to peptidyl-prolyl cis-trans isomerase, PPIase (cyclophilin, cyclosporin A-binding protein) (Arabidopsis thaliana) SWISS-PROT:P34790 ""	1.015937	8.527279	0.0001194304	5.277879e-05	7.121773	7.912394	9.084084	8.1999	8.571592	7.970673	9.361544	7.994274	9.12377
533	AT4G19120	early-responsive to dehydration stress protein (ERD3), identical to ERD3 protein (Arabidopsis thaliana) GI:15320410; contains Pfam profile PF03141: Putative methyltransferase; identical to cDNA ERD3 GI:15320409 ""	1.015205	8.807046	1.096191e-06	4.8443e-07	12.54607	8.32518	9.41847	8.281516	9.234994	8.338302	9.213991	8.252776	9.391139
534	AT5G52820	WD-40 repeat family protein / notchless protein, putative, similar to notchless (Xenopus laevis) GI:3687833; contains Pfam PF00400: WD domain, G-beta repeat (8 copies) ""	1.013266	8.849069	7.339313e-07	3.243397e-07	13.14931	8.255321	9.402826	8.437676	9.341565	8.374668	9.324639	8.302078	9.353777
535	AT3G15010	RNA recognition motif (RRM)-containing protein, similar to UBP1 interacting protein 1a (Arabidopsis thaliana) GI:19574236; contains Pfam profile: PF00076 RNA recognition motif. (a.k.a. RRM, RBD, or RNP domain) ""	1.011864	9.240101	1.847270e-06	8.163474e-07	11.83111	8.837975	9.778879	8.7168	9.769678	8.630986	9.592323	8.750916	9.843254
536	AT5G12160	expressed protein, similar to unknown protein (pir::T09909)	1.011064	6.138981	3.715026e-05	1.641748e-05	8.231851	5.724627	6.720566	5.747549	6.690418	5.830181	6.507059	5.231438	6.660008
537	AT3G19470	F-box family protein, contains F-box domain Pfam:PF00646	1.009533	5.392343	4.374341e-06	1.933114e-06	10.63934	4.934961	6.120154	4.955794	5.831096	4.923593	5.798365	4.735958	5.838823
538	AT5G14050	transducin family protein / WD-40 repeat family protein, contains 4 WD-40 repeats (PF00400); similar to unknown protein (ref:NP_057085.1) ""	1.009393	8.230565	1.648605e-06	7.285533e-07	11.97594	7.693436	8.603277	7.810105	8.711485	7.64049	8.763963	7.759443	8.862321
539	AT3G15460	brix domain-containing protein, contains Pfam domain, PF04427: Brix domain	1.009124	7.185638	5.635231e-06	2.490328e-06	10.32123	6.581763	7.652544	6.926241	7.583381	6.593729	7.699662	6.622573	7.825214
540	AT5G57120	expressed protein, weak similarity to SP:Q14978 Nucleolar phosphoprotein p130 {Homo sapiens}	1.007615	6.89889	0.0002311511	0.0001021505	6.550405	6.568574	7.449327	6.095283	6.934976	6.354241	7.639148	6.562231	7.587339
541	AT2G05440;AT2G05510""	[AT2G05440, glycine-rich protein ];[AT2G05510, glycine-rich protein ]""	1.006978	5.754727	0.006329446	0.002797116	4.103913	5.029359	6.73811	4.808233	5.806502	6.025545	6.055088	5.141816	6.433166
542	AT3G59820	calcium-binding mitochondrial protein-related, contains weak similarity to Calcium-binding mitochondrial protein Anon-60Da (Swiss-Prot:P91927) (Drosophila melanogaster)	1.006650	6.66839	4.525886e-05	2.000085e-05	8.04332	5.882694	7.03254	6.274071	7.359937	6.044191	7.063096	6.459304	7.231286
543	AT2G44510	p21Cip1-binding protein-related, similar to p21Cip1-binding protein TOK-1beta (GI:7339688) (Homo sapiens); similar to BRCA2 and Cip1/p21 interacting protein (GI:25989375) (Homo sapiens) ""	1.005437	5.862192	4.037517e-05	1.784264e-05	8.146904	5.381428	6.163559	5.509971	6.295572	5.019433	6.458837	5.527062	6.541673
544	AT3G04230	40S ribosomal protein S16 (RPS16B), similar to 40S ribosomal protein S16 GB:AAD22696 (Arabidopsis thaliana)	1.005311	8.224718	1.935765e-06	8.554554e-07	11.71759	7.64737	8.665518	7.767606	8.639122	7.663281	8.892261	7.809995	8.712596
545	AT4G15260	UDP-glucoronosyl/UDP-glucosyl transferase family protein, contains Pfam profile: PF00201 UDP-glucoronosyl and UDP-glucosyl transferase	1.00297	5.873216	2.092386e-05	9.246695e-06	8.819228	5.515435	6.467853	5.343621	6.273843	5.545576	6.235034	5.082293	6.522074
546	AT3G09720	DEAD/DEAH box helicase, putative, similar to RNA helicase involved in rRNA processing GB:6321267 from (Saccharomyces cerevisiae)c, ontains DEAD and DEAH box domain	1.002733	6.486578	1.216485e-05	5.375902e-06	9.413105	5.812329	7.035309	5.898535	7.034175	5.923052	6.903646	6.30693	6.978647
547	AT5G39760	zinc finger homeobox protein-related / ZF-HD homeobox protein-related, predicted proteins, Arabidopsis thaliana	1.002632	6.351095	1.181252e-05	5.220203e-06	9.44944	5.890403	7.006985	5.955364	6.737661	5.899352	7.00955	5.653997	6.65545
548	AT1G33420	PHD finger family protein, contains Pfam profile: PF00628: PHD-finger	0.9996943	6.998096	1.529512e-06	6.759238e-07	12.08411	6.532609	7.576891	6.56838	7.499456	6.362191	7.386951	6.529817	7.528477
549	AT5G20960	aldehyde oxidase 1 (AAO1), identical to aldehyde oxidase AAO1 from Arabidopsis thaliana (gi:3172023) isoform contains a GA-donor splice site at intron 10	0.9986222	6.773757	5.220885e-06	2.307219e-06	10.42294	6.142241	7.222219	6.26755	7.129969	6.219174	7.405787	6.468818	7.334296
550	AT3G55010	phosphoribosylformylglycinamidine cyclo-ligase, chloroplast / phosphoribosyl-aminoimidazole synthetase / AIR synthase (PUR5), identical to phosphoribosylformylglycinamidine cyclo-ligase, chloroplast precursor SP:Q05728 from (Arabidopsis thaliana); contains Pfam profiles: PF02769 AIR synthase related protein, C-terminal domain, PF00586 AIR synthase related protein, N-terminal domain ""	0.9972403	8.904813	5.490487e-06	2.426362e-06	10.35533	8.336871	9.449878	8.222094	9.440573	8.417024	9.346994	8.64878	9.376286
551	AT3G10910	zinc finger (C3HC4-type RING finger) family protein, contains Pfam domain, PF00097: Zinc finger, C3HC4 type (RING finger)	0.9964346	6.494316	4.848734e-05	2.142758e-05	7.979501	6.121236	7.042038	5.959045	6.817043	6.26674	7.032336	5.637374	7.078717
552	AT3G55450	protein kinase, putative, similar to protein kinase APK1B (Arabidopsis thaliana) SWISS-PROT:P46573	0.9962455	8.289213	2.103003e-06	9.293612e-07	11.59128	7.679911	8.731734	7.850245	8.686695	7.886932	8.920764	7.747275	8.810151
553	AT4G25340	immunophilin-related / FKBP-type peptidyl-prolyl cis-trans isomerase-related, immunophilin FKBP46 - Spodoptera frugiperda (fall armyworm),PIR2:A55320	0.9939785	6.835021	6.581217e-06	2.908379e-06	10.12406	6.388874	7.343292	6.452822	7.10241	6.197479	7.466878	6.312952	7.415462
554	AT1G66580	60S ribosomal protein L10 (RPL10C), contains Pfam profile: PF00826: Ribosomal L10	0.9935935	11.8108	9.049146e-06	3.999008e-06	9.739615	11.179625	12.431407	11.27748	12.077416	11.338572	12.454944	11.460339	12.266624
555	AT1G73500	mitogen-activated protein kinase kinase (MAPKK), putative (MKK9), mitogen-activated protein kinase kinase (MAPKK) family, PMID:12119167	0.9935092	8.21318	1.912759e-06	8.452883e-07	11.75169	7.613213	8.617696	7.66277	8.814419	7.820447	8.758326	7.769273	8.6493
556	AT1G54570	esterase/lipase/thioesterase family protein, contains Interpro entry IPR000379	0.9924844	6.33044	0.0001519346	6.714309e-05	6.907414	5.606247	6.466597	6.105948	7.062374	5.639371	6.945777	5.985225	6.83198
557	AT4G30350	heat shock protein-related, contains similarity to heat shock protein 101 (Triticum aestivum) gi:6013196:gb:AAF01280	0.9913447	6.319282	6.983888e-06	3.086328e-06	10.04788	5.74556	6.734691	5.6855	6.763044	5.791516	6.954495	6.071861	6.807587
558	AT2G46310	encodes a member of the ERF (ethylene response factor) subfamily B-5 of ERF/AP2 transcription factor family. The protein contains one AP2 domain. There are 7 members in this subfamily.	0.9902755	6.360224	9.027833e-05	3.989590e-05	7.376222	6.047546	7.013671	6.122056	6.719465	5.699528	6.649568	5.591217	7.038743
559	AT4G00238;AT4G00250""	[AT4G00238, DNA-binding storekeeper protein-related, contains Pfam PF04504: Protein of unknown function, DUF573; similar to storekeeper protein GI:14268476 (Solanum tuberosum) ];[AT4G00250, DNA-binding storekeeper protein-related, contains Pfam profile: PF04504 protein of unknown function, DUF573; similar to storekeeper protein GI:14268476 (Solanum tuberosum) ]""	0.9894071	7.167364	0.0002539626	0.0001122314	6.4718	6.652616	7.90306	6.48095	7.524037	6.39126	7.535113	7.165814	7.686059
560	AT5G60960	pentatricopeptide (PPR) repeat-containing protein, contains Pfam profile PF01535: PPR repeat	0.9887022	7.975726	5.506193e-05	2.433303e-05	7.857075	7.135393	8.504134	7.473456	8.3024	7.590228	8.673472	7.726422	8.400303
561	AT5G45140	similar to DNA-directed RNA polymerase II 135 kDa polypeptide / RNA polymerase II subunit 2 (RPB135) (RPB2) (RP140) [Arabidopsis thaliana] (TAIR:At4g21710.1); similar to hypothetical protein [Homo sapiens] (GB:CAD97689.1); similar to SPAC4G9.08c [Schizosaccharomyces pombe] (GB:CAA93558.1); similar to RNA polymerase III subunit RPC2 [Homo sapiens] (GB:AAM18214.1); similar to unnamed protein produc…	0.9881844	7.09502	2.523318e-06	1.115107e-06	11.34478	6.559103	7.48119	6.649354	7.548499	6.579171	7.794394	6.616085	7.532366
562	AT5G52810	ornithine cyclodeaminase/mu-crystallin family protein, contains Pfam PF02423: Ornithine cyclodeaminase/mu-crystallin family	0.9871235	7.358849	0.0001049246	4.636838e-05	7.24106	6.720804	7.852507	6.587968	7.594104	7.12659	8.128501	7.025785	7.834529
563	AT4G12500	protease inhibitor/seed storage/lipid transfer protein (LTP) family protein, similar to pEARLI 1 (Accession No. L43080): an Arabidopsis member of a conserved gene family (PGF95-099), Plant Physiol. 109 (4), 1497 (1995); contains Pfam protease inhibitor/seed storage/LTP family domain PF00234 ""	0.9859425	4.7005	1.446728e-05	6.393398e-06	9.223253	4.301171	5.325828	4.282899	5.410157	4.092424	4.98494	4.153623	5.052962
564	AT1G70790	C2 domain-containing protein, similar to zinc finger and C2 domain protein GI:9957238 from (Arabidopsis thaliana)	0.9845765	8.44439	3.118954e-06	1.378332e-06	11.06662	7.916804	8.792713	7.969918	9.00993	8.081137	9.050486	7.840548	8.893585
565	AT3G26410	expressed protein	0.9827384	7.263107	2.926975e-05	1.293492e-05	8.473864	6.499209	7.799677	6.715993	7.872819	6.820842	7.569948	7.050907	7.775462
566	AT4G26600	nucleolar protein, putative, similar to SP:P46087 Proliferating-cell nucleolar antigen p120 (Proliferation-associated nucleolar protein p120) {Homo sapiens}; contains Pfam profile PF01189: NOL1/NOP2/sun family ""	0.98226	5.938672	8.597249e-07	3.799306e-07	12.93399	5.463818	6.441369	5.354812	6.387169	5.510614	6.406283	5.460924	6.484387
567	AT4G36020	cold-shock DNA-binding family protein, contains Pfam domains, PF00313: 'Cold-shock' DNA-binding domain and PF00098: Zinc knuckle	0.9799986	9.0616	4.095195e-05	1.809753e-05	8.132685	8.726042	9.507845	8.359377	9.237997	8.599365	9.734788	8.601621	9.725767
568	AT5G49280	hydroxyproline-rich glycoprotein family protein, contains proline-rich extensin domains, INTERPRO:IPR002965	0.9799606	7.513577	1.762666e-05	7.789593e-06	9.002744	7.262765	8.088045	7.012029	7.801025	6.913817	7.939447	6.905776	8.185711
569	AT1G63780	brix domain-containing protein, contains Pfam domain, PF04427: Brix domain	0.9797227	7.588614	8.317593e-06	3.675720e-06	9.845511	7.148566	8.21637	7.102733	8.005192	7.131905	7.842445	7.011808	8.249896
570	AT3G13910	expressed protein	0.979665	6.753794	0.0001094752	4.83794e-05	7.198594	6.076762	7.263594	6.260416	6.971938	6.152095	7.579831	6.566572	7.159142
571	AT2G43780	expressed protein	0.9789673	7.482024	1.772901e-05	7.834824e-06	8.99613	6.74245	7.88817	7.014027	7.847935	6.997525	8.152081	7.216158	7.997844
572	AT3G56070	peptidyl-prolyl cis-trans isomerase, putative / cyclophilin, putative / rotamase, putative, similar to peptidyl-prolyl cis-trans isomerase, PPIase (cyclophilin, cyclosporin A-binding protein) (Catharanthus roseus) SWISS-PROT:Q39613	0.9766838	9.209081	6.812495e-06	3.010585e-06	10.07564	8.60697	9.734842	8.811258	9.474671	8.637487	9.806527	8.827241	9.773652
573	AT3G51600	nonspecific lipid transfer protein 5 (LTP5), identical to SP:Q9XFS7 Nonspecific lipid-transfer protein 5 (LTP 5) {Arabidopsis thaliana}	0.9762566	11.59700	6.248298e-06	2.761255e-06	10.18230	11.038734	12.193361	11.073055	11.840027	11.120364	12.21141	11.203347	12.09573
574	AT1G09815	DNA polymerase delta subunit 4 family, contains similarity to Swiss-Prot:Q9HCU8 DNA polymerase delta subunit 4 (DNA polymerase delta subunit p12) (Homo sapiens)	0.9760514	9.754058	5.499961e-06	2.430549e-06	10.35190	9.08053	10.17445	9.313807	10.130428	9.306096	10.417419	9.363698	10.24604
575	AT3G46210	3' exoribonuclease family domain 1-containing protein, similar to SP:Q9NQT4 Exosome complex exonuclease RRP46 (EC 3.1.13.-) (Ribosomal RNA processing protein 46) {Homo sapiens}; contains Pfam profile PF01138: 3' exoribonuclease family, domain 1 ""	0.9746259	7.32003	1.235007e-05	5.457758e-06	9.39259	6.79698	7.955743	6.815997	7.751518	6.630493	7.709742	7.087401	7.812371
576	AT5G65040	senescence-associated protein-related, similar to senescence-associated protein SAG102 (GI:22331931) (Arabidopsis thaliana)	0.9734323	5.536796	5.550935e-05	2.453075e-05	7.850018	4.814684	5.945548	4.995065	6.028634	4.930527	6.116111	5.460044	6.003757
577	AT5G66540	expressed protein, ; supported by full-Length cDNA gi:12057175 from (Arabidopsis thaliana) ""	0.97316	7.757523	2.026194e-06	8.954177e-07	11.64886	7.175201	8.138806	7.368365	8.355924	7.323741	8.255131	7.216466	8.226553
578	AT1G79140	expressed protein	0.9724297	6.569242	1.516130e-05	6.7001e-06	9.17154	5.893397	7.030506	6.334955	7.01996	5.965582	7.21559	6.138175	6.955772
579	AT5G38720	expressed protein, predicted protein, Drosophila melanogaster	0.9718825	7.049844	8.333746e-06	3.682858e-06	9.841834	6.555276	7.45523	6.708843	7.399727	6.460789	7.510603	6.530704	7.777581
580	AT2G19670	protein arginine N-methyltransferase, putative, similar to protein arginine N-methyltransferase 1-variant 1 (Homo sapiens) GI:7453577	0.9713856	7.070779	5.095503e-05	2.25181e-05	7.935762	6.434623	7.594406	6.970868	7.383481	6.422867	7.588396	6.511987	7.659605
581	AT1G15420	expressed protein	0.9712066	8.360789	4.688354e-06	2.071882e-06	10.56224	7.892335	8.933101	8.050946	8.910757	7.701239	8.768319	7.856223	8.773393
582	AT1G13260	DNA-binding protein RAV1 (RAV1), identical to SP:Q9ZWM9 DNA-binding protein RAV1 {Arabidopsis thaliana}, RAV1 GI:3868857 from (Arabidopsis thaliana)	0.9712008	7.612639	4.584404e-06	2.025945e-06	10.58722	7.157361	8.069626	6.956117	7.980047	7.256652	8.246754	7.138025	8.096531
583	AT3G14060	expressed protein	0.9709874	6.70346	8.964564e-05	3.96163e-05	7.383275	5.91301	6.98338	6.55885	7.116232	6.141789	7.314676	6.258219	7.341528
584	AT1G05575	expressed protein	0.970637	4.868847	0.0004116584	0.0001819205	6.075522	4.241624	5.444294	4.451162	4.834248	4.652376	5.589867	4.188953	5.548254
585	AT3G22680	expressed protein	0.970089	8.223548	3.116681e-06	1.377327e-06	11.06971	7.863423	8.680457	7.74968	8.864584	7.728651	8.663082	7.612259	8.626247
586	AT3G05360	disease resistance family protein / LRR family protein, contains leucine rich-repeat domains Pfam:PF00560, INTERPRO:IPR001611; similar to elicitor-inducible LRR receptor-like protein EILP (Nicotiana tabacum) gi:6635236:dbj:BAA88636; similar to Cf-2.2 (Lycopersicon pimpinellifolium) gi:1184077:gb:AAC15780 ""	0.9690599	4.758518	1.581113e-05	6.987272e-06	9.126957	4.231017	4.977918	4.432853	5.227807	4.177189	5.445902	4.254892	5.320564
587	AT1G05410	expressed protein	0.9681133	6.544079	1.220914e-05	5.395477e-06	9.40771	6.173835	6.977909	5.784996	6.89939	6.155351	7.133205	6.125905	7.102037
588	AT3G18830	This gene encodes a plasma membrane-localized polyol/cyclitol/monosaccharide-H+-symporter. The AtPLT5 symporter is able to catalyze the energy-dependent membrane passage of a wide range of linear polyols (three to six carbon backbone), of cyclic polyols (<i>myo</i>-inositol), and of numerous monosaccharides, including pyranose ring-forming and furanose ring-forming hexoses and pentoses. This gene…	0.9669508	8.687036	9.65363e-05	4.266142e-05	7.317048	8.303553	9.14246	7.747172	9.056499	8.373901	9.269991	8.389616	9.213095
589	AT4G04180	AAA-type ATPase family protein, contains Pfam domain, PF00004: ATPase, AAA family	0.9665439	6.456031	1.726656e-05	7.630458e-06	9.02561	6.168575	6.818199	5.75763	6.95311	5.861023	6.882457	6.103811	7.103448
590	AT4G16670	expressed protein	0.9661681	6.32622	6.241223e-06	2.758128e-06	10.18443	5.904597	6.706549	5.621051	6.943832	5.897387	6.76319	5.94951	6.823646
591	AT3G62310	RNA helicase, putative, similar to SP:P53131 Pre-mRNA splicing factor RNA helicase PRP43 (Helicase JA1) {Saccharomyces cerevisiae}; contains Pfam profiles PF04408: Helicase associated domain (HA2), PF00271: Helicase conserved C-terminal domain ""	0.9655883	7.76212	1.933261e-06	8.54349e-07	11.73041	7.31218	8.23212	7.168841	8.326562	7.374124	8.286784	7.262162	8.134193
592	AT2G37890	mitochondrial substrate carrier family protein, contains Pfam profile: PF00153 mitochondrial carrier protein	0.965562	5.275635	7.297621e-05	3.224973e-05	7.57588	4.363461	5.703095	5.048055	5.746871	4.845733	5.841048	4.914165	5.742648
593	AT2G34357	expressed protein	0.9630634	7.228337	4.306185e-06	1.902994e-06	10.65825	6.69696	7.672894	6.765371	7.534275	6.713973	7.902488	6.810918	7.729819
594	AT5G06110	DNAJ heat shock N-terminal domain-containing protein / cell division protein-related, similar to GlsA (Volvox carteri f. nagariensis) GI:4633129; contains Pfam profiles PF00226 DnaJ domain, PF00249 Myb-like DNA-binding domain ""	0.9629767	8.13477	2.591209e-06	1.145110e-06	11.30458	7.536252	8.581257	7.565639	8.593462	7.689015	8.663525	7.822218	8.626785
595	AT1G71880	sucrose transporter / sucrose-proton symporter (SUC1), identical to sucrose-proton symporter SUC1 (Arabidopsis thaliana) GI:407094	0.962562	8.726028	5.965648e-06	2.636346e-06	10.24471	8.115306	9.359173	8.195376	9.051356	8.328586	9.133631	8.339718	9.285075
596	AT4G14690	chlorophyll A-B binding family protein / early light-induced protein, putative, strong similarity to early light-induced protein; ELIP (Arabidopsis thaliana) GI:1872544; contains Pfam profile: PF00504 chlorophyll A-B binding protein ""	0.9620316	6.358697	5.430183e-06	2.399712e-06	10.37200	5.728915	6.697571	6.028404	6.796815	5.845594	6.968266	5.907812	6.8962
597	AT3G49320	expressed protein, contains Pfam profile PF03690: Uncharacterised protein family (UPF0160)	0.9603988	6.210868	8.689982e-07	3.840286e-07	12.90521	5.767958	6.684942	5.733191	6.692625	5.749838	6.631916	5.671688	6.754788
598	AT4G28200	expressed protein	0.9587068	8.292933	5.011501e-06	2.214688e-06	10.46602	7.623169	8.658587	7.84048	8.892155	7.843358	8.780156	7.947312	8.758248
599	AT1G24575	expressed protein	0.9563806	6.855116	2.061948e-05	9.112181e-06	8.832588	6.45668	7.490484	6.426116	7.014396	6.251883	7.443552	6.373022	7.384791
600	AT2G35720	DNAJ heat shock N-terminal domain-containing protein, low similarity to SP:O54946 DnaJ homolog subfamily B member 6 (Heat shock protein J2) Mus musculus; contains Pfam profile PF00226 DnaJ domain ""	0.955768	6.968973	0.0003331636	0.0001472320	6.249711	6.877355	7.322352	6.679279	7.369685	6.347465	7.650384	6.060258	7.445008
601	AT5G09330	no apical meristem (NAM) family protein, similar to NAC1 (GI:7716952) {Medicago truncatula}; contains Pfam PF02365: No apical meristem (NAM) protein ""	0.955742	8.579481	2.050754e-05	9.062716e-06	8.83773	8.09538	9.056485	7.793376	9.120409	8.239329	8.943316	8.278356	9.109199
602	AT5G05440	expressed protein, low similarity to cytokinin-specific binding protein (Vigna radiata) GI:4190976	0.955478	7.619196	2.96859e-05	1.311882e-05	8.455912	7.222976	8.10437	7.440485	8.056681	6.97538	8.21226	6.926987	8.01443
603	AT5G08260	serine carboxypeptidase S10 family protein, similar to Serine carboxypeptidase II chains A and B (SP:P08819) (EC 3.4.16.6) (Triticum aestivum (Wheat)); carboxypeptidase D - Triticum aestivum, PIR:A29639 ""	0.95527	9.194366	2.829858e-05	1.250574e-05	8.50736	8.499187	9.629455	8.94081	9.753151	8.516571	9.612365	8.910357	9.693035
604	AT4G27585;AT5G54100""	[AT4G27585, band 7 family protein, similar to stomatin-like protein (Zea mays) GI:7716464; contains Pfam profile PF01145: SPFH domain / Band 7 family ];[AT5G54100, band 7 family protein, similar to stomatin-like protein (Zea mays) GI:7716464; contains Pfam profile PF01145: SPFH domain / Band 7 family ]""	0.9534213	7.9754	4.589595e-05	2.028239e-05	8.030412	7.461621	8.638121	7.331401	8.567741	7.416564	8.221953	7.78517	8.380625
605	AT1G28050	zinc finger (B-box type) family protein	0.9530669	6.395901	2.446414e-06	1.081122e-06	11.39387	6.045672	6.825756	5.901522	6.900177	5.760843	6.912201	5.969432	6.851603
606	AT3G01970	WRKY family transcription factor, similar to WRKY1 GB:AAC49527 (Petroselinum crispum)	0.9523871	6.097497	3.255213e-06	1.438547e-06	11.01010	5.571628	6.43824	5.629102	6.72625	5.587208	6.634548	5.697275	6.495723
607	AT5G54490	calcium-binding EF-hand protein, putative, similar to EF-hand Ca2+-binding protein CCD1 (Triticum aestivum) GI:9255753; contains INTERPRO:IPR002048 calcium-binding EF-hand domain ""	0.9521294	5.135425	8.921015e-05	3.942385e-05	7.388577	4.463336	5.723417	4.824431	5.545646	4.571472	5.889103	4.778202	5.287791
608	AT3G27210	expressed protein	0.9507815	6.473589	7.992485e-05	3.532047e-05	7.488764	5.645899	6.818677	5.928083	7.128851	6.16257	6.901739	6.256239	6.94665
609	AT2G18330	AAA-type ATPase family protein, contains Pfam profile: PF00004 ATPase family associated with various cellular activities (AAA)	0.9504052	7.57607	1.649337e-05	7.288768e-06	9.081023	6.991139	8.070548	7.096571	7.863449	6.997058	8.250574	7.3187	8.020518
610	AT1G67970	heat shock factor protein, putative (HSF5) / heat shock transcription factor, putative (HSTF5), identical to heat shock transcription factor 5 (HSF5) SP:Q9S7U5 from (Arabidopsis thaliana); contains Pfam profile: PF00447 HSF-type DNA-binding domain ""	0.9491174	6.957487	4.793208e-06	2.118220e-06	10.52353	6.546062	7.542159	6.39957	7.366679	6.643438	7.449603	6.342642	7.369741
611	AT3G15640	cytochrome c oxidase family protein, contains Pfam domain, PF01215: Cytochrome c oxidase subunit Vb	0.9485646	9.343795	1.679700e-06	7.422946e-07	11.95228	8.873494	9.833226	8.796847	9.894519	8.822677	9.756188	8.985031	9.788375
612	AT1G53760	expressed protein	0.9482096	7.661276	5.292354e-06	2.338803e-06	10.40394	7.080665	8.165451	7.410627	8.059933	7.082385	8.182446	7.175006	8.133692
613	AT1G65500	expressed protein	0.9457939	6.724537	0.001277992	0.0005647717	5.212946	5.805885	6.777854	6.35653	7.105947	6.335115	7.666526	6.509032	7.23941
614	AT2G43650	Sas10/U3 ribonucleoprotein (Utp) family protein, contains Pfam profile PF04000: Sas10/Utp3 family; contains Prosite PS00761: Signal peptidases I signature 3; weak similarity to PEBP2 beta-binding protein / charged amino acid rich leucine zipper factor-1 (GI:12061569) (Mus musculus) ""	0.9447693	7.049524	2.465525e-05	1.089568e-05	8.652216	6.364047	7.550198	6.607153	7.777979	6.67197	7.398022	6.665386	7.361435
615	AT1G08310	esterase/lipase/thioesterase family protein, contains Interpro entry IPR000379	0.9437171	5.705981	1.446465e-05	6.392235e-06	9.224589	5.278135	6.186514	5.017607	5.971607	5.26355	6.310488	5.377199	6.24275
616	AT5G18840	sugar transporter, putative, similar to ERD6 protein {Arabidopsis thaliana} GI:3123712, sugar-porter family protein 1 (Arabidopsis thaliana) GI:14585699; contains Pfam profile PF00083: major facilitator superfamily protein ""	0.9429522	4.931787	1.005007e-05	4.44134e-06	9.625335	4.383107	5.566318	4.542597	5.470309	4.436648	5.432975	4.478891	5.143449
617	AT4G11280	1-aminocyclopropane-1-carboxylate synthase 6 / ACC synthase 6 (ACS6), identical to GI:3746125	0.9427897	8.23883	6.874005e-05	3.037768e-05	7.636387	7.552511	8.777764	7.609682	8.866437	8.071127	8.721811	7.836422	8.474888
618	AT3G55510	expressed protein	0.9413407	7.502974	8.525737e-05	3.767703e-05	7.42958	7.067807	8.029056	7.174768	7.635304	6.746653	8.103731	7.139988	8.126489
619	AT3G57520	alkaline alpha galactosidase, putative, similar to alkaline alpha galactosidase II (Cucumis melo) GI:29838631; contains Pfam profile PF05691: Raffinose synthase or seed imbibition protein Sip1 ""	0.9408898	8.191462	2.676949e-06	1.183000e-06	11.26341	7.685049	8.643522	7.630522	8.605834	7.675301	8.720756	7.893198	8.677517
620	AT1G50920	GTP-binding protein-related, similar to GTP-binding protein SP:Q99ME9 from (Mus musculus)	0.9394708	10.34161	2.533870e-06	1.119770e-06	11.33898	9.762731	10.751166	10.0219	10.839659	9.801318	10.813234	9.901564	10.841338
621	AT5G50200	expressed protein, similar to unknown protein (pir::T05562) isoform contains a non-consensus AT acceptor splice site at intron 1	0.9394086	7.163875	1.793406e-05	7.925437e-06	8.984049	6.632982	7.577055	6.998771	7.706179	6.550739	7.697743	6.59419	7.553339
622	AT5G04720	disease resistance protein (CC-NBS-LRR class), putative, domain signature CC-NBS-LRR exists, suggestive of a disease resistance protein.	0.9382938	8.540531	4.127502e-06	1.82403e-06	10.7156	8.011942	9.05356	8.012431	9.012143	8.173483	9.136053	8.087682	8.836957
623	AT2G39725	complex 1 family protein / LVR family protein, contains Pfam PF05347: Complex 1 protein (LYR family)	0.9376082	6.625389	3.228174e-05	1.426598e-05	8.369346	6.089081	6.905752	5.93033	7.12389	6.177467	7.116921	6.429459	7.230207
624	AT4G33985	expressed protein	0.9355514	6.071047	0.0002898947	0.0001281106	6.361152	5.474825	6.550877	6.137932	6.449156	5.473219	6.535202	5.327109	6.620057
625	AT5G05210	nucleolar matrix protein-related, contains Pfam domain, PF04935: Surfeit locus protein 6	0.9345578	5.776344	0.0002483005	0.0001097292	6.489873	5.181695	6.314071	5.578982	5.799943	5.262917	6.520508	5.212668	6.339971
626	AT1G80840	WRKY family transcription factor, similar to WRKY transcription factor GB:BAA87058 GI:6472585 from (Nicotiana tabacum)	0.93434	5.947817	6.512281e-06	2.877914e-06	10.13581	5.291058	6.467567	5.581702	6.444936	5.601753	6.46589	5.448075	6.281555
627	AT3G04060	no apical meristem (NAM) family protein, contains Pfam PF02365 : No apical meristem (NAM) protein; similar to cup-shaped cotyledon CUC2 (GI:1944132) (Arabidopsis thaliana) ""	0.9334654	5.959296	2.192030e-05	9.687044e-06	8.771801	5.377918	6.266091	5.320826	6.618877	5.702134	6.409153	5.569376	6.409994
628	AT3G04520	threonine aldolase family protein, similar to L-allo-threonine aldolase SP:O07051 from (Aeromonas jandaei)	0.9332151	9.292241	2.269949e-06	1.003138e-06	11.48439	8.793812	9.734698	8.891983	9.62767	8.771241	9.820359	8.8455	9.85267
629	AT2G19385	expressed protein, weak similarity to Cell growth regulating nucleolar protein (Swiss-Prot:Q08288) (Mus musculus)	0.9313077	6.990783	1.832071e-05	8.096306e-06	8.959915	6.52019	7.447	6.771654	7.371214	6.497183	7.394553	6.311489	7.61298
630	AT4G27590	copper-binding protein-related, low similarity to copper homeostasis factor gi:3168840 from Arabidopsis thaliana; contains Pfam profile PF00403: Heavy-metal-associated domain ""	0.9313038	6.251572	0.0001398091	6.178458e-05	6.975248	5.576742	6.638725	5.644102	6.986422	6.097286	6.452796	5.825552	6.790955
631	AT4G19410	pectinacetylesterase, putative, similar to pectinacetylesterase precursor GI:1431629 from (Vigna radiata)	0.930661	10.77281	1.031487e-05	4.558359e-06	9.596833	10.150494	11.268517	10.256586	11.038096	10.40049	11.367269	10.422349	11.27868
632	AT5G05640	nucleoprotein-related, contains weak similarity to Swiss-Prot:P03515 nucleocapsid protein (Nucleoprotein) (Punta toro phlebovirus)	0.9292812	6.622272	0.001050569	0.0004642685	5.355209	5.797254	7.234329	6.5057	7.423468	6.377191	6.7319	5.950382	6.957955
633	AT1G80270	DNA-binding protein, putative, similar to DNA-binding protein (Triticum aestivum) GI:6958202; contains Pfam profile: PF01535 PPR repeat ""	0.9291478	7.866726	6.592447e-05	2.913341e-05	7.67585	7.080123	8.256512	7.658185	8.408947	7.279832	8.272105	7.590466	8.387635
634	AT1G68650	expressed protein, contains Pfam profile PF01169: Uncharacterized protein family UPF0016	0.9285359	7.085456	1.343167e-05	5.935738e-06	9.3084	6.55304	7.657775	6.539544	7.296386	6.624357	7.658453	6.767811	7.586281
635	AT3G21540	transducin family protein / WD-40 repeat family protein, contains Pfam profile: PF00400 WD domain, G-beta repeat (10 copies); similar to WD-repeat protein 3 (SP:Q9UNX4) (Homo sapiens) ""	0.9282843	6.748959	4.006731e-05	1.770659e-05	8.156966	5.95723	7.352525	6.351626	7.152412	6.523481	7.189539	6.30693	7.157928
636	AT2G28600	expressed protein	0.9277045	7.741883	2.170708e-06	9.592818e-07	11.54856	7.155264	8.263131	7.277734	8.214817	7.286848	8.20122	7.392276	8.143773
637	AT1G67820	protein phosphatase 2C, putative / PP2C, putative, similar to protein phosphatase 2C emb:CAA72341.1	0.92709	5.752039	0.0003751350	0.0001657800	6.154174	4.836018	6.37855	5.486312	6.038796	5.606831	6.343811	5.224814	6.10118
638	AT4G33040	glutaredoxin family protein, contains INTERPRO Domain IPR002109, Glutaredoxin (thioltransferase)	0.926597	6.112929	0.0001178019	5.205914e-05	7.134423	5.535263	6.70202	5.414931	6.60771	5.861511	6.754146	5.786816	6.241033
639	AT2G38280	AMP deaminase, putative / myoadenylate deaminase, putative, similar to SP:P15274 AMP deaminase (EC 3.5.4.6) (Myoadenylate deaminase) {Saccharomyces cerevisiae}; contains Pfam profile PF00962: Adenosine/AMP deaminase ""	0.924826	9.170114	1.429891e-05	6.318992e-06	9.23999	8.796319	9.828877	8.639955	9.42113	8.73385	9.528689	8.66068	9.751412
640	AT3G57000	nucleolar essential protein-related, contains weak similarity to Nucleolar essential protein 1 (Essential for mitotic growth 1) (Swiss-Prot:Q06287) (Saccharomyces cerevisiae)	0.9242234	8.895253	9.346466e-06	4.1304e-06	9.703286	8.272104	9.39366	8.538416	9.425494	8.303764	9.28651	8.61828	9.323792
641	AT1G65840	amine oxidase family protein, similar to polyamine oxidase SP:O64411 (Zea mays); contains Pfam profile PF01593 amine oxidase, flavin-containing ""	0.9239292	8.374813	3.350864e-05	1.480818e-05	8.334266	7.589132	8.911359	8.002991	8.775539	8.120107	8.912703	7.939163	8.747509
642	AT4G33360	terpene cyclase/mutase-related, low similarity to squalene-hopene cyclase from Zymomonas mobilis (SP:P33990)	0.923756	7.924564	1.656413e-05	7.320037e-06	9.074448	7.283678	8.32039	7.307801	8.411483	7.545029	8.413698	7.714236	8.400197
643	AT4G34860	beta-fructofuranosidase, putative / invertase, putative / saccharase, putative / beta-fructosidase, putative, similar to neutral invertase (Daucus carota) GI:4200165; contains Pfam profile PF04853: Plant neutral invertase ""	0.923112	7.609239	1.660448e-05	7.33787e-06	9.07	6.916004	7.882192	7.244989	8.201682	7.21693	8.151417	7.212809	8.047888
644	AT4G01560	brix domain-containing protein, contains Pfam domain, PF04427: Brix domain	0.922979	8.70899	3.100442e-05	1.370151e-05	8.411639	8.266248	9.204575	8.496646	9.021428	7.965312	9.252406	8.261794	9.203507
645	AT1G48920	nucleolin, putative, similar to nuM1 protein GI:1279562 from (Medicago sativa)	0.922209	10.85265	6.241223e-06	2.758128e-06	10.18539	10.418004	11.418293	10.279654	11.148191	10.330801	11.338804	10.537724	11.349731
646	AT4G03180	expressed protein	0.9204351	6.884172	6.17443e-05	2.728611e-05	7.742474	6.756932	7.30804	6.331772	7.179624	6.396125	7.370976	6.210989	7.518919
647	AT5G26110	expressed protein	0.9180383	7.365697	3.302967e-05	1.459651e-05	8.347313	6.640273	7.685474	7.004189	8.010192	6.902418	7.732756	7.079831	7.870443
648	AT4G23190	protein kinase family protein, contains Pfam PF00069: Protein kinase domain	0.9178953	4.716412	3.990986e-05	1.763701e-05	8.161138	4.303055	5.109218	4.146303	5.275509	4.039927	5.032622	4.540571	5.284088
649	AT2G31725	expressed protein	0.9176407	6.025246	2.152704e-06	9.51325e-07	11.56225	5.614085	6.480439	5.536054	6.352472	5.52768	6.552458	5.587884	6.550897
650	AT1G19240	expressed protein	0.9155672	8.070163	2.453114e-06	1.084083e-06	11.38817	7.655431	8.587212	7.595382	8.604707	7.527448	8.505871	7.671258	8.413997
651	AT1G01010	no apical meristem (NAM) family protein, contains Pfam PF02365: No apical meristem (NAM) domain; similar to NAC domain protein NAM GB: AAD17313 GI:4325282 from (Arabidopsis thaliana) ""	0.9154647	5.860073	2.96859e-05	1.311882e-05	8.454893	5.428343	6.374953	5.385879	6.14032	5.186941	6.247776	5.608199	6.508171
652	AT4G29410	60S ribosomal protein L28 (RPL28C), unknown protein chromosome II BAC F6F22 - Arabidopsis thaliana,PID:g3687251	0.915359	10.76362	1.933261e-06	8.54349e-07	11.72951	10.306637	11.189819	10.412048	11.163283	10.260602	11.288615	10.244477	11.243484
653	AT5G22320	leucine-rich repeat family protein, contains leucine rich repeat (LRR) domains, Pfam:PF00560	0.913964	6.598338	5.430183e-06	2.399712e-06	10.37309	6.208318	7.194479	6.010188	7.051101	6.165702	6.899976	6.181215	7.075723
654	AT1G33030	O-methyltransferase family 2 protein, similar to caffeic acid 3-O-methyltransferase (SP:Q00763) (Populus tremuloides), catechol O-methyltransferase (GI:4808524)(Thalictrum tuberosum)	0.912954	5.69564	5.122733e-05	2.263844e-05	7.929233	5.414825	6.304332	5.219003	6.204899	4.987018	6.211406	5.335804	5.88783
655	AT1G27980	pyridoxal-dependent decarboxylase family protein, similar to sphingosine-1-phosphate lyase (Homo sapiens) GI:10129683; contains Pfam profile PF00282: Pyridoxal-dependent decarboxylase conserved domain ""	0.911762	7.53773	2.599952e-06	1.148974e-06	11.29819	6.960395	7.997992	7.120938	7.984261	7.051181	8.054369	7.194881	7.937821
656	AT5G64420	DNA polymerase V family, contains Pfam domain PF04931: DNA polymerase V	0.9093685	7.949642	4.70369e-05	2.078660e-05	8.00772	7.591245	8.48309	7.72116	8.237326	7.223165	8.547761	7.44426	8.349127
657	AT3G02620;AT3G02610""	[AT3G02620, acyl-(acyl-carrier-protein) desaturase, putative / stearoyl-ACP desaturase, putative, similar to Acyl-(acyl-carrier protein) desaturase from Spinacia oleracea SP:P28645, Olea europaea SP:Q43593; contains Pfam profile PF03405 Fatty acid desaturase ];[AT3G02610, similar to acyl-(acyl-carrier-protein) desaturase, putative / stearoyl-ACP desaturase, putative [Arabidopsis thaliana] (TAIR:A…	0.9077093	5.538455	0.0003905935	0.0001726115	6.119588	5.060536	5.841403	5.280396	5.591037	5.04573	6.380604	4.951737	6.156193
658	AT3G21750	UDP-glucoronosyl/UDP-glucosyl transferase family protein, contains Pfam profile: PF00201 UDP-glucoronosyl and UDP-glucosyl transferase	0.9076287	8.057682	5.998821e-06	2.651005e-06	10.23711	7.479673	8.546636	7.495442	8.476231	7.684331	8.585468	7.756026	8.437653
659	AT2G35550	expressed protein	0.9070656	6.125331	3.748015e-05	1.656327e-05	8.22333	5.715888	6.837402	5.706605	6.399924	5.817102	6.541948	5.447599	6.536183
660	AT3G60880	dihydrodipicolinate synthase 1 (DHDPS1) (DHDPS) (DHPS1), identical to SP:Q9LZX6 Dihydrodipicolinate synthase 1, chloroplast precursor (EC 4.2.1.52) (DHDPS 1) {Arabidopsis thaliana}	0.9070214	8.163794	4.363711e-06	1.928416e-06	10.64294	7.577359	8.594214	7.786892	8.651511	7.618993	8.614818	7.857892	8.608677
661	AT2G32020	GCN5-related N-acetyltransferase (GNAT) family protein, contains Pfam profile PF00583: acetyltransferase, GNAT family	0.9060055	5.546235	8.755596e-05	3.869283e-05	7.404696	5.062226	5.777784	4.79463	6.217269	5.296462	5.97048	5.21961	6.031417
662	AT1G14620	expressed protein	0.90529	8.583462	1.630905e-05	7.207315e-06	9.093438	7.915531	9.079001	8.318159	9.035933	8.010822	9.001088	8.278756	9.028407
663	AT5G56950	nucleosome assembly protein (NAP), putative, similar to nucleosome assembly protein 1 (Glycine max) GI:1161252; contains Pfam profile PF00956: Nucleosome assembly protein (NAP) ""	0.9047752	7.04533	5.411956e-05	2.391657e-05	7.874442	6.415486	7.514451	6.374993	7.564741	6.796236	7.320485	6.785052	7.591191
664	AT2G02390	glutathione S-transferase zeta 1 (GSTZ1) (GST18), identical to SP:Q9ZVQ3:GTZ1_ARATH Glutathione S-transferase zeta-class 1 (EC 2.5.1.18) (AtGSTZ1) (Maleylacetone isomerase) (EC 5.2.1.-) (MAI) {Arabidopsis thaliana}; contains Pfam profiles PF02798: Glutathione S-transferase, N-terminal domain and PF00043:Glutathione S-transferase, C-terminal domain ""	0.903489	8.971344	6.997329e-06	3.092267e-06	10.04510	8.513254	9.441415	8.306691	9.397168	8.651579	9.379839	8.606872	9.47393
665	AT2G40780	hypothetical protein	0.9033228	6.0971	1.578435e-05	6.975438e-06	9.129242	5.497986	6.439936	5.598414	6.689523	5.885392	6.500244	5.599964	6.565344
666	AT1G02370	pentatricopeptide (PPR) repeat-containing protein, low similarity to DNA-binding protein (Triticum aestivum) GI:6958202; contains Pfam profile PF01535: PPR repeat ""	0.9019898	6.014567	7.286399e-05	3.220013e-05	7.577437	5.354815	6.403401	5.321448	6.568572	5.841861	6.41961	5.736162	6.470663
667	AT1G44100	amino acid permease 5, putative (AAP5), nearly identical to amino acid permease (AAP5) GI:608673 from (Arabidopsis thaliana)	0.9016146	7.621084	1.008254e-05	4.455689e-06	9.621234	7.191754	8.089299	6.929726	8.007357	7.247195	8.057165	7.31243	8.133743
668	AT1G72730	eukaryotic translation initiation factor 4A, putative / eIF-4A, putative, similar to Eukaryotic initiation factor 4A-10 GB:P41382 (Nicotiana tabacum); identical to (putative) RNA helicase GB:CAA09211 (Arabidopsis thaliana) (Nucleic Acids Res. 27 (2), 628-636 (1999)) ""	0.9006346	6.58526	8.904201e-06	3.934954e-06	9.761958	5.96309	6.914598	6.214584	7.014749	6.145525	7.202703	6.216573	7.010262
669	AT2G06990	HUA enhancer 2 (HEN2) / DExH-box RNA helicase, putative, nearly identical to HUA enhancer 2 (Arabidopsis thaliana) GI:16024936	0.9005566	7.164089	3.974608e-05	1.756463e-05	8.165345	6.449107	7.478816	6.776224	7.677133	6.646242	7.660476	6.98367	7.641044
670	AT5G50810	mitochondrial import inner membrane translocase (TIM8), identical to mitochondrial import inner membrane translocase subunit Tim8 (Arabidopsis thaliana) Swiss-Prot:Q9XGY4; contains Pfam domain, PF02953: Tim10/DDP family zinc finger ""	0.8995093	9.343154	1.348511e-05	5.959352e-06	9.3042	8.811905	9.782525	8.760691	9.787305	8.828419	9.811567	9.172582	9.790238
671	AT5G20180	ribosomal protein L36 family protein, contains Pfam profile: PF00444 ribosomal protein L36	0.898534	9.482916	3.456821e-06	1.527642e-06	10.9301	9.141124	9.884523	8.941498	9.93027	8.929491	9.938452	9.122482	9.975486
672	AT3G49240	pentatricopeptide (PPR) repeat-containing protein, contains Pfam profile PF01535: PPR repeat	0.898531	6.013345	2.438075e-05	1.077437e-05	8.663184	5.601491	6.552217	5.640034	6.197219	5.469962	6.425093	5.544829	6.675911
673	AT1G16650	expressed protein	0.8983868	6.868073	9.370437e-06	4.140994e-06	9.700108	6.582922	7.280847	6.296154	7.448706	6.47986	7.335519	6.316582	7.203993
674	AT1G75580	auxin-responsive protein, putative, similar to auxin-induced protein TGSAUR22 (GI:10185820) (Tulipa gesneriana)	0.8967196	6.15522	1.180937e-05	5.218808e-06	9.451381	5.641892	6.497367	5.644102	6.537533	5.610436	6.700036	5.931009	6.679381
675	AT1G15670	kelch repeat-containing F-box family protein, similar to SP:Q9ER30 Kelch-related protein 1 (Sarcosin) {Rattus norvegicus}; contains Pfam profiles PF01344: Kelch motif, PF00646: F-box domain ""	0.8966758	7.574562	6.50445e-05	2.874453e-05	7.690176	6.933987	8.233653	6.975597	8.070752	7.369947	7.85585	7.225364	7.931342
676	AT4G28020	expressed protein, contains Pfam PF01980: Uncharacterised protein family	0.8962182	6.937547	0.0005844535	0.0002582823	5.798427	6.016963	7.305807	6.420312	7.314414	6.934233	7.524649	6.586245	7.397755
677	AT1G09660	KH domain-containing quaking protein, putative, similar to GB:AAC67357	0.895505	7.664314	2.071561e-06	9.154663e-07	11.61033	7.205452	8.08098	7.172391	8.035097	7.257366	8.109919	7.231038	8.22227
678	AT3G50650	scarecrow-like transcription factor 7 (SCL7)	0.8946503	5.98599	1.467246e-05	6.484068e-06	9.207054	5.32816	6.456415	5.723151	6.398446	5.478603	6.344104	5.624748	6.534298
679	AT3G56710	sigA-binding protein, identical to SigA binding protein (Arabidopsis thaliana) gi:6980074:gb:AAF34713; contains Pfam PF05678: VQ motif ""	0.894286	8.053226	0.0004894032	0.0002162776	5.940674	7.266314	8.675084	7.499946	8.696711	7.643511	8.276637	8.01456	8.353043
680	AT1G30240	similar to proline-, glutamic acid-, leucine-rich protein 1 [Mus musculus] (GB:NP_083507.2)	0.8932433	6.266554	0.000753575	0.0003330207	5.606418	5.633336	6.72193	6.107061	6.84675	5.353946	6.582588	6.185385	6.701432
681	AT5G48720	similar to expressed protein [Arabidopsis thaliana] (TAIR:At2g01990.1); similar to P0413C03.27 [Oryza sativa (japonica cultivar-group)] (GB:NP_914850.1) ""	0.8932298	6.974783	1.154215e-05	5.100721e-06	9.478887	6.422591	7.508046	6.54586	7.438118	6.519994	7.194352	6.624227	7.545076
682	AT5G11240	transducin family protein / WD-40 repeat family protein, contains 3 WD-40 repeats (PF00400); similar to uncharacterized protein KIAA0007 (GI:1663708) {Homo sapiens} 1.2e-11 ""	0.892282	6.863839	3.870688e-05	1.710539e-05	8.19179	6.165169	7.242084	6.640506	7.229023	6.328047	7.309697	6.537069	7.459116
683	AT3G10090	40S ribosomal protein S28 (RPS28A), similar to ribosomal protein S28 GB:P34789 (Arabidopsis thaliana)	0.8921478	9.766574	1.099591e-05	4.859324e-06	9.530895	9.184597	10.208006	9.457992	10.125672	9.232801	10.377224	9.406611	10.13969
684	AT1G30960	GTP-binding protein (ERG), identical to GTP-binding protein ERG SP:O82653 from (Arabidopsis thaliana)	0.8921169	5.813619	1.618091e-05	7.150686e-06	9.100801	5.339078	6.174465	5.395006	6.17651	5.169927	6.294114	5.566231	6.393621
685	AT1G32860	glycosyl hydrolase family 17 protein, similar to beta-1,3-glucanase precursor GI:4097948 from (Oryza sativa)	0.8920788	6.835658	1.599892e-05	7.07026e-06	9.113312	6.398937	7.438659	6.544723	7.342876	6.206517	7.137028	6.408297	7.208224
686	AT3G57390	MADS-box protein (AGL18), agamous-like protein 15 - Arabidopsis thaliana, PIR:S71200	0.8913049	5.993874	1.496881e-05	6.615034e-06	9.184663	5.715455	6.422531	5.468278	6.438331	5.507757	6.635726	5.501396	6.261518
687	AT3G03060	AAA-type ATPase family protein, contains a ATP/GTP-binding site motif A (P-loop), PROSITE:PS00017	0.891031	6.593001	6.544629e-05	2.892209e-05	7.682995	5.806364	6.920393	6.314069	7.085164	6.138514	7.150806	6.330996	6.997703
688	AT3G58700	60S ribosomal protein L11 (RPL11B), ribosomal protein L11, cytosolic, Arabidopsis thaliana, PIR:S49033	0.8905192	10.09778	5.773641e-06	2.551494e-06	10.28383	9.521074	10.578843	9.779586	10.439351	9.597543	10.635964	9.711867	10.517989
689	AT5G24660	expressed protein	0.8898812	7.166885	7.305587e-05	3.228493e-05	7.573798	6.778189	7.675331	6.836424	7.261708	6.5423	7.774266	6.730865	7.735998
690	AT1G25260	acidic ribosomal protein P0-related, contains similarity to 60S acidic ribosomal protein GI:5815233 from (Homo sapiens)	0.8895841	10.40322	1.818939e-05	8.038273e-06	8.967303	9.763075	10.96593	10.088226	10.84849	9.848097	10.795939	10.134302	10.781678
691	AT1G77920	bZIP family transcription factor, contains Pfam profile: PF00170 bZIP transcription factor	0.8894902	7.267864	1.300066e-05	5.745268e-06	9.340337	6.877618	7.535607	6.843724	7.721803	6.708279	7.931419	6.862856	7.661608
692	AT5G47060	senescence-associated protein-related, similar to senescence-associated protein SAG102 (GI:22331931) (Arabidopsis thaliana); ""	0.8894682	7.743596	3.59737e-05	1.589754e-05	8.263552	7.222461	8.472495	7.406511	8.139862	7.182887	8.152017	7.383591	7.988949
693	AT4G30190	ATPase 2, plasma membrane-type, putative / proton pump 2, putative / proton-exporting ATPase, putative, strong similarity to SP:P19456 ATPase 2, plasma membrane-type (EC 3.6.3.6) (Proton pump 2) {Arabidopsis thaliana}; contains InterPro accession IPR001757: ATPase, E1-E2 type; contains Pfam profile PF00690: Cation transporter/ATPase, N-terminus ""	0.889337	10.03227	4.037517e-05	1.784264e-05	8.146573	9.535874	10.54609	9.469308	10.229242	9.505771	10.594095	9.839441	10.538315
694	AT1G77540	expressed protein, similar to GB:AAD41433	0.8890796	7.306738	0.0001200355	5.304621e-05	7.116163	6.752517	7.945485	6.874235	7.839705	6.720903	7.818417	7.101137	7.401504
695	AT5G12220	las1-like family protein, similar to Las1p (Saccharomyces cerevisiae) GI:495504; contains Pfam profile PF04031: Las1-like ""	0.8884508	6.594112	0.001023219	0.0004521821	5.373987	6.157344	7.258696	6.449186	6.6631	6.315548	7.046624	5.677466	7.184928
696	AT5G61380	ABI3-interacting protein 1 (AIP1), identical to pseudo-response regulator 1 GI:7576354 from (Arabidopsis thaliana); timing of CAB expression 1 protein (TOC1) GI:9247019; contains Pfam profile PF00072: Response regulator receiver domain; identical to cDNA ABI3-interacting protein 1 (aip1 gene) GI:6996312 ""	0.888245	7.831396	1.241384e-05	5.485936e-06	9.386507	7.198046	8.301933	7.295749	8.337329	7.494965	8.270745	7.560333	8.192067
697	AT3G27650	LOB domain protein 25 / lateral organ boundaries domain protein 25 (LBD25), identical to LOB DOMAIN 25 (Arabidopsis thaliana) GI:17227166	0.8879257	6.02939	4.726159e-05	2.088589e-05	8.003575	5.624821	6.365545	5.612957	6.776132	5.452954	6.246248	5.650975	6.505486
698	AT5G55850	similar to nitrate-responsive NOI protein, putative [Arabidopsis thaliana] (TAIR:At5g63270.1); similar to nitrate-induced NOI protein [Zea mays] (GB:AAC03022.1); contains InterPro domain Nitrate-induced NOI (InterPro:IPR008700) ""	0.8875115	9.078477	3.005079e-06	1.328008e-06	11.11662	8.694704	9.516241	8.693853	9.487653	8.667787	9.548894	8.482541	9.536143
699	AT5G12170	expressed protein, similar to unknown protein (pir::T09909)	0.8865279	8.302276	2.035382e-06	8.99478e-07	11.63984	7.870708	8.808612	7.781408	8.687766	7.929832	8.762889	7.854102	8.722894
700	AT4G18800	Ras-related GTP-binding family protein, similar to ras-related GTP binding protein RIC2 SP:P40393 from (Oryza sativa); contains Pfam profile: PF00071 Ras family ""	0.8861708	6.507872	8.118492e-05	3.587733e-05	7.474492	5.849118	6.941329	6.316546	6.839596	5.915222	7.182178	6.178258	6.840726
701	AT2G18220	expressed protein, contains Pfam domain PF03715: Uncharacterised protein family (UPF0120)	0.8852714	6.618486	0.0001874469	8.283674e-05	6.727145	6.555595	6.917998	6.242904	7.031159	5.998988	7.233105	5.905912	7.062223
702	AT1G15250	60S ribosomal protein L37 (RPL37A), almost identical to GB:Q43292	0.8849794	8.63819	8.705938e-06	3.847338e-06	9.78737	8.116362	8.986589	8.277364	9.181342	8.073707	9.169102	8.315372	8.985689
703	AT1G18800	nucleosome assembly protein (NAP) family protein, similar to SP:Q01105:SET protein (HLA-DR associated protein II) (PHAPII) (Phosphatase 2A inhibitor I2PP2A) {Homo sapiens}; contains Pfam profile PF00956: Nucleosome assembly protein (NAP) ""	0.884902	7.79642	4.062361e-05	1.795243e-05	8.139954	7.406538	8.287349	7.369587	8.068568	7.07833	8.239927	7.561423	8.359642
704	AT3G12500	basic endochitinase, identical to basic endochitinase precursor SP:P19171 from (Arabidopsis thaliana)	0.8837578	7.12814	0.00402495	0.00177871	4.404375	6.262292	7.246366	6.550967	7.719449	6.600831	7.425467	7.330952	7.888791
705	AT5G09380	DNA-directed RNA polymerase III RPC4 family protein, low similarity to SP:P25441 DNA-directed RNA polymerase III 47 kDa polypeptide (EC 2.7.7.6) (C53) (RNA polymerase C subunit 4) {Saccharomyces cerevisiae}; contains Pfam profile PF05132: RNA polymerase III RPC4 ""	0.8836582	6.643287	1.049631e-05	4.638539e-06	9.57894	6.266372	7.197182	6.040528	6.952554	6.300486	7.184754	6.198446	7.005976
706	AT5G64060	no apical meristem (NAM) family protein, similar to NAC1 (GI:7716952) {Medicago truncatula}; contains Pfam PF02365: No apical meristem (NAM) protein ""	0.883319	5.638225	0.0003287907	0.0001452995	6.259351	4.97206	6.253612	5.606503	5.832039	5.148102	6.247415	5.059597	5.986472
707	AT4G36420	ribosomal protein L12 family protein	0.8828539	7.445621	4.638362e-05	2.049790e-05	8.02044	7.249348	7.93669	6.803708	7.876034	6.871992	7.715141	7.091728	8.020328
708	AT3G16780	60S ribosomal protein L19 (RPL19B), similar to ribosomal protein L19 GB:CAA45090 from (Homo sapiens)	0.8825426	9.505748	6.456007e-06	2.853046e-06	10.14914	9.023251	9.856557	9.224445	9.977554	8.922069	9.933508	9.088142	10.020459
709	AT3G11020	encodes a member of the DREB subfamily A-2 of ERF/AP2 transcription factor family (DREB2B). The protein contains one AP2 domain. There are eight members in this subfamily including DREB2A.	0.8807935	6.137738	0.0002901909	0.0001282415	6.359474	5.597574	6.688136	5.973922	6.897826	5.4708	6.324506	5.747069	6.402071
710	AT3G08860	alanine--glyoxylate aminotransferase, putative / beta-alanine-pyruvate aminotransferase, putative / AGT, putative, similar to similar to SP:Q64565 Alanine--glyoxylate aminotransferase 2, mitochondrial precursor (EC 2.6.1.44) (AGT 2) (Beta-alanine-pyruvate aminotransferase) {Rattus norvegicus}; contains Pfam profile PF00202: aminotransferase, class III ""	0.8797951	6.544734	0.0005997819	0.0002650562	5.778635	5.650368	6.935377	6.246426	6.689863	6.167227	7.215374	6.355325	7.097912
711	AT2G33840;AT1G28350""	[AT2G33840, tRNA synthetase class I (W and Y) family protein, similar to SP:P54577 Tyrosyl-tRNA synthetase (EC 6.1.1.1) (Tyrosyl--tRNA ligase) (TyrRS) {Homo sapiens}; contains Pfam profile PF00579: tRNA synthetases class I (W and Y) ];[AT1G28350, similar to tRNA synthetase class I (W and Y) family protein [Arabidopsis thaliana] (TAIR:At2g33840.1); similar to putative tyrosyl-tRNA synthetase [Oryz…	0.8794679	7.76991	8.315271e-06	3.674694e-06	9.846736	7.289375	8.250248	7.189371	8.315983	7.36722	8.083374	7.474739	8.188972
712	AT5G03030	DNAJ heat shock N-terminal domain-containing protein, contains Pfam profile PF00226 DnaJ domain; DNAJ domain-containing protein, Homo sapiens, EMBL:AF126743 ""	0.879142	9.19509	1.013849e-05	4.480412e-06	9.615494	8.760038	9.666919	8.537332	9.591459	8.80116	9.61169	8.923548	9.668578
713	AT4G36760	aminopeptidase P, similar to Xaa-Pro aminopeptidase 2 (Lycopersicon esculentum) GI:15384991; contains Pfam profile PF00557: metallopeptidase family M24 ""	0.8789379	9.051297	2.277311e-05	1.006392e-05	8.735417	8.692065	9.519962	8.357804	9.556956	8.595183	9.509495	8.802262	9.376653
714	AT1G48210	serine/threonine protein kinase, putative, similar to Pto kinase interactor 1 (Lycopersicon esculentum) gi:3668069:gb:AAC61805; contains protein kinase domain, Pfam:PF00069 ""	0.8784943	7.782533	1.897198e-05	8.38412e-06	8.92042	7.403519	8.355544	7.166748	8.254562	7.327398	8.015523	7.475478	8.26149
715	AT2G22490	cyclin delta-2 (CYCD2), identical to SP:P42752 Cyclin delta-2 {Arabidopsis thaliana}	0.8784132	7.928957	1.142676e-05	5.049725e-06	9.491936	7.639529	8.242204	7.486965	8.514713	7.325925	8.342544	7.506582	8.373194
716	AT2G25930	hydroxyproline-rich glycoprotein family protein, identical to cDNA nematode responsive protein GI:2213418	0.8779028	7.871723	2.997291e-06	1.324566e-06	11.12221	7.395288	8.3005	7.538799	8.304976	7.450401	8.25045	7.346598	8.386771
717	AT5G27140;AT5G27120""	[AT5G27140, SAR DNA-binding protein, putative, strong similarity to SAR DNA-binding protein-1 (Pisum sativum) GI:3132696; contains Pfam profile PF01798: Putative snoRNA binding domain ];[AT5G27120, SAR DNA-binding protein, putative, strong similarity to SAR DNA-binding protein-1 (Pisum sativum) GI:3132696; contains Pfam profile PF01798: Putative snoRNA binding domain; has similarity to MAR bindin…	0.8778123	8.346844	0.0001147746	5.07213e-05	7.158926	7.80153	8.834176	8.182206	8.865697	7.652012	8.533612	7.996003	8.909516
718	AT2G40700	DEAD/DEAH box helicase, putative (RH17), identical to GB:CAA09207, contains a DEAD/DEAH box family ATP-dependent helicas signature; identical to cDNA DEAD box RNA helicase, RH17 GI:3776008 ""	0.8777157	6.40941	0.0005083525	0.0002246517	5.911221	6.095028	6.74207	6.17467	6.689914	5.502415	7.144104	6.110092	6.816981
719	AT1G17560	ribosomal protein L14 family protein, similar to GB:Z98756 from (Mycobacterium leprae)	0.8774184	6.948826	2.220036e-06	9.810806e-07	11.51647	6.549181	7.417663	6.467458	7.371348	6.462044	7.310463	6.561786	7.450667
720	AT2G19540	transducin family protein / WD-40 repeat family protein, contains WD-40 repeats (PF00400); similar to Glutamate-rich WD repeat protein (GRWD) (SP:Q9BQ67)(Homo sapiens) ""	0.8765604	9.438474	1.876299e-06	8.291762e-07	11.78370	8.953596	9.918926	9.054041	9.805066	8.985982	9.896531	9.007155	9.886492
721	AT1G69070	expressed protein	0.8755047	7.39948	1.885058e-05	8.330467e-06	8.928534	6.716933	7.774798	7.057937	7.740887	7.095315	7.932587	6.976727	7.900658
722	AT1G22840	cytochrome c, putative, similar to cytochrome c (Pumpkin, Winter squash) SWISS-PROT:P00051	0.8754742	11.34679	8.112212e-06	3.584957e-06	9.87863	10.884868	11.81414	10.885126	11.632882	10.867308	11.963338	10.998919	11.727758
723	AT1G20300	pentatricopeptide (PPR) repeat-containing protein, contains Pfam profile: PF01535 PPR repeat	0.874851	6.608391	0.000292853	0.0001294179	6.351822	6.521083	7.239405	6.096757	7.074394	6.155382	6.727907	5.910639	7.141559
724	AT3G08040	MATE efflux family protein, low similarity to enhanced disease susceptibility 5 (Arabidopsis thaliana) GI:16589070; contains TIGRfam profile: TIGR00797: MATE efflux family protein, Pfam profile PF01554 Uncharacterized membrane protein family ""	0.87479	6.591207	6.390745e-05	2.824205e-05	7.7101	6.414512	7.036989	5.979133	7.07264	5.901479	6.981981	6.320124	7.022797
725	AT3G53230	cell division cycle protein 48, putative / CDC48, putative, very strong similarity to SP:P54609 Cell division cycle protein 48 homolog {Arabidopsis thaliana}; contains Pfam profiles PF00004: ATPase AAA family, PF02359: Cell division protein 48 (CDC48) N-terminal domain ""	0.8740759	7.573057	2.340434e-05	1.034287e-05	8.705337	7.11268	7.987276	6.990664	7.922313	7.289646	8.245982	7.151086	7.884808
726	AT5G40530	expressed protein, contains Pfam profile PF05148: Protein of unknown function (DUF691)	0.8728385	7.370549	0.0001091257	4.822495e-05	7.201232	7.107332	7.794831	6.63889	7.983386	7.175809	7.678591	6.814487	7.771064
727	AT4G34200	D-3-phosphoglycerate dehydrogenase, putative / 3-PGDH, putative, similar to phosphoglycerate dehydrogenase, Arabidopsis thaliana, SP:O04130	0.8719244	10.34868	1.982417e-05	8.76072e-06	8.874472	9.864781	10.678545	9.796726	10.643513	9.88637	10.915649	10.102981	10.900849
728	AT2G32190;AT2G32210""	[AT2G32190, expressed protein ];[AT2G32210, expressed protein ]""	0.8717118	4.371543	0.001806234	0.0007982129	4.961542	3.877053	4.775632	3.857437	4.181718	4.076988	5.122433	3.931273	5.149814
729	AT1G10270	pentatricopeptide (PPR) repeat-containing protein, contains Pfam profile: PF01535 PPR repeat; similar to ESTs gb:R30192 and gb:AA651017 ""	0.8712745	7.149929	0.0001555204	6.872776e-05	6.888345	6.343173	7.415872	6.801681	7.664733	6.715093	7.688486	6.99722	7.573174
730	AT5G14550	expressed protein, contains Pfam profile PF03267: Arabidopsis protein of unknown function, DUF266	0.870728	6.04174	0.0007546333	0.0003334884	5.605356	5.459385	6.580058	5.890188	6.731577	5.863723	6.230935	5.212209	6.365847
731	AT5G67510	60S ribosomal protein L26 (RPL26B)	0.8701456	10.77786	1.614389e-05	7.134324e-06	9.104232	10.201913	11.325488	10.432616	11.162536	10.202019	11.184279	10.534617	11.179445
732	AT5G57990	ubiquitin-specific protease 23, putative (UBP23), identical to GI:11993486	0.8701415	9.026601	3.637598e-06	1.607531e-06	10.86954	8.660545	9.471376	8.501578	9.399608	8.53057	9.434264	8.67343	9.541441
733	AT2G47680	zinc finger (CCCH type) helicase family protein, similar to SP:Q28141 ATP-dependent RNA helicase A (Nuclear DNA helicase II) (DEAD-box protein 9) {Bos taurus}; contains Pfam profiles PF00271: Helicase conserved C-terminal domain, PF00642: Zinc finger C-x8-C-x5-C-x3-H type (and similar) ""	0.8697988	5.852007	2.037616e-05	9.004653e-06	8.843682	5.169595	6.27297	5.394696	6.338637	5.558548	6.187021	5.545592	6.348999
734	AT4G02400	U3 ribonucleoprotein (Utp) family protein, contains Pfam profile: PF04615 Utp14 protein	0.8695263	7.102465	7.583377e-05	3.351254e-05	7.54007	6.366673	7.463161	6.814224	7.343687	6.754881	7.643037	6.735031	7.699028
735	AT5G61310	cytochrome c oxidase subunit Vc, putative / COX5C, putative, similar to cytochrome c oxidase subunit 5c (Helianthus annuus) GI:18409602; contains Pfam profile PF05799: Cytochrome c oxidase subunit Vc (COX5C) ""	0.8691687	8.203296	0.0001250442	5.525967e-05	7.076023	7.873712	8.651793	7.826917	8.293371	7.779572	8.926415	7.594645	8.679942
736	AT3G25290	auxin-responsive family protein, similar to auxin-induced protein AIR12 GI:11357190 (Arabidopsis thaliana)	0.8690259	7.165317	3.43391e-05	1.517517e-05	8.30886	6.787934	7.53172	6.509763	7.414338	6.744217	7.719733	6.881302	7.733527
737	AT3G03470	cytochrome P450, putative, similar to cytochrome P450 89A2 GB:Q42602 (Arabidopsis thaliana)	0.8690089	8.79964	1.762666e-05	7.789593e-06	9.002988	8.403721	9.226795	8.124523	9.104184	8.463356	9.301311	8.468943	9.304288
738	AT4G12600	ribosomal protein L7Ae/L30e/S12e/Gadd45 family protein, Similar to NHP2/L7Ae family proteins, see SWISSPROT:P32495 and PMID:2063628.	0.8685649	10.0995	1.423895e-05	6.292492e-06	9.245856	9.543211	10.588071	9.819389	10.461152	9.533538	10.642298	9.764731	10.443606
739	AT5G48850	male sterility MS5 family protein, similar to male sterility MS5 (Arabidopsis thaliana) GI:3859112; contains Pfam profile PF00515 TPR Domain ""	0.866983	6.874894	0.001029639	0.0004550191	5.369494	6.411522	7.136964	6.307025	6.84199	6.508687	7.762988	6.538376	7.4916
740	AT5G37350;AT2G24990""	[AT5G37350, RIO1 family protein, similar to extragenic suppressor of the bimD6 mutation (SUDD) (Emericella nidulans) GI:2338556, RIO1 (Saccharomyces cerevisiae) GI:1359602; contains Pfam profile PF01163: RIO1 family ];[AT2G24990, RIO1 family protein, similar to extragenic suppressor of the bimD6 mutation (SUDD) (Emericella nidulans) GI:2338556, RIO1 (Saccharomyces cerevisiae) GI:1359602; contains…	0.8667536	7.939381	0.0001207517	5.336272e-05	7.111165	7.553148	8.174094	7.750027	8.218885	7.442526	8.555456	7.278317	8.542597
741	AT1G27030	expressed protein	0.8665814	8.2665	6.758237e-05	2.986607e-05	7.651581	7.701596	8.80247	8.036119	8.541894	7.622733	8.597571	7.972392	8.857231
742	AT5G13780	GCN5-related N-acetyltransferase, putative, similar to SP:P07347 N-terminal acetyltransferase complex ARD1 subunit (Arrest-defective protein 1) {Saccharomyces cerevisiae}; contains Pfam profile PF00583: acetyltransferase, GNAT family ""	0.8657427	9.128653	3.6727e-05	1.623043e-05	8.242421	8.920543	9.672496	8.791033	9.511327	8.543269	9.428753	8.52828	9.633519
743	AT4G32720	RNA recognition motif (RRM)-containing protein, RNA-binding protein LAH1, Saccharomyces cerevisiae, PIR2:B48600; contains InterPro entry IPR000504: RNA-binding region RNP-1 (RNA recognition motif) (RRM) ""	0.8655239	8.492707	1.916901e-05	8.471191e-06	8.910493	7.897907	8.781717	8.122499	8.91095	7.973797	8.961871	8.245578	9.047339
744	AT2G37990	ribosome biogenesis regulatory protein (RRS1) family protein, contains Pfam profile PF04939: Ribosome biogenesis regulatory protein (RRS1); similar to Ribosome biogenesis regulatory protein homolog (Swiss-Prot:Q15050) (Homo sapiens) ""	0.863683	8.268356	4.152569e-05	1.835108e-05	8.120901	7.797969	8.765554	7.97542	8.751642	7.56049	8.558524	8.012179	8.72507
745	AT5G26860	similar to Lon protease, putative [Arabidopsis thaliana] (TAIR:At3g05790.1); similar to Lon protease, putative [Arabidopsis thaliana] (TAIR:At3g05780.1); similar to LON2 [Zea mays] (GB:AAC50021.1); similar to Lon protease, putative [Phytophthora infestans] (GB:CAI72282.1); similar to putative Lon2 protease [Oryza sativa (indica cultivar-group)] (GB:AAO34661.1); similar to putative ATP-dependent p…	0.8636219	6.463637	0.0004037316	0.0001784175	6.092291	5.622431	6.735867	6.069719	7.042582	6.019772	6.834905	6.415384	6.968438
746	AT3G52170	expressed protein	0.8635398	7.092283	0.0001245614	5.50463e-05	7.079439	6.346675	7.498578	6.608587	7.610629	6.662534	7.488463	7.024256	7.498541
747	AT1G74750	pentatricopeptide (PPR) repeat-containing protein, low similarity to post-transcriptional control of chloroplast gene expression CRP1 (Zea mays) GI:3289002; contains Pfam profile PF01535: PPR repeat ""	0.8628309	6.022409	5.30088e-05	2.342571e-05	7.892541	5.411091	6.249487	5.834039	6.587959	5.596441	6.569157	5.522403	6.408694
748	AT3G51790	cytochrome c biogenesis protein CcmE family, contains Pfam profile: PF03100 cytochrome c-type biogenesis protein CcmE	0.8627805	6.733096	0.0002826789	0.0001249217	6.384711	6.362635	7.220049	5.890188	6.967327	6.468286	7.093063	6.485714	7.377504
749	AT1G70080	terpene synthase/cyclase family protein, similar to (+)-delta-cadinene synthase (Gossypium hirsutum)(GI:8389329), sesquiterpene synthases (GI:11934937)(Lycopersicon hirsutum), (GI:11934933)(Lycopersicon esculentum); contains Pfam profile: PF01397: Terpene synthase family ""	0.8604029	5.251196	0.0005763658	0.0002547082	5.809922	4.656671	5.497092	5.262644	5.699806	4.475032	5.872152	4.88963	5.656538
750	AT1G63810	nucleolar RNA-associated family protein / Nrap family protein, contains Pfam profile PF03813: Nrap protein; similar to nucleolar RNA-associated protein alpha (GI:18539461) (Mus musculus) ""	0.860293	7.235634	1.182286e-05	5.224773e-06	9.446127	6.699094	7.648586	7.006964	7.769359	6.693879	7.594972	6.822014	7.650207
751	AT1G15790	expressed protein	0.8600899	5.997586	1.464439e-05	6.471663e-06	9.210202	5.51742	6.465876	5.570391	6.472913	5.649719	6.578166	5.532633	6.193568
752	AT1G52160	metallo-beta-lactamase family protein	0.8586307	7.035783	0.0001791789	7.918294e-05	6.769043	6.754461	7.516696	6.495514	7.083874	6.595661	7.764349	6.580234	7.495475
753	AT3G23940	dehydratase family, contains Pfam profile: PF00920 dehydratase family	0.8577396	9.264	2.740316e-05	1.211003e-05	8.539126	8.809194	9.697242	8.637178	9.656597	8.778191	9.681751	9.115956	9.735888
754	AT3G01430	expressed protein	0.8568906	6.744952	6.073731e-05	2.68411e-05	7.758488	6.312986	7.144322	6.22397	7.420732	6.470361	7.231489	6.25871	6.897045
755	AT2G18720	eukaryotic translation initiation factor 2 subunit 3, putative / eIF2S3, putative / eIF-2-gamma, putative	0.8565996	4.931	1.880615e-05	8.310834e-06	8.93219	4.334518	5.278647	4.478059	5.378423	4.571957	5.239245	4.626267	5.540885
756	AT4G15850	DEAD/DEAH box helicase, putative, similar to D-E-A-D box protein (Drosophila melanogaster) GI:499204; contains Pfam profiles PF00270: DEAD/DEAH box helicase, PF00271: Helicase conserved C-terminal domain ""	0.8562445	5.333038	5.758445e-06	2.544778e-06	10.28859	4.893275	5.832904	4.89351	5.745952	4.784152	5.684862	5.048727	5.780925
757	AT1G79150	expressed protein, ; expression supported by MPSS ""	0.8557522	6.952258	0.000849149	0.0003752568	5.516098	6.44654	7.620727	6.675682	7.563763	6.424924	6.814869	6.55038	7.521176
758	AT5G56680;AT1G70980""	[AT5G56680, asparaginyl-tRNA synthetase 1, cytoplasmic / asparagine-tRNA ligase 1 (SYNC1), identical to SP:Q9SW96 ];[AT1G70980, asparaginyl-tRNA synthetase, cytoplasmic, putative / asparagine-tRNA ligase, putative, similar to SYNC1 protein GI:5670315 (SP:Q9SW96) from (Arabidopsis thaliana) ]""	0.8553437	8.120397	8.494237e-06	3.753782e-06	9.820976	7.700979	8.47854	7.698434	8.404217	7.700585	8.739832	7.670905	8.569688
759	AT5G27380	glutathione synthetase (GSH2), non-consensus AT donor splice site at exon 6, AC acceptor splice site at exon 7; identical to Swiss-Prot:P46416 glutathione synthetase, chloroplast precursor (Glutathione synthase) (GSH synthetase) (GSH-S) (Arabidopsis thaliana) ""	0.8550382	9.564104	6.390745e-05	2.824205e-05	7.709865	9.125049	10.147161	8.987438	9.668178	9.236856	10.096305	9.196998	10.05485
760	AT3G52040	expressed protein	0.8548288	8.53018	2.696475e-06	1.191629e-06	11.25461	8.085524	8.963639	8.147683	8.967253	8.016266	8.899593	8.161592	8.999895
761	AT3G27240	cytochrome c1, putative, cytochrome c1, heme protein, mitochondrial precursor (Clone PC13III) (Solanum tuberosum) SWISS-PROT:P25076	0.8546075	10.21754	3.877206e-06	1.713419e-06	10.79161	9.764098	10.613717	9.82332	10.553709	9.7467	10.773765	9.826811	10.638169
762	AT1G51800	leucine-rich repeat protein kinase, putative, similar to light repressible receptor protein kinase (Arabidopsis thaliana) gi:1321686:emb:CAA66376; contains leucine rich repeat (LRR) domains, Pfam:PF00560; contains protein kinase domain, Pfam:PF00069 ""	0.8540372	4.846218	0.0003460878	0.0001529435	6.219357	4.524659	5.060246	4.532173	5.150406	4.067941	5.614456	4.552024	5.267837
763	AT4G34750	auxin-responsive protein, putative / small auxin up RNA (SAUR_E), contains similarity to indole-3-acetic acid induced protein ARG7 SP:P32295 from (Phaseolus aureus)	0.8534181	6.778205	1.886614e-05	8.337347e-06	8.926867	6.302378	7.23594	6.54208	7.178153	6.296831	7.362241	6.264697	7.043324
764	AT1G62150	mitochondrial transcription termination factor-related / mTERF-related, contains Pfam profile PF02536: mTERF	0.8527556	7.35498	4.68896e-06	2.072150e-06	10.55992	6.95704	7.793363	6.831789	7.822402	6.888402	7.683069	7.037178	7.826597
765	AT3G10190	calmodulin, putative, similar to calmodulin NtCaM13 (Nicotiana tabacum) GI:14625425, calmodulin GB:AAA34015 (Glycine max); contains INTERPRO:IPR002048 calcium-binding EF-hand domain ""	0.8511398	6.782057	0.0001257114	5.555453e-05	7.071706	6.102755	7.239307	6.240319	7.170692	6.337059	7.18148	6.745816	7.23903
766	AT2G35790	expressed protein	0.8510682	8.577694	7.878073e-06	3.481487e-06	9.911796	8.061398	8.970449	8.33749	9.024418	8.095345	9.077307	8.114407	8.940739
767	AT3G50740	UDP-glucoronosyl/UDP-glucosyl transferase family protein, contains Pfam profile: PF00201 UDP-glucoronosyl and UDP-glucosyl transferase	0.8499881	8.38358	3.422318e-05	1.512394e-05	8.313558	7.869957	8.956783	7.843638	8.591705	7.961367	8.815516	8.15938	8.870289
768	AT1G74030	enolase, putative, similar to Swiss-Prot:P15007 enolase (EC 4.2.1.11) (2-phosphoglycerate dehydratase)(2-phospho-D- glycerate hydro-lyase) (Drosophila melanogaster)	0.8494738	7.91118	2.743123e-05	1.212244e-05	8.537082	7.437409	8.259604	7.345958	8.232319	7.440839	8.490552	7.721564	8.36119
769	AT3G04820	expressed protein, contains PFam profile PF01142: Uncharacterized protein family UPF0024; expression supported by MPSS ""	0.8493875	6.858486	7.023081e-06	3.103648e-06	10.04073	6.42097	7.209219	6.422088	7.429098	6.340477	7.263932	6.551634	7.23047
770	AT2G03820	nonsense-mediated mRNA decay NMD3 family protein, contains Pfam profile: PF04981 NMD3 family	0.8490882	8.70648	8.815716e-06	3.895851e-06	9.772575	8.140715	9.027604	8.271992	9.144983	8.341864	9.26424	8.373175	9.087273
771	AT1G17665	expressed protein	0.8490311	4.499633	0.0003497181	0.0001545478	6.209561	3.946782	4.790242	3.869527	4.62606	4.349761	5.13503	4.1344	5.145262
772	AT1G26930	kelch repeat-containing F-box family protein, contains Pfam:PF01344 Kelch motif, Pfam:PF00646 F-box domain	0.8489997	5.799152	0.0002881717	0.0001273491	6.367206	5.588858	6.195995	5.55254	6.144711	5.449726	6.253222	4.907484	6.30068
773	AT3G13790	beta-fructosidase (BFRUCT1) / beta-fructofuranosidase / cell wall invertase, identical to beta-fructofuranosidase GI:402740 from (Arabidopsis thaliana)	0.848558	6.686543	0.0007596769	0.0003357172	5.600663	5.860578	7.005374	6.111521	7.168846	6.471135	6.932395	6.605823	7.336675
774	AT5G67490	expressed protein	0.8485531	9.68304	0.0001193576	5.274665e-05	7.122917	9.037386	10.059078	9.54414	9.979254	9.163215	10.356338	9.290314	10.034597
775	AT4G15640	expressed protein	0.8465407	8.078397	0.0002494678	0.0001102451	6.484798	7.490659	8.603288	8.044083	8.385256	7.360082	8.472811	7.725682	8.545314
776	AT3G27190	uracil phosphoribosyltransferase, putative / UMP pyrophosphorylase, putative / UPRTase, putative, similar to SP:O65583 Uracil phosphoribosyltransferase (EC 2.4.2.9) (UMP pyrophosphorylase) (UPRTase) {Arabidopsis thaliana}; contains Pfam profile PF00485: Phosphoribulokinase / Uridine kinase family ""	0.8461955	6.112159	4.394026e-05	1.941813e-05	8.070637	5.438857	6.428583	5.74562	6.423118	5.812822	6.727403	5.758945	6.561921
777	AT3G56510	TBP-binding protein, putative, similar to TBP-binding protein ABT1 GI:6518527 from (Mus musculus)	0.8460574	7.183323	0.002522689	0.001114830	4.729461	7.066002	7.74804	7.07544	7.318972	6.739402	7.685845	6.160332	7.672548
778	AT3G46560	mitochondrial import inner membrane translocase (TIM9), identical to mitochondrial import inner membrane translocase subunit Tim9 (Arabidopsis thaliana) Swiss-Prot:Q9XGX9; contains Pfam domain, PF02953: Tim10/DDP family zinc finger ""	0.8458476	9.685939	3.012512e-06	1.331293e-06	11.11268	9.284768	10.177191	9.246728	10.039796	9.239907	10.172973	9.280658	10.045491
779	AT1G70190	ribosomal protein L12 family protein, contains similarity to ribosomal protein GI:7270590 from (Arabidopsis thaliana)	0.8455972	7.693391	3.858200e-06	1.70502e-06	10.80043	7.225895	8.106166	7.165686	8.101416	7.374291	8.150538	7.316499	8.10664
780	AT5G03290	isocitrate dehydrogenase, putative / NAD+ isocitrate dehydrogenase, putative, strong similarity to isocitrate dehydrogenase (NAD+) (Nicotiana tabacum) GI:3021506	0.844511	9.75997	3.116681e-06	1.377327e-06	11.06938	9.258975	10.224722	9.398442	10.23233	9.331865	10.116948	9.361579	10.154905
781	AT2G24100	expressed protein, similar to expressed protein [Arabidopsis thaliana] (TAIR:At4g30780.1); similar to hypothetical protein [Pinus pinaster] (GB:CAC84497.1) ""	0.8444178	6.381295	0.0001800477	7.956688e-05	6.764803	6.131207	6.592462	6.032455	6.637647	5.763731	7.137142	5.908953	6.846766
782	AT1G73600	phosphoethanolamine N-methyltransferase 3, putative (NMT3), strong similarity to SP:Q9FR44 Phosphoethanolamine N-methyltransferase 1 (EC 2.1.1.103) (PEAMT 1) (AtNMT1) {Arabidopsis thaliana}; identical to SP:Q9C6B9 Putative phosphoethanolamine N-methyltransferase 3 {Arabidopsis thaliana} ""	0.8443076	11.04704	2.743123e-05	1.212244e-05	8.537477	10.723181	11.566486	10.522645	11.205089	10.589339	11.580487	10.664361	11.524694
783	AT4G30800	40S ribosomal protein S11 (RPS11B), ribosomal protein S11, Arabidopsis thaliana,PIR2:C35542	0.8440532	8.069411	8.55765e-05	3.781806e-05	7.425536	7.671474	8.483199	7.960273	8.383283	7.391534	8.605029	7.566258	8.494241
784	AT5G08300	succinyl-CoA ligase (GDP-forming) alpha-chain, mitochondrial, putative / succinyl-CoA synthetase, alpha chain, putative / SCS-alpha, putative, identical to SP:P53586 Succinyl-CoA ligase (GDP-forming) alpha-chain, mitochondrial precursor (EC 6.2.1.4) (Succinyl-CoA synthetase, alpha chain) (SCS-alpha) {Arabidopsis thaliana}; strong similarity to SP:P13086 Succinyl-CoA ligase (GDP-forming) alpha-cha…	0.843053	9.922987	2.286548e-05	1.010474e-05	8.730147	9.476645	10.354968	9.529419	10.292163	9.275136	10.354679	9.72464	10.376242
785	AT1G17460	myb family transcription factor, contains Pfam PF00249: Myb-like DNA-binding domain	0.8427804	6.704208	0.0001414766	6.25215e-05	6.965489	6.54893	6.971491	6.324779	7.103287	6.246247	7.372267	6.011317	7.055349
786	AT5G03905	hesB-like domain-containing protein, low similarity to HesB (Cyanothece sp. PCC 8801) GI:2183309; contains Pfam profile PF01521: HesB-like domain ""	0.8425537	7.992722	8.921015e-05	3.942385e-05	7.388379	7.867437	8.511971	7.337868	8.232979	7.479748	8.458709	7.600727	8.452335
787	AT2G46880	calcineurin-like phosphoesterase family protein, contains Pfam profile: PF00149 calcineurin-like phosphoesterase	0.8422912	5.061769	0.0005170943	0.0002285149	5.896891	4.493281	5.559556	4.431955	5.090329	4.791898	5.782382	4.845358	5.499389
788	AT1G62790	protease inhibitor/seed storage/lipid transfer protein (LTP) family protein, contains Pfam protease inhibitor/seed storage/LTP family domain PF00234	0.8413445	8.164874	8.83237e-05	3.903211e-05	7.396788	7.582785	8.453213	7.780145	8.537611	7.563696	8.62087	8.050183	8.730493
789	AT5G67630	DNA helicase, putative, similar to RuvB-like DNA helicase reptin (Danio rerio) GI:27733814, reptin (Drosophila melanogaster) GI:7243682	0.8404624	7.363769	7.189248e-06	3.177080e-06	10.01187	6.958945	7.604464	6.928001	7.795786	6.972007	7.895951	6.915198	7.8398
790	AT3G06320;AT5G18790""	[AT3G06320, ribosomal protein L33 family protein, similar to 50S ribosomal protein L33 GB:Q9ZC89 (Rickettsia prowazekii) ];[AT5G18790, ribosomal protein L33 family protein, ribosomal protein L33, Rickettsia prowazekii, PIR:E71650 ]""	0.8398686	8.830032	2.326586e-05	1.028167e-05	8.712767	8.197803	9.309186	8.539109	9.185322	8.323942	9.255732	8.579538	9.249627
791	AT5G16070	chaperonin, putative, similar to SWISS-PROT:P80317 T-complex protein 1, zeta subunit (TCP-1-zeta) (Mus musculus); contains Pfam:PF00118 domain, TCP-1/cpn60 chaperonin family ""	0.8385331	9.322478	6.794634e-06	3.002692e-06	10.07907	9.02345	9.823583	8.86078	9.61954	8.812955	9.760444	8.915663	9.763413
792	AT1G02870	expressed protein	0.8370563	8.79585	0.0001034139	4.570078e-05	7.252909	8.063124	9.178365	8.533145	9.35386	8.325938	9.094445	8.587079	9.23084
793	AT3G23170	expressed protein	0.8365226	5.510413	0.0004297352	0.0001899090	6.041158	5.005015	5.976398	5.272554	5.967892	5.428786	5.84164	4.662251	5.928766
794	AT4G17650	aromatic-rich family protein, contains Pfam PF03654: Aromatic-Rich Protein Family	0.8356657	7.484393	7.428524e-06	3.282822e-06	9.975663	7.130276	7.924631	7.142057	7.838622	6.889123	7.897527	7.104787	7.948125
795	AT3G19550	expressed protein	0.8356111	6.061082	0.0006444389	0.0002847911	5.721995	5.609698	6.558371	5.93303	6.284476	5.193236	6.652328	5.837144	6.420376
796	AT3G60980	pentatricopeptide (PPR) repeat-containing protein, contains Pfam profile PF01535: PPR repeat	0.8355713	8.402467	5.484357e-06	2.423653e-06	10.35924	8.050287	8.854019	7.966557	8.854383	7.959999	8.671469	7.96188	8.901139
797	AT3G01610	AAA-type ATPase family protein, contains Pfam domain, PF00004: ATPase, AAA family ('A'TPases 'A'ssociated with diverse cellular 'A'ctivities)	0.8354313	7.105618	2.488167e-05	1.099574e-05	8.642281	6.543177	7.386478	6.833203	7.465499	6.595307	7.678729	6.779924	7.562629
798	AT1G10990	expressed protein, and genscan	0.8352467	5.097914	0.002004992	0.000886048	4.888557	4.571623	5.203551	4.703977	5.998101	4.742918	5.08704	4.702646	5.773457
799	AT5G67240	similar to exonuclease family protein [Arabidopsis thaliana] (TAIR:At3g50100.1); similar to hypothetical protein AN7566.2 [Aspergillus nidulans FGSC A4] (GB:EAA62146.1); contains InterPro domain Exonuclease (InterPro:IPR006055) ""	0.8351932	7.261122	1.516130e-05	6.7001e-06	9.171478	6.792997	7.630286	6.691222	7.614231	6.885968	7.649371	7.003913	7.820984
800	AT3G55605	mitochondrial glycoprotein family protein / MAM33 family protein, low similarity to SUAPRGA1 (Emericella nidulans) GI:6562379; contains Pfam profile PF02330: Mitochondrial glycoprotein ""	0.8348205	7.160897	8.982639e-05	3.969617e-05	7.38103	6.74389	7.618379	6.685605	7.291424	6.581699	7.707129	6.962755	7.696299
801	AT2G25355	exonuclease-related, similar to Exosome complex exonuclease RRP40 (EC 3.1.13.-) (Ribosomal RNA processing protein 40) (p10) (CGI-102) (Swiss-Prot:Q9NQT5) (Homo sapiens)	0.8346013	6.611628	1.701297e-05	7.518389e-06	9.03954	6.343031	7.005454	6.294601	7.049933	5.968994	7.062626	6.170685	6.997703
802	AT3G23560	MATE efflux family protein, similar to ripening regulated protein DDTFR18 (Lycopersicon esculentum) GI:12231296; contains Pfam profile: PF01554 uncharacterized membrane protein family ""	0.8342708	7.932929	0.0001328103	5.869168e-05	7.024797	7.150864	8.410232	7.610926	8.417536	7.662049	8.165343	7.639337	8.407148
803	AT3G13110	serine O-acetyltransferase (SAT-1), identical to serine acetyltransferase (Sat-1) GI:1184048 (Arabidopsis thaliana)	0.8338272	10.39499	3.689490e-06	1.630464e-06	10.85171	9.905157	10.7877	10.015405	10.784365	9.923167	10.863068	10.068585	10.81249
804	AT5G02050	mitochondrial glycoprotein family protein / MAM33 family protein, low similarity to SUAPRGA1 (Emericella nidulans) GI:6562379; contains Pfam profile PF02330: Mitochondrial glycoprotein ""	0.8335803	7.485135	0.0001257114	5.555453e-05	7.07144	6.81612	7.949324	7.418208	7.872213	7.103506	7.967581	6.935544	7.818581
805	AT5G41670	6-phosphogluconate dehydrogenase family protein, contains Pfam profiles: PF00393 6-phosphogluconate dehydrogenase C-terminal domain, PF03446 NAD binding domain of 6-phosphogluconate	0.8332454	9.048595	8.91868e-06	3.941353e-06	9.758633	8.657265	9.319183	8.72119	9.436651	8.544818	9.582522	8.604615	9.522514
806	AT5G61600	encodes a member of the ERF (ethylene response factor) subfamily B-3 of ERF/AP2 transcription factor family. The protein contains one AP2 domain. There are 18 members in this subfamily including ATERF-1, ATERF-2, AND ATERF-5.	0.833133	7.195979	0.0002906490	0.0001284439	6.357852	6.669777	7.796564	6.606204	7.252625	7.024588	7.606235	6.817079	7.794758
807	AT1G64600	expressed protein, similar to Hypothetical 72.2 kDa protein in RPS27A-GPM1 intergenic region (Swiss-Prot:P36056) (Saccharomyces cerevisiae)	0.8328381	6.636203	4.86978e-06	2.152058e-06	10.50148	6.116061	6.953707	6.218179	7.068806	6.297244	7.079946	6.247651	7.108029
808	AT2G40010	60S acidic ribosomal protein P0 (RPP0A)	0.8327041	7.416548	5.940221e-05	2.625109e-05	7.77974	6.771669	7.775245	7.031187	7.978012	6.960784	7.889025	7.237143	7.689317
809	AT2G40430	expressed protein, identical to Protein At2g40430 (Swiss-Prot:O22892) (Arabidopsis thaliana); similar to Glioma tumor suppressor candidate region gene 2 protein (p60) (Swiss-Prot:Q9NZM5) (Homo sapiens) ""	0.8317559	9.000013	2.630231e-05	1.162355e-05	8.583721	8.592866	9.436925	8.53171	9.258182	8.435248	9.409265	8.776714	9.559191
810	AT2G33060;AT2G33050""	[AT2G33060, leucine-rich repeat family protein, contains leucine rich-repeat domains Pfam:PF00560, INTERPRO:IPR001611; contains similarity to Hcr2-0B (Lycopersicon esculentum) gi:3894387:gb:AAC78593 ];[AT2G33050, leucine-rich repeat family protein, contains leucine rich-repeat domains Pfam:PF00560, INTERPRO:IPR001611; similar to Hcr2-0B (Lycopersicon esculentum) gi:3894387:gb:AAC78593 ]""	0.8314598	7.650518	8.705938e-06	3.847338e-06	9.786753	7.343628	8.213633	7.183027	8.073135	7.21413	8.035913	7.198367	7.94231
811	AT4G22280	F-box family protein, contains Pfam profile PF00646: F-box domain	0.8313412	4.971843	0.0007886396	0.0003485165	5.572172	4.482109	5.323691	4.199582	5.762984	4.765727	5.290074	4.777271	5.173304
812	AT5G18130	expressed protein, similar to unknown protein (gb:AAF00631.1)	0.8306155	8.374186	6.879254e-05	3.040087e-05	7.634069	7.707935	8.839629	8.11876	8.943442	8.121536	8.661924	7.887281	8.712979
813	AT3G02190	60S ribosomal protein L39 (RPL39B), similar to ribosomal protein L39 GB:P51424 (Arabidopsis thaliana)	0.8297058	9.116209	7.939914e-05	3.508815e-05	7.496005	8.692972	9.391634	8.556283	9.567874	8.568346	9.708338	8.987822	9.456399
814	AT1G71210	pentatricopeptide (PPR) repeat-containing protein, contains Pfam profile PF01535: PPR repeat	0.8295873	6.147852	5.148754e-05	2.275343e-05	7.924136	5.756397	6.49694	5.963504	6.414142	5.534327	6.644412	5.678007	6.695089
815	AT5G18470	curculin-like (mannose-binding) lectin family protein, contains Pfam profile: PF01453 lectin (probable mannose binding)	0.8294927	4.942597	0.002779436	0.001228291	4.664846	4.846898	5.345836	3.937022	5.344814	4.822073	5.612833	4.505411	5.125891
816	AT3G43510	copia-like retrotransposon family, has a 2.3e-11 P-value blast match to GB:BAA11674 ORF(AA 1-1338) (Ty1_Copia-element) (Nicotiana tabacum)	0.8289546	6.70712	6.285857e-05	2.777853e-05	7.726457	6.293713	7.092974	6.32687	6.933943	6.057571	7.277722	6.492418	7.181753
817	AT2G05710	aconitate hydratase, cytoplasmic, putative / citrate hydro-lyase/aconitase, putative, nearly identical to SP:P49608 Aconitate hydratase, cytoplasmic (EC 4.2.1.3) (Citrate hydro-lyase) (Aconitase) {Cucurbita maxima}; contains Pfam profiles PF00330: Aconitase family (aconitate hydratase), PF00694: Aconitase C-terminal domain ""	0.8285601	10.88105	2.181393e-05	9.640036e-06	8.777774	10.464615	11.3503	10.397575	11.042902	10.537791	11.388892	10.467111	11.39924
818	AT3G10610	40S ribosomal protein S17 (RPS17C), similar to 40S ribosomal protein S17 GB:AAD50774 (Lycopersicon esculentum)	0.8285251	9.80348	9.234938e-06	4.081114e-06	9.715714	9.360169	10.227985	9.452875	10.080439	9.270509	10.317193	9.47332	10.245356
819	AT5G53160	expressed protein, similar to unknown protein (pir::T02893)	0.8273949	8.874558	1.558761e-05	6.888493e-06	9.142049	8.267496	9.353999	8.549677	9.351685	8.443757	9.249272	8.582512	9.198066
820	AT3G15060	Ras-related GTP-binding family protein, similar to GTP-binding protein GI:303742 from (Pisum sativum); contains Pfam profile: PF00071 ras family ""	0.8271262	7.435563	1.324357e-05	5.852611e-06	9.322882	6.95998	7.720219	6.941649	8.012744	7.120413	7.784022	7.065957	7.879518
821	AT4G32650	inward rectifying potassium channel, putative (KAT3) (AKT4) (KC1), identical to K+ inward rectifying channel protein KC1 (Arabidopsis thaliana) gi:4090537:gb:AAC98810; similar to (KAT1) K+ channel (Arabidopsis thaliana) gi:1165000:emb:CAA63601; Shaker-type channel (1P/6TM), PMID:11500563 ""	0.8271223	4.900578	2.520480e-05	1.113853e-05	8.626792	4.45904	5.142799	4.343859	5.331546	4.508936	5.484859	4.636233	5.297353
822	AT3G20330	aspartate carabmoyltransferase, chloroplast / aspartate transcarbamylase / ATCase (PYRB), identical to SP:P49077 Aspartate carbamoyltransferase, chloroplast precursor (EC 2.1.3.2) (Aspartate transcarbamylase) (ATCase) {Arabidopsis thaliana}	0.8269549	8.927517	6.737226e-06	2.977322e-06	10.09312	8.467224	9.35022	8.579932	9.21391	8.458268	9.337927	8.550733	9.461919
823	AT1G20220	expressed protein	0.8264084	9.523112	1.814555e-05	8.0189e-06	8.970018	9.262092	9.98111	9.220595	9.90255	8.96415	10.008661	8.992796	9.852945
824	AT3G59350	serine/threonine protein kinase, putative, similar to Pto kinase interactor 1 (Pti1)(Lycopersicon esculentum) gi:3668069:gb:AAC61805	0.8262061	6.86902	1.991202e-05	8.799544e-06	8.867566	6.262186	7.327884	6.536068	7.22701	6.627151	7.220863	6.39826	7.352733
825	AT2G19750	40S ribosomal protein S30 (RPS30A)	0.8258134	9.945606	2.593784e-05	1.146248e-05	8.599313	9.517001	10.392475	9.542121	10.30393	9.313861	10.386056	9.757814	10.351591
826	AT3G47833	expressed protein	0.8252916	9.564866	8.409235e-05	3.716218e-05	7.441987	9.229924	10.063417	9.033936	9.789429	9.065389	10.238411	9.279631	9.818789
827	AT5G56630	phosphofructokinase family protein, similar to phosphofructokinase (Amycolatopsis methanolica) GI:17432243; contains Pfam profile PF00365: Phosphofructokinase ""	0.8249477	8.835792	1.785547e-05	7.89071e-06	8.988414	8.445	9.158553	8.544234	9.256544	8.198934	9.272421	8.505103	9.305544
828	AT4G18900;AT4G18905""	[AT4G18900, transducin family protein / WD-40 repeat family protein, contains 5 (4 significant) WD-40 repeats; similar to periodic tryptophan protein 1 homolog (Keratinocyte protein IEF SSP 9502) (PWP1)(SP:Q13610) (PIR2:I39360) (Homo sapiens) ];[AT4G18905, transducin family protein / WD-40 repeat family protein, contains 5 (4 significant) WD-40 repeats; similar to periodic tryptophan protein 1 ho…	0.8247261	7.144717	0.0001217597	5.380817e-05	7.101766	6.881998	7.653769	6.959383	7.410026	6.450829	7.496596	6.637204	7.667928
829	AT5G54500	quinone reductase, putative, similar to 1,4-benzoquinone reductase (Phanerochaete chrysosporium)(GI:4454993); contains flavodoxin domain PF00258 ""	0.824539	10.30081	1.469149e-05	6.492479e-06	9.205136	9.886557	10.847045	9.886595	10.522337	9.979988	10.775092	9.801034	10.707858
830	AT3G22330;AT3G22310""	[AT3G22330, DEAD box RNA helicase, putative, similar to RNA helicases GI:3775995, GI:3775987 from (Arabidopsis thaliana); contains Pfam profiles PF00270: DEAD/DEAH box helicase, PF00271: Helicase conserved C-terminal domain ];[AT3G22310, DEAD box RNA helicase, putative (RH9), similar to RNA helicases GI:3775995, GI:3775987 (Arabidopsis thaliana); contains Pfam profiles PF00270: DEAD/DEAH box heli…	0.8240835	8.82581	1.391253e-05	6.14824e-06	9.270357	8.453817	9.350725	8.262684	9.142865	8.381657	9.187928	8.556918	9.269892
831	AT5G40770	prohibitin, identical to prohibitin (Arabidopsis thaliana) GI:1946331	0.823574	9.971159	8.001597e-06	3.536075e-06	9.894958	9.468967	10.339974	9.66183	10.342786	9.644117	10.474621	9.462575	10.374403
832	AT4G26780	co-chaperone grpE family protein, similar to chaperone GrpE type 2 (Nicotiana tabacum) GI:3851640; contains Pfam profile PF01025: co-chaperone GrpE ""	0.8234117	6.247475	0.0001002852	4.431815e-05	7.283207	6.023678	6.64885	6.029674	6.594866	5.559109	6.586438	5.730618	6.806571
833	AT1G26340	cytochrome b5, putative, similar to cytochrome b5 GB:BAA74839 GI:4240120 from (Arabidopsis thaliana)	0.823096	6.799653	1.179549e-05	5.212675e-06	9.453253	6.566417	7.171453	6.335668	7.253872	6.240379	7.170652	6.409956	7.248826
834	AT2G19740	60S ribosomal protein L31 (RPL31A)	0.8228916	10.10037	1.166684e-05	5.155824e-06	9.464437	9.78604	10.537407	9.748397	10.394253	9.585498	10.651536	9.635753	10.464059
835	AT5G23240	DNAJ heat shock N-terminal domain-containing protein, low similarity to SP:O34136 Chaperone protein dnaJ (40 kDa heat shock chaperone protein) (HSP40) {Deinococcus proteolyticus}; contains Pfam profile PF00226: DnaJ domain ""	0.8221329	5.924952	0.0001244812	5.501089e-05	7.080241	5.697565	6.565721	5.33058	6.354168	5.585505	6.057773	5.441891	6.366411
836	AT4G01720	WRKY family transcription factor, similar to wild oat DNA-binding protein ABF2, GenBank accession number Z48431	0.8217743	5.905721	0.0003192456	0.0001410814	6.282957	5.345465	6.214205	5.512161	6.723605	5.66737	6.059273	5.454338	6.269347
837	AT3G16650	PP1/PP2A phosphatases pleiotropic regulator 2 (PRL2), identical to SP:Q39190 PP1/PP2A phosphatases pleiotropic regulator PRL2 {Arabidopsis thaliana}, GB:Q39190 from (Arabidopsis thaliana); contains Pfam PF00400: WD domain, G-beta repeat (7 copies, 1 weak) ""	0.8192595	6.286447	5.30088e-05	2.342571e-05	7.89395	5.679142	6.794238	5.931919	6.882557	5.921986	6.511705	5.974221	6.595806
838	AT3G24080	KRR1 family protein, contains Pfam PF05178: Krr1 family	0.8175257	7.642418	6.544629e-05	2.892209e-05	7.682919	7.207032	7.980339	7.490825	7.92814	7.153414	8.250342	7.083351	8.045903
839	AT1G42440	expressed protein, contains Pfam domain, PF04950: Protein of unknown function (DUF663)	0.816509	8.50866	0.0002767120	0.0001222849	6.403933	8.058065	9.018851	7.738149	8.987289	8.199876	8.755294	8.405531	8.906222
840	AT3G25940	transcription factor S-II (TFIIS) domain-containing protein, similar to SP:O94703 DNA-directed RNA polymerase I 13.1 kDa polypeptide (EC 2.7.7.6) {Schizosaccharomyces pombe}; contains Pfam profile PF01096: Transcription factor S-II (TFIIS) ""	0.8161256	7.065829	2.220553e-05	9.813093e-06	8.757274	6.575918	7.550804	6.698295	7.490534	6.544454	7.559238	6.812396	7.29499
841	AT3G25210	pentatricopeptide (PPR) repeat-containing protein, contains Pfam profile: PF01535 domain of unknown function	0.8157763	5.949774	1.375139e-05	6.07703e-06	9.284087	5.479845	6.34918	5.619907	6.5043	5.469037	6.195959	5.598754	6.381211
842	AT3G15080	exonuclease family protein, contains exonuclease domain, Pfam:PF00929	0.815435	7.179304	9.842511e-06	4.349613e-06	9.652323	6.799804	7.521631	6.650463	7.638621	6.712175	7.554534	6.923904	7.633299
843	AT4G30930	50S ribosomal protein L21, mitochondrial (RPL21M), identical to SP:Q8L9A0 50S ribosomal protein L21, mitochondrial precursor {Arabidopsis thaliana}	0.8151064	8.173743	9.048154e-06	3.99857e-06	9.742273	7.607861	8.535912	7.8532	8.537808	7.780234	8.576049	7.823463	8.675414
844	AT3G27280	prohibitin, putative, strong similarity to prohibitin (Arabidopsis thaliana) GI:1946331; contains Pfam profile PF01145: SPFH domain / Band 7 family ""	0.8150325	7.903162	9.868818e-06	4.361239e-06	9.647246	7.444519	8.347508	7.424737	8.317938	7.427245	8.314875	7.68608	8.262391
845	AT5G66760	succinate dehydrogenase (ubiquinone) flavoprotein subunit, mitochondrial / flavoprotein subunit of complex II, identical to SP:O82663 Succinate dehydrogenase (ubiquinone) flavoprotein subunit, mitochondrial (EC 1.3.5.1) (FP) (Flavoprotein subunit of complex II) {Arabidopsis thaliana}	0.8149244	9.364988	3.329681e-06	1.471456e-06	10.97937	8.933749	9.69429	8.922186	9.796645	8.997644	9.789772	8.976522	9.809093
846	AT3G14310	pectinesterase family protein, contains Pfam profiles: PF01095 pectinesterase, PF04043 plant invertase/pectin methylesterase inhibitor ;similar to pectin methylesterase GB:Q42534 from (Arabidopsis thaliana) ""	0.814914	10.29976	1.693427e-05	7.48361e-06	9.044875	9.767051	10.772817	9.993145	10.767474	9.830041	10.535994	9.978958	10.752566
847	AT2G19970	pathogenesis-related protein, putative, similar to pathogenesis-related protein 1 {Arabidopsis thaliana} GI:166805; contains Pfam profile PF00188: SCP-like extracellular protein ""	0.8127337	6.324205	0.009374704	0.004142880	3.843164	5.4289	6.752137	6.488928	6.811663	5.929686	6.235265	5.823838	7.123222
848	AT3G22860	eukaryotic translation initiation factor 3 subunit 8, putative / eIF3c, putative, similar to eukaryotic translation initiation factor 3 subunit 8 (eIF3 p110) (Arabidopsis thaliana) SWISS-PROT:O49160	0.8124452	4.699265	0.001107448	0.0004894044	5.318328	3.989338	5.247524	4.785011	5.149929	4.310941	5.146142	4.086879	4.878355
849	AT2G23890	5' nucleotidase family protein, contains Pfam PF05761: 5' nucleotidase family; similar to Cytosolic purine 5'-nucleotidase (EC 3.1.3.5) (5'-nucleotidase cytosolic II) (Swiss-Prot:P49902) (Homo sapiens) ""	0.8112879	6.683008	2.511237e-05	1.109769e-05	8.631656	6.457882	7.118106	6.34494	7.107569	6.244523	7.004078	6.062113	7.124855
850	AT3G49180	transducin family protein / WD-40 repeat family protein, contains 5 WD-40 repeats (PF00400); GTP-binding protein beta chain homolog, Nicotiana tabacum, PIR:T16970 ""	0.8105766	7.240017	8.478265e-05	3.746724e-05	7.434841	7.035984	7.641484	6.785637	7.468927	6.942169	7.720647	6.575127	7.750164
851	AT1G16280	DEAD/DEAH box helicase, putative, similar to gb:L13612 DEAD-box protein (dbp45A) from Drosophila melanogaster and is a member of PF:00270 DEAD/DEAH box helicase family	0.8100455	6.782869	5.339128e-05	2.359473e-05	7.886126	6.485521	7.056061	6.298392	7.341462	6.519493	7.057362	6.207977	7.29668
852	AT1G63660	GMP synthase (glutamine-hydrolyzing), putative / glutamine amidotransferase, putative, similar to SP:P38625 GMP synthase (glutamine-hydrolyzing) (EC 6.3.5.2) (Glutamine amidotransferase) (GMP synthetase) {Saccharomyces cerevisiae}; contains Pfam profile PF00117: glutamine amidotransferase class-I ""	0.8088949	9.065132	1.434378e-05	6.338817e-06	9.233279	8.463822	9.495859	8.812322	9.459942	8.666554	9.435126	8.700039	9.48739
853	AT1G12020	expressed protein	0.8082953	7.518164	1.553103e-05	6.863489e-06	9.145874	6.932994	7.89347	7.105623	7.954079	7.190091	7.832371	7.227356	8.009325
854	AT1G73177	expressed protein	0.808164	7.042598	7.172197e-05	3.169545e-05	7.592482	6.61237	7.466249	6.600856	7.552737	6.685884	7.640547	6.654954	7.127188
855	AT5G41190	expressed protein, ; expression supported by MPSS ""	0.8079846	8.804382	6.84495e-06	3.024928e-06	10.06844	8.328932	9.10259	8.511683	9.218992	8.3609	9.266719	8.400041	9.245193
856	AT2G20585	expressed protein	0.8076629	7.692722	1.229009e-05	5.43125e-06	9.397604	7.102187	8.04969	7.283115	8.07847	7.379647	8.115195	7.390613	8.14286
857	AT2G36530	enolase, identical to SWISS-PROT:P25696 enolase (EC 4.2.1.11) (2-phosphoglycerate dehydratase)(2-phospho-D- glycerate hydro-lyase) (Arabidopsis thaliana)	0.8076423	11.78012	5.896979e-06	2.605999e-06	10.25987	11.467302	12.182372	11.390253	12.093673	11.360555	12.224671	11.28709	12.235053
858	AT3G08980	signal peptidase I family protein, similar to SP:P46972 Mitochondrial inner membrane protease subunit 2 (EC 3.4.99.-) {Saccharomyces cerevisiae}; contains Pfam profile PF00461: Signal peptidase I ""	0.8073689	7.164564	1.944403e-05	8.592726e-06	8.895262	6.671047	7.639351	6.669068	7.411955	6.924376	7.57303	6.779028	7.648659
859	AT2G41705	camphor resistance CrcB family protein, contains Pfam profile PF02537: CrcB-like protein	0.8072636	7.680102	5.929098e-06	2.620193e-06	10.25261	7.355939	8.081131	7.163235	8.121126	7.311094	8.124778	7.27561	8.007899
860	AT1G25155;AT5G57890;AT1G25083;AT1G24909;AT1G24807;AT1G25220""	[AT1G25155, anthranilate synthase beta subunit, putative, strong similarity to anthranilate synthase beta subunit GI:403434 from (Arabidopsis thaliana) ];[AT5G57890, anthranilate synthase beta subunit, putative, strong similarity to anthranilate synthase beta chain GI:403434 (Arabidopsis thaliana) ];[AT1G25083, anthranilate synthase beta subunit, putative, strong similarity to anthranilate syntha…	0.8071203	8.28869	6.025372e-06	2.662739e-06	10.23107	7.85638	8.743966	7.875193	8.595219	7.821469	8.690423	7.987477	8.739392
861	AT4G13750	expressed protein	0.8068593	6.375093	0.001234414	0.0005455134	5.238565	5.940848	7.015769	5.958342	6.296624	6.072797	7.154806	5.914669	6.646893
862	AT1G14720	xyloglucan:xyloglucosyl transferase / xyloglucan endotransglycosylase / endo-xyloglucan transferase (XTR2), identical to endoxyloglucan transferase (Arabidopsis thaliana) GI:5533311	0.8066706	9.591301	3.005079e-06	1.328008e-06	11.11813	9.141124	9.989169	9.171388	10.005821	9.222756	10.018248	9.216597	9.965309
863	AT1G76060	complex 1 family protein / LVR family protein, contains Pfam PF05347: Complex 1 protein (LYR family)	0.8055389	7.049925	6.333409e-05	2.798867e-05	7.719023	6.823886	7.366438	6.605271	7.507964	6.76531	7.575701	6.394156	7.360676
864	AT5G14580	polyribonucleotide nucleotidyltransferase, putative, similar to Swiss-Prot:P05055 polyribonucleotide nucleotidyltransferase (EC 2.7.7.8) (Polynucleotide phosphorylase) (PNPase) (Escherichia coli)	0.8054336	5.843034	0.0002969927	0.0001312473	6.339957	5.029374	6.300669	5.555444	6.138808	5.479292	6.203631	5.697158	6.339893
865	AT5G05370	ubiquinol-cytochrome C reductase complex ubiquinone-binding protein, putative / ubiquinol-cytochrome C reductase complex 8.2 kDa protein, putative, strong similarity to SP:P46269 Ubiquinol-cytochrome C reductase complex ubiquinone-binding protein QP-C (EC 1.10.2.2) (Ubiquinol-cytochrome C reductase complex 8.2 kDa protein) {Solanum tuberosum}	0.8053452	9.408234	0.0002151993	9.51011e-05	6.611488	8.986107	9.785258	8.69859	9.730977	9.139585	10.064119	9.197964	9.663274
866	AT1G27050	similar to homeobox-leucine zipper protein 5 (HAT5) / HD-ZIP protein 5 / HD-ZIP protein (HB-1) [Arabidopsis thaliana] (TAIR:At3g01470.1); similar to homeodomain leucine zipper protein HDZ2 [Phaseolus vulgaris] (GB:AAK84886.1); similar to homeodomain leucine zipper protein 16 [Oryza sativa (japonica cultivar-group)] (GB:AAS68137.1); similar to Hox16 [Oryza sativa (japonica cultivar-group)] (GB:AAS…	0.8050338	7.013784	0.0001566518	6.922775e-05	6.882037	6.48386	7.426965	6.846925	7.580495	6.340508	7.338622	6.773774	7.31912
867	AT1G04870	protein arginine N-methyltransferase family protein, similar to SP:Q96LA8 Protein arginine N-methyltransferase 6 (EC 2.1.1.-) {Homo sapiens}	0.8050114	8.680431	1.43167e-05	6.326852e-06	9.237258	8.142921	9.093198	8.380962	9.107575	8.178006	9.010261	8.409813	9.120714
868	AT2G25000	WRKY family transcription factor, contains Pfam profile: PF03106 WRKY DNA -binding domain	0.8047339	6.213328	8.125162e-05	3.590680e-05	7.473343	5.8465	6.694404	5.618852	6.485203	5.808219	6.834373	5.970272	6.448798
869	AT2G21620	universal stress protein (USP) family protein / responsive to dessication protein (RD2), strong similarity to RD2 protein (Arabidopsis thaliana) GI:15320408; contains Pfam profile PF00582: universal stress protein family; identical to cDNA RD2 GI:15320407 ""	0.8044173	10.77092	5.895321e-06	2.605267e-06	10.26126	10.391061	11.213124	10.429151	11.190173	10.340963	11.054125	10.313657	11.235081
870	AT1G20560	AMP-dependent synthetase and ligase family protein, similar to AMP-binding protein GI:1903034 from (Brassica napus); contains Pfam AMP-binding domain PF00501; identical to adenosine monophosphate binding protein 1 AMPBP1 (AMPBP1) GI:20799710 ""	0.8029109	8.31897	1.032983e-05	4.564969e-06	9.594673	7.833555	8.645245	7.934755	8.620825	8.01208	8.831355	7.88967	8.784278
871	AT4G29610	cytidine deaminase, putative / cytidine aminohydrolase, putative, identical to cytidine deaminase 6 (CDA6) (Arabidopsis thaliana) GI:3818575, cytidine deaminase homolog DesD (Arabidopsis thaliana) GI:4836446; similar to cytidine deaminase (CDD) (Arabidopsis thaliana) GI:3046700; contains Pfam profile PF00383: Cytidine and deoxycytidylate deaminase zinc-binding ""	0.802332	6.183874	0.001206491	0.000533174	5.254975	6.114419	6.50451	5.762293	6.755551	5.79089	6.224083	5.463229	6.856015
872	AT4G11160	translation initiation factor IF-2, mitochondrial, putative, similar to SP:P46198:IF2M_BOVIN Translation initiation factor IF-2, mitochondrial precursor (IF-2Mt) (IF-2(Mt)) {Bos taurus}	0.8022177	8.340576	5.9887e-06	2.646533e-06	10.24004	7.934262	8.666992	7.94762	8.7643	8.038173	8.771213	7.837814	8.764235
873	AT4G22290;AT4G22350""	[AT4G22290, ubiquitin carboxyl-terminal hydrolase family protein, similar to pVHL-interacting deubiquitinating enzyme 1 type II (Homo sapiens) GI:18698435; contains Pfam profile PF00443: Ubiquitin carboxyl-terminal hydrolase ];[AT4G22350, ubiquitin carboxyl-terminal hydrolase family protein, similar to U4/U6.U5 tri-snRNP-associated 65 kDa protein (Homo sapiens) GI:13926071; contains Pfam profile …	0.8001809	8.316318	3.894404e-05	1.721019e-05	8.185433	7.869569	8.784113	8.090325	8.645863	7.676815	8.727493	8.028202	8.708165
874	AT5G65660	hydroxyproline-rich glycoprotein family protein	0.7993046	10.61312	2.511528e-05	1.109897e-05	8.630927	10.040326	10.959935	10.35448	10.898669	10.272261	11.050896	10.186814	11.141599
875	AT1G53345	expressed protein	0.7988694	4.452974	0.0002248918	9.938444e-05	6.575436	3.760551	4.866752	3.918592	4.788825	4.274978	5.017483	4.260037	4.736577
876	AT1G03660	expressed protein, contains 2 predicted transmembrane domains; expression supported by MPSS ""	0.7982211	6.510505	0.000455958	0.0002014974	5.993387	6.060652	7.158015	5.964096	7.077138	6.019944	6.598006	6.400888	6.805304
877	AT3G52140	tetratricopeptide repeat (TPR)-containing protein, contains Pfam profile PF00515: TPR Domain	0.7979642	9.09308	4.923236e-06	2.175682e-06	10.48878	8.656486	9.418852	8.647198	9.554858	8.759748	9.523443	8.712963	9.471099
878	AT1G09420	Encodes a protein similar to glucose-6-phosphate dehydrogenase but, based on amino acid differences in the active site and lack of activity, does not encode a functional G6PDH. The amino acid sequence for the consensus sequence of the G6PDH active site (DHYLGKE) differs in three places in this protein. gc exon splice site at 20574 is based on protein alignment, and is not confirmed experimentally.	0.7975856	7.001432	5.520763e-06	2.439741e-06	10.34722	6.637628	7.276751	6.581944	7.442311	6.576573	7.439073	6.614412	7.442765
879	AT2G20450	60S ribosomal protein L14 (RPL14A)	0.7971714	9.837924	1.099591e-05	4.859324e-06	9.528757	9.406091	10.258234	9.536934	10.170179	9.291795	10.215598	9.522533	10.30203
880	AT5G54910	DEAD/DEAH box helicase, putative	0.7959626	6.104222	1.726656e-05	7.630458e-06	9.024283	5.84178	6.357888	5.719655	6.481294	5.59434	6.60541	5.669187	6.564221
881	AT3G03610	phagocytosis and cell motility protein ELMO1-related, contains weak similarity to ELMO1 (Mus musculus) gi:16118551:gb:AAL14464	0.7955761	7.143716	2.854113e-05	1.261293e-05	8.498742	6.916585	7.600588	6.596414	7.464129	6.636995	7.627465	6.833719	7.473834
882	AT3G13090	ABC transporter, putative, similar to MRP-like ABC transporter (Arabidopsis thaliana) GI:2316016; contains Pfam profile: PF00005 ABC transporter ""	0.7950498	4.873259	8.17292e-05	3.611786e-05	7.467991	4.595794	5.247836	4.380131	5.118114	4.500537	5.570904	4.426475	5.146282
883	AT1G22960	pentatricopeptide (PPR) repeat-containing protein, contains Pfam profile PF01535: PPR repeat	0.7941451	5.905129	9.605077e-05	4.244686e-05	7.321829	5.517971	6.433254	5.307739	6.29303	5.557646	6.041975	5.648871	6.440549
884	AT1G20120	family II extracellular lipase, putative, similar to family II lipase EXL3 GI:15054386, SP:P40602 Anther-specific proline-rich protein APG precursor {Arabidopsis thaliana}; contains Pfam profile PF00657: GDSL-like Lipase/Acylhydrolase ""	0.7937084	4.662148	0.0006082025	0.0002687775	5.767404	4.508105	4.931199	4.379107	4.907669	4.308213	5.071528	3.865749	5.325612
885	AT1G49540	transducin family protein / WD-40 repeat family protein, similar to signal transducer and activator of transcription interacting protein 1 (GI:15929722) {Mus musculus}; similar to hypothetical protein GB:AAD43147 GI:5430747 from (Arabidopsis thaliana); contains Pfam PF00400: WD domain, G-beta repeat (11 copies, 2 weak) ""	0.793137	6.933874	6.233071e-05	2.754525e-05	7.734001	6.389589	7.447913	6.460458	7.085033	6.632576	7.387609	6.6666	7.401216
886	AT1G13950	eukaryotic translation initiation factor 5A-1 / eIF-5A 1, identical to SP:Q9XI91 Eukaryotic translation initiation factor 5A-1 (eIF-5A 1) {Arabidopsis thaliana}	0.792785	6.745922	0.0004456142	0.0001969263	6.01193	6.201421	7.026439	6.1061	7.083395	6.592544	7.465397	6.498055	6.99403
887	AT3G07230	wound-responsive protein-related, similar to wound-induced basic protein SP:Q09020 (Phaseolus vulgaris) (Plant Physiol. 101 (4), 1409 (1993))	0.7926068	10.44204	2.073016e-05	9.161096e-06	8.827522	9.990604	10.81842	10.118495	10.714888	10.021466	11.051977	10.052381	10.768089
888	AT4G21680	proton-dependent oligopeptide transport (POT) family protein, contains Pfam profile: PF00854 POT family	0.792113	4.620908	0.002432564	0.001075001	4.754431	3.856017	4.553965	4.444884	5.136978	4.103739	5.22097	4.494766	5.155944
889	AT3G06680	60S ribosomal protein L29 (RPL29B), similar to 60S ribosomal protein L29 GB:P25886 from (Rattus norvegicus)	0.7912952	10.17842	2.935896e-05	1.297434e-05	8.469048	9.654418	10.518782	9.89209	10.572787	9.621659	10.611865	9.96293	10.592845
890	AT4G39955	hydrolase, alpha/beta fold family protein, low similarity to SP:P24640:LIP3_MORSP Lipase 3 precursor (EC 3.1.1.3) (Triacylglycerol lipase) {Moraxella sp}; contains Pfam profile PF00561: hydrolase, alpha/beta fold family ""	0.7909371	7.152403	3.186170e-05	1.408036e-05	8.383706	6.679381	7.570092	6.560316	7.515198	6.826454	7.515099	6.961587	7.591098
891	AT2G15000	expressed protein	0.7903249	7.122446	3.02863e-05	1.338415e-05	8.433248	6.678397	7.54442	6.765504	7.306882	6.64067	7.538407	6.824565	7.680726
892	AT4G07410	transducin family protein / WD-40 repeat family protein, contains 7 WD-40 repeats (PF00400) (2 weak); similar to Vegetatible incompatibility protein HET-E-1 (SP:Q00808) {Podospora anserina} ""	0.7902237	8.348506	6.156678e-06	2.720766e-06	10.20573	7.962477	8.71301	7.970637	8.809208	7.846782	8.719433	8.033679	8.73282
893	AT5G65240	leucine-rich repeat family protein / protein kinase family protein, contains Pfam domains PF00560: Leucine Rich Repeat and PF00069: Protein kinase domain	0.7901965	5.105527	0.0002151993	9.51011e-05	6.611476	4.814684	5.663429	4.638759	5.544877	4.445701	5.257424	4.942569	5.536769
894	AT1G21680	expressed protein, similar to TolB protein precursor (SP:Q9ZDM5) {Rickettsia prowazekii}; ESTs gb:N96028, gb:F14286, gb:T20680, gb:F14443, gb:AA657300 and gb:N65244 come from this gene ""	0.790148	10.65015	5.386817e-06	2.380548e-06	10.38301	10.19221	10.974305	10.246773	11.07228	10.343642	11.077142	10.237668	11.057159
895	AT3G49940	LOB domain protein 38 / lateral organ boundaries domain protein 38 (LBD38), identical to SP:Q9SN23 LOB domain protein 38 {Arabidopsis thaliana}	0.7884608	8.098728	0.0006249945	0.0002761983	5.746757	7.751408	8.556766	7.700601	8.015341	7.698419	8.798842	7.667564	8.600887
896	AT1G71140	MATE efflux family protein, similar to ripening regulated protein DDTFR18 (Lycopersicon esculentum) GI:12231296; contains Pfam profile PF01554: Uncharacterized membrane protein family ""	0.7876652	6.831729	0.002628544	0.001161609	4.701723	6.425651	6.762007	6.180175	7.068873	6.704176	7.533002	6.441583	7.538365
897	AT1G20370	tRNA pseudouridine synthase family protein, similar to SP:Q9WU56 tRNA pseudouridine synthase A (EC 4.2.1.70) (Uracil hydrolyase) {Mus musculus}; contains Pfam profile PF01416: tRNA pseudouridine synthase ""	0.7869543	6.259422	0.0004298958	0.0001899800	6.040685	6.185482	6.795232	5.661996	6.501301	5.923616	6.463965	5.692685	6.851099
898	AT3G23990	chaperonin (CPN60) (HSP60), identical to SWISS-PROT:P29197- chaperonin CPN60, mitochondrial precursor (HSP60) (Arabidopsis thaliana)	0.7858873	9.01581	1.762666e-05	7.789593e-06	9.004129	8.541169	9.388951	8.810075	9.45253	8.52284	9.326553	8.617383	9.466982
899	AT1G10250;AT1G10450""	[AT1G10250, expressed protein, weak similarity to transcription co-repressor Sin3 (Xenopus laevis) GI:4960210 ];[AT1G10450, paired amphipathic helix repeat-containing protein, similar to Sin3 protein (Yarrowia lipolytica) GI:18076824; contains Pfam profile PF02671: Paired amphipathic helix repeat ]""	0.7858381	6.153955	0.0004015511	0.0001774539	6.097446	5.88868	6.564239	5.964096	6.660496	5.54645	6.209828	5.644919	6.752935
900	AT4G20980	eukaryotic translation initiation factor 3 subunit 7, putative / eIF-3 zeta, putative / eIF3d, putative, similar to initiation factor 3d (Arabidopsis thaliana) GI:12407755, SP:O15371 Eukaryotic translation initiation factor 3 subunit 7 (eIF-3 zeta) (eIF3 p66) (eIF3d) {Homo sapiens}; contains Pfam profile PF05091: Eukaryotic translation initiation factor 3 subunit 7 (eIF-3) ""	0.7854093	9.040223	0.0001178019	5.205914e-05	7.135173	8.697253	9.580157	8.495998	9.458493	8.53288	9.184258	8.863943	9.508802
901	AT3G18910	F-box family protein, contains Pfam:PF00646 F-box domain ; contains TIGRFAM TIGR01640: F-box protein interaction domain ; contains TIGRFAM TIGR01640: F-box protein interaction domain ""	0.784902	6.778517	9.955e-05	4.399324e-05	7.290388	6.398693	7.228311	6.554937	7.053057	6.07645	7.235749	6.514182	7.166754
902	AT1G66690;AT1G66700""	[AT1G66690, S-adenosyl-L-methionine:carboxyl methyltransferase family protein, similar to defense-related protein cjs1 (Brassica carinata)(GI:14009292)(Mol Plant Pathol (2001) 2(3):159-169) ];[AT1G66700, S-adenosyl-L-methionine:carboxyl methyltransferase family protein, similar to defense-related protein cjs1 (Brassica carinata)(GI:14009292)(Mol Plant Pathol (2001) 2(3):159-169) ]""	0.784687	4.630227	0.0004510717	0.0001993381	6.001862	4.034129	4.744647	4.158729	5.190374	4.253256	5.260941	4.50542	4.89432
903	AT5G51040	expressed protein	0.7844868	9.287189	7.809527e-05	3.451195e-05	7.513962	8.796248	9.633175	8.705763	9.655802	8.987927	9.869273	9.089844	9.559479
904	AT1G32960	subtilase family protein, contains similarity to subtilase; SP1 GI:9957714 (Oryza sativa) ""	0.7844473	4.927211	0.0003818649	0.0001687542	6.139979	4.779303	5.255125	4.269923	5.576166	4.714429	5.264109	4.376296	5.182341
905	AT1G07610	metallothionein-like protein 1C (MT-1C), identical to Metallothionein-like protein 1C (MT-1C). (SP:Q38804) (Arabidopsis thaliana)	0.7838822	10.82901	5.459927e-05	2.412857e-05	7.86488	10.356322	11.252138	10.296001	11.035827	10.599322	11.392878	10.496617	11.202948
906	AT3G19130	RNA-binding protein, putative, similar to RNA Binding Protein 47 (Nicotiana plumbaginifolia) GI:9663769, DNA binding protein ACBF GB:AAC49850 from (Nicotiana tabacum); contains InterPro entry IPR000504: RNA-binding region RNP-1 (RNA recognition motif) (RRM) ""	0.7837565	8.47079	7.249e-06	3.203486e-06	10.00180	8.099658	8.78743	8.110778	8.892067	8.052047	8.978628	8.053162	8.792547
907	AT3G50910	expressed protein	0.7826519	7.56523	3.302129e-05	1.459280e-05	8.348083	6.991288	8.073636	7.188385	7.949429	7.145553	7.915361	7.370388	7.887795
908	AT3G63110	adenylate isopentenyltransferase 3 / cytokinin synthase (IPT3), identical to adenylate isopentenyltransferase (IPT3) (Arabidopsis thaliana) GI:14279060	0.7818017	6.811081	1.635436e-05	7.227337e-06	9.08961	6.591376	7.211427	6.403636	7.210677	6.260155	7.152741	6.425555	7.233085
909	AT2G04160	subtilisin-like protease (AIR3), almost identical to subtilisin-like protease AIR3 GI:4218991 from (Arabidopsis thaliana), missing 200 aa at N-terminus	0.7811777	8.303188	3.563233e-05	1.574668e-05	8.273777	8.072033	8.823402	7.82279	8.793319	7.824044	8.551069	7.931528	8.607317
910	AT5G23070	thymidine kinase, putative, similar to thymidine kinase (Oryza sativa) SWISS-PROT:O81263	0.7811214	8.70548	1.297621e-05	5.734461e-06	9.342768	8.222697	9.055543	8.298383	9.08149	8.246855	9.141752	8.491741	9.105376
911	AT1G80245	expressed protein	0.7804523	6.13196	3.215252e-05	1.420887e-05	8.373932	5.868189	6.431903	5.678029	6.664572	5.571134	6.500312	5.849585	6.491959
912	AT1G78380	glutathione S-transferase, putative, similar to glutathione transferase GI:2853219 from (Carica papaya)	0.779693	12.67383	5.755017e-05	2.543263e-05	7.813336	12.30571	13.140129	12.262396	12.769153	12.300782	13.218218	12.267062	13.127222
913	AT2G42610	expressed protein, contains Pfam profile PF04852: Protein of unknown function (DUF640)	0.7793222	8.979323	0.0002682486	0.0001185447	6.427664	8.292316	9.220499	8.885844	9.464029	8.505404	9.305944	8.675084	9.485465
914	AT2G29530	mitochondrial import inner membrane translocase (TIM10), identical to mitochondrial import inner membrane translocase subunit Tim10 (Arabidopsis thaliana) Swiss-Prot:Q9ZW33; contains Pfam domain, PF02953: Tim10/DDP family zinc finger ""	0.7786858	8.931742	5.99566e-05	2.649608e-05	7.769541	8.521323	9.395006	8.52095	9.033939	8.514217	9.486038	8.613107	9.369358
915	AT2G23330	copia-like retrotransposon family, has a 3.9e-195 P-value blast match to GB:AAA57005 Hopscotch polyprotein (Ty1_Copia-element) (Zea mays)	0.7785445	6.712476	1.315979e-05	5.815588e-06	9.32912	6.276168	7.049418	6.364282	7.102964	6.22825	7.229592	6.424115	7.025019
916	AT4G24540	MADS-box family protein	0.7783671	7.467862	7.95955e-05	3.517493e-05	7.492637	7.017398	7.878797	6.988639	7.636825	7.026271	7.861846	7.282405	8.050716
917	AT4G05440	temperature sensing protein-related, contains weak similarity to D123 (GI:1236114) (Rattus norvegicus)	0.7774747	6.895834	0.0001214756	5.368264e-05	7.105172	6.551361	7.264089	6.212503	7.303452	6.510194	7.388199	6.754329	7.182545
918	AT1G07070	60S ribosomal protein L35a (RPL35aA), similar to ribosomal protein L35a GI:57118 from (Rattus norvegicus)	0.7773157	8.404035	0.0004473993	0.0001977152	6.008295	8.089426	8.730591	8.121297	8.849628	7.583	8.881897	8.267784	8.708653
919	AT1G14370	protein kinase (APK2a), identical to protein kinase APK2a GI:2852447 from (Arabidopsis thaliana)	0.7771197	6.525301	7.791271e-05	3.443127e-05	7.51609	6.053385	6.655205	6.063651	7.092627	6.140591	6.988897	6.289339	6.918716
920	AT1G19525	pentatricopeptide (PPR) repeat-containing protein, contains Pfam profile PF01535: PPR repeat	0.7770023	7.853165	7.887349e-05	3.485586e-05	7.502973	7.614241	8.234439	7.264803	8.136492	7.324366	8.246894	7.655244	8.34884
921	AT2G22100	RNA recognition motif (RRM)-containing protein, similar to UBP1 interacting protein 1a (Arabidopsis thaliana) GI:19574236; contains Pfam profile: PF00076 RNA recognition motif (aka RRM, RBD, or RNP domain) ""	0.776426	6.84041	2.6077e-05	1.152397e-05	8.592503	6.590067	7.173206	6.259338	7.310721	6.539496	7.178585	6.419886	7.251979
922	AT2G35290	expressed protein	0.7753786	5.52145	0.0007516197	0.0003321566	5.609203	5.419763	5.791681	5.002489	5.576166	5.100584	6.193623	5.012208	6.075089
923	AT5G61440	thioredoxin family protein, low similarity to thioredoxin (Callithrix jacchus) GI:13560979; contains Pfam profile: PF00085 Thioredoxin ""	0.7752238	6.679215	1.486084e-05	6.567319e-06	9.19233	6.317206	7.093086	6.328798	7.16678	6.148965	6.957267	6.371444	7.050175
924	AT1G64750	DSS1/SEM1 family protein, contains Pfam profile PF05160: DSS1/SEM1 family	0.7751735	8.648298	3.718113e-05	1.643112e-05	8.230656	8.135723	9.089828	8.302401	8.937212	8.171836	9.173561	8.432885	8.942937
925	AT4G30990	expressed protein, ; expression supported by MPSS ""	0.774877	6.645928	0.0003948341	0.0001744855	6.111425	6.246726	7.3334	6.495879	7.055789	6.14373	6.716133	6.147621	7.028142
926	AT4G14000	expressed protein	0.7743032	8.791813	1.797351e-05	7.942874e-06	8.981505	8.372768	9.333569	8.411143	9.147595	8.313466	9.071658	8.521267	9.163035
927	AT5G58420	40S ribosomal protein S4 (RPS4D), ribosomal protein S4, Arabidopsis thaliana, PIR:T48480	0.7742174	10.09802	9.551e-05	4.220788e-05	7.326288	9.608653	10.591536	9.851604	10.238784	9.552518	10.541586	9.830867	10.568605
928	AT4G29510	protein arginine N-methyltransferase, putative, similar to protein arginine N-methyltransferase 1-variant 2 (Homo sapiens) GI:7453575	0.7739548	8.84049	8.125162e-05	3.590680e-05	7.473075	8.15103	9.340909	8.57599	9.193332	8.529989	9.168569	8.557039	9.207059
929	AT1G54340	isocitrate dehydrogenase, putative / NADP+ isocitrate dehydrogenase, putative, strong similarity to NADP-isocitrate dehydrogenase GI:5764653 from (Citrus limon); Nicotiana tabacum SP:P50218 ""	0.7738749	8.007723	3.495955e-05	1.544936e-05	8.292031	7.602517	8.280406	7.737153	8.392566	7.718456	8.522199	7.425018	8.383472
930	AT1G71100	ribose 5-phosphate isomerase-related, similar to ribose-5-phosphate isomerase GI:18654317 from (Spinacia oleracea)	0.7731355	6.89685	8.815716e-06	3.895851e-06	9.773524	6.431138	7.277432	6.546981	7.217641	6.518901	7.233145	6.544108	7.405453
931	AT2G23930	small nuclear ribonucleoprotein G, putative / snRNP-G, putative / Sm protein G, putative, similar to small nuclear ribonucleoprotein G (snRNP-G, Sm protein G, Sm-G, SmG) (Homo sapiens) SWISS-PROT:Q15357	0.7727371	10.12439	8.882383e-05	3.925312e-05	7.392309	9.49302	10.485692	9.876693	10.504732	9.770293	10.698098	9.812098	10.35453
932	AT5G23710	expressed protein	0.7724116	7.540017	0.0005109744	0.0002258104	5.906633	6.926412	7.879439	6.920865	7.925927	7.301539	8.136349	7.466427	7.763175
933	AT2G23680	stress-responsive protein, putative, similar to cold acclimation WCOR413-like protein gamma form (Hordeum vulgare) gi:18449100:gb:AAL69988; similar to stress-regulated protein SAP1 (Xerophyta viscosa) gi:21360378:gb:AAM47505 ""	0.7714606	6.147768	0.0002049685	9.05799e-05	6.652924	6.033449	6.778499	5.626829	6.333187	5.642817	6.528251	5.745056	6.494056
934	AT5G60590	yrdC protein-related	0.7710861	6.732977	0.0002317603	0.0001024198	6.547807	6.155978	7.215116	6.714309	7.026512	6.339721	7.090209	6.17973	7.142245
935	AT3G26090	expressed protein	0.7700407	6.490753	3.127381e-05	1.382056e-05	8.403051	5.923376	6.837487	6.276769	6.779468	6.123601	6.963111	6.099183	6.923027
936	AT3G62920	expressed protein	0.7692262	5.310999	0.002890627	0.001277429	4.637153	5.189945	5.738095	4.981748	5.381298	5.107341	6.009091	4.426509	5.653963
937	AT1G01720	no apical meristem (NAM) family protein, contains Pfam PF02365: No apical meristem (NAM) domain; similar to NAC domain protein NAM GB:AAD17313 GI:4325282 from (Arabidopsis thaliana) ""	0.7687177	9.703174	7.179974e-06	3.172982e-06	10.01558	9.253892	10.105339	9.306416	10.098907	9.374532	9.993128	9.340421	10.152758
938	AT5G51850	expressed protein, similar to unknown protein (emb:CAB81354.1)	0.7682106	4.469879	0.000540606	0.0002389052	5.862249	4.396715	4.594204	3.945697	5.063836	4.003764	4.710833	3.996917	5.047062
939	AT5G19960	RNA recognition motif (RRM)-containing protein, low similarity to glycine-rich RNA-binding protein (Euphorbia esula) GI:2645699; contains INTERPRO:IPR000504 RNA-binding region RNP-1 (RNA recognition motif) (RRM) domain ""	0.7679782	6.917731	0.0001664687	7.356604e-05	6.830511	6.268936	7.344911	6.450557	7.126847	6.774047	7.387501	6.641429	7.347621
940	AT1G67650;AT1G67680""	[AT1G67650, expressed protein ];[AT1G67680, expressed protein ]""	0.7679598	8.059612	0.0001064405	4.703832e-05	7.227762	7.656288	8.453071	7.861786	8.367423	7.378274	8.420839	7.80618	8.533035
941	AT3G20000	porin family protein, low similarity to haymaker protein (Mus musculus) GI:17834089, mitochondrial outer membrane protein MOM35 (Mus musculus) GI:6650562; contains Pfam profile PF01459: Eukaryotic porin ""	0.7667288	10.05025	1.547144e-05	6.837155e-06	9.149877	9.551157	10.415664	9.744677	10.532715	9.630542	10.323146	9.741169	10.462935
942	AT4G01070	the glycosyltransferase (UGT72B1) is involved in metabolizing xenobiotica (chloroaniline and chlorophenole). Comparison between wild type and knock-out mutant demonstrates the central role of this gene for metabolizing chloroaniline but significantly less for chlorophenole. The glucosyltransferase preferred UDP-xylose over UDP-glucose indicating its (additional) functioning as a xylosyltransferas…	0.7646125	9.475837	3.572975e-05	1.578973e-05	8.27053	9.178014	9.902285	9.096184	10.001678	9.158614	9.685405	8.941312	9.843206
943	AT5G20010;AT5G20020""	[AT5G20010, Ras-related GTP-binding nuclear protein (RAN-1), identical to GTP-binding nuclear protein RAN-1 SP:P41916 from (Arabidopsis thaliana) ];[AT5G20020, Ras-related GTP-binding nuclear protein (RAN-2), identical to GTP-binding nuclear protein RAN-2 SP:P41917 from (Arabidopsis thaliana) ]""	0.7646107	10.44554	4.802863e-05	2.122486e-05	7.98775	10.051542	10.886896	10.210133	10.649904	9.902398	10.964479	10.088866	10.810103
944	AT2G25670	expressed protein	0.764592	8.400959	2.205504e-05	9.746586e-06	8.764807	8.015908	8.737125	8.103464	8.816486	7.823614	8.826341	8.131667	8.753068
945	AT2G23150	NRAMP metal ion transporter 3 (NRAMP3), identical to metal transporter Nramp3 (Arabidopsis thaliana) gi:6468012:gb:AAF13278; member of the natural resistance-associated macrophage protein (NRAMP) metal transporter family, PMID:11500563 ""	0.764422	7.273466	2.404045e-05	1.062398e-05	8.679067	6.819881	7.599184	7.0536	7.794498	6.790242	7.609347	6.901296	7.619679
946	AT1G03860	prohibitin, putative, similar to SP:P24142 Prohibitin (B-cell receptor associated protein 32) (BAP 32) {Rattus norvegicus}; contains Pfam profile PF01145: SPFH domain / Band 7 family ""	0.7633067	9.808737	2.980863e-05	1.317306e-05	8.450524	9.215092	10.156754	9.454339	10.189458	9.52879	10.127288	9.510114	10.288061
947	AT5G27990	expressed protein, predicted proteins, Saccharomyces cerevisiae and Schizosaccharomyces pombe	0.763133	8.37924	2.481341e-05	1.096557e-05	8.645776	7.85788	8.816082	8.067647	8.585872	8.032114	8.800708	8.033054	8.840567
948	AT1G62480	vacuolar calcium-binding protein-related, contains weak similarity to vacuolar calcium binding protein (Raphanus sativus) gi:9049359:dbj:BAA99394	0.762835	10.38790	0.0003751779	0.0001657990	6.153855	9.698952	10.724023	10.286877	10.722956	9.830821	10.783311	10.209274	10.846976
949	AT4G32070	octicosapeptide/Phox/Bem1p (PB1) domain-containing protein / tetratricopeptide repeat (TPR)-containing protein, similar to SP:Q99614 Tetratricopeptide repeat protein 1 {Homo sapiens}; contains Pfam profiles PF00564: PB1 domain, PF00515: TPR Domain ""	0.761548	6.701611	0.0002790428	0.0001233149	6.397575	6.477754	7.160213	5.925797	7.013047	6.480939	7.115236	6.398859	7.041045
950	AT2G31390	pfkB-type carbohydrate kinase family protein, contains Pfam profile: PF00294 pfkB family carbohydrate kinase	0.760463	8.742222	1.242775e-05	5.492084e-06	9.384716	8.36506	9.154531	8.228722	9.033621	8.400597	9.155962	8.453586	9.145702
951	AT1G08220	expressed protein, similar to hypothetical protein [Dictyostelium discoideum] (GB:AAO52382.1); contains InterPro domain ATP10 (InterPro:IPR007849) ""	0.758591	7.45062	7.189248e-06	3.177080e-06	10.01132	7.126278	7.84881	7.063585	7.876771	7.010068	7.741716	7.085367	7.852366
952	AT5G57860	ubiquitin family protein, contains Pfam profile PF00240: Ubiquitin family	0.7582721	7.45919	7.884431e-05	3.484296e-05	7.504074	7.033797	7.87982	7.024815	7.576573	7.208177	8.024116	7.053424	7.872792
953	AT4G35850	pentatricopeptide (PPR) repeat-containing protein, low similarity to CRP1 (Zea mays) GI:3289002; contains Pfam profile PF01535: PPR repeat ""	0.7578953	8.641833	2.120438e-05	9.370664e-06	8.805626	8.127523	9.01251	8.24182	8.95628	8.251377	9.006926	8.43082	9.107406
954	AT4G02230	60S ribosomal protein L19 (RPL19C), similar to L19 from several species	0.7576221	10.89896	7.835529e-06	3.462685e-06	9.918652	10.436605	11.23638	10.548778	11.309491	10.552375	11.219211	10.542848	11.346013
955	AT3G19910	zinc finger (C3HC4-type RING finger) family protein, contains Pfam profile: PF00097 zinc finger, C3HC4 type (RING finger)	0.7575587	9.554822	1.667787e-05	7.370302e-06	9.06352	9.238264	9.976749	9.023593	9.931714	9.137693	9.893277	9.30462	9.932665
956	AT1G66570	sucrose transporter, putative / sucrose-proton symporter, putative, similar to sucrose-proton symporter SUC1 (Arabidopsis thaliana) GI:407094, sucrose transporter (Arabidopsis thaliana) GI:12057172; contains Pfam profile PF00083: major facilitator superfamily protein ""	0.7566955	4.197322	0.003177208	0.001404075	4.567284	3.684152	4.681203	3.748314	4.033116	3.861301	4.568912	3.982127	5.019447
957	AT2G34520	ribosomal protein S14 mitochondrial family protein, identical to ribosomal protein S14 {Arabidopsis thaliana} NCBI_gi:4583554	0.7561888	9.228454	6.439025e-05	2.845541e-05	7.700832	8.7219	9.730447	8.915264	9.589504	8.748488	9.684291	9.015787	9.421952
958	AT5G06460	ubiquitin activating enzyme 2 (UBA2), E1; identical to gi:1703477 ""	0.7559746	8.912608	1.154215e-05	5.100721e-06	9.478705	8.54172	9.310517	8.498585	9.185101	8.459507	9.324526	8.638672	9.342237
959	AT5G53400	nuclear movement family protein, contains Pfam profile: PF03593 nuclear movement protein	0.7555499	8.117308	2.491477e-05	1.101036e-05	8.64057	7.721122	8.520741	7.88625	8.347423	7.693922	8.510138	7.656839	8.602029
960	AT4G37670	GCN5-related N-acetyltransferase (GNAT) family protein / amino acid kinase family protein, similar to SP:P08205 from Escherichia coli ; contains Pfam profile PF00696: Amino acid kinase family ""	0.7553171	6.738921	0.000968802	0.000428134	5.416281	6.6862	7.166518	6.040528	6.813649	6.462084	7.258837	6.256239	7.227316
961	AT2G33710	encodes a member of the ERF (ethylene response factor) subfamily B-4 of ERF/AP2 transcription factor family. The protein contains one AP2 domain. There are 7 members in this subfamily.	0.7546727	4.687496	0.0006240393	0.0002757761	5.748023	4.010897	5.175044	4.196647	4.898792	4.671283	5.204637	4.36181	4.980854
962	AT1G10410	expressed protein, similar to ESTs gb:N96021 and gb:N96863	0.7535502	8.436462	6.156672e-05	2.720763e-05	7.7456	7.914105	8.928496	8.098441	8.902066	8.062305	8.580292	8.163899	8.842097
963	AT1G26660	c-myc binding protein, putative / prefoldin, putative, similar to Swiss-Prot:Q99471 prefoldin subunit 5 (C-myc binding protein Mm-1) (Myc modulator 1) (Homo sapiens)	0.7522634	5.627539	0.0001031025	4.556315e-05	7.256193	4.960955	6.109384	5.340218	6.058551	5.371304	5.899532	5.333153	5.947217
964	AT3G46620	zinc finger (C3HC4-type RING finger) family protein, contains Pfam domain, PF00097: Zinc finger, C3HC4 type (RING finger)	0.7518488	8.63078	9.40163e-06	4.154778e-06	9.69626	8.288511	8.992484	8.195268	9.035197	8.334615	8.930657	8.201028	9.06848
965	AT3G19660	expressed protein	0.7518416	6.78321	0.0001081210	4.778096e-05	7.210382	6.332734	6.994769	6.386366	7.344469	6.264987	7.159532	6.645072	7.137756
966	AT5G16450	dimethylmenaquinone methyltransferase family protein, similar to bacterial S-adenosylmethionine:2-demethylmenaquinone methyltransferases; contains Pfam profile PF03737: Dimethylmenaquinone methyltransferase ""	0.7513725	8.261885	7.887349e-05	3.485586e-05	7.50305	7.86278	8.645255	7.833625	8.754956	7.858062	8.36629	7.990327	8.783783
967	AT5G66130	cell cycle checkpoint protein-related, weak similarity to cell cycle checkpoint protein RAD17 (Homo sapiens) GI:4102916	0.7512786	6.209239	2.196170e-05	9.705337e-06	8.769596	5.874028	6.468173	5.921891	6.668101	5.673066	6.599932	5.865414	6.603307
968	AT4G31860	protein phosphatase 2C, putative / PP2C, putative, protein phosphatase 2C, Schizosaccharomyces pombe, PIR2:S54297	0.7510173	8.937242	1.660448e-05	7.33787e-06	9.069433	8.466877	9.346204	8.615261	9.182628	8.642036	9.323236	8.52276	9.398935
969	AT5G25930	leucine-rich repeat family protein / protein kinase family protein, contains similarity to Swiss-Prot:P47735 receptor-like protein kinase 5 precursor (Arabidopsis thaliana); contains Pfam domains PF00560: Leucine Rich Repeat and PF00069: Protein kinase domain ""	0.7507036	5.925846	0.0001289752	5.699684e-05	7.05048	5.545508	6.161849	5.279446	6.288907	5.6334	6.316402	5.743623	6.437635
970	AT2G37510	RNA-binding protein, putative, similar to SP:P10979 Glycine-rich RNA-binding, abscisic acid-inducible protein {Zea mays}; contains InterPro entry IPR000504: RNA-binding region RNP-1 (RNA recognition motif) (RRM) ""	0.7504825	4.753912	0.0001391857	6.15091e-05	6.979528	4.344903	5.210751	4.654879	5.043676	4.152671	5.033922	4.362228	5.228263
971	AT4G16860	disease resistance protein (TIR-NBS-LRR class), putative, domain signature TIR-NBS-LRR exists, suggestive of a disease resistance protein.	0.7496001	8.413899	0.0001357928	6.000972e-05	7.002703	7.993229	9.026478	8.099664	8.506576	7.969251	8.875182	8.09425	8.746559
972	AT3G21690	MATE efflux family protein, similar to ripening regulated protein DDTFR18 (Lycopersicon esculentum) GI:12231296; contains Pfam profile: PF01554 MatE uncharacterized membrane protein family ""	0.7495815	8.90794	6.93924e-05	3.066597e-05	7.62591	8.622576	9.501385	8.617546	9.155199	8.480475	9.153803	8.412003	9.320538
973	AT2G39390	60S ribosomal protein L35 (RPL35B)	0.7491867	9.384185	6.993124e-05	3.090409e-05	7.616287	8.913385	9.713091	9.234671	9.826048	8.814887	9.802956	9.075423	9.693017
974	AT1G26900	pentatricopeptide (PPR) repeat-containing protein, contains INTERPRO:IPR002885 PPR repeats	0.7491178	6.213174	2.510303e-05	1.109356e-05	8.632592	5.868847	6.541507	5.764689	6.530592	5.995982	6.699588	5.724943	6.579244
975	AT2G38230;AT2G38210""	[AT2G38230, stress-responsive protein, putative, similar to ethylene-inducible protein HEVER (Hevea brasiliensis) SWISS-PROT:Q39963; contains Pfam domain, PF01680: SOR/SNZ family ];[AT2G38210, ethylene-responsive protein, putative, very strong similarity to ethylene-inducible protein HEVER SP:Q39963 from (Hevea brasiliensis) ]""	0.749087	10.07634	6.868347e-05	3.035267e-05	7.637434	9.772937	10.61867	9.59212	10.529674	9.832703	10.272163	9.60943	10.383031
976	AT5G27420	zinc finger (C3HC4-type RING finger) family protein, similar to RING-H2 zinc finger protein ATL6 (Arabidopsis thaliana) gi:4928403:gb:AAD33584.1:AF132016_1(4928403); contains Pfam domain, PF00097: Zinc finger, C3HC4 type (RING finger) ""	0.7489543	5.740169	0.002394873	0.001058345	4.766247	4.910747	6.183929	5.367088	5.899163	5.37475	6.286272	5.810183	6.089221
977	AT4G37320	cytochrome P450 family protein	0.7479878	6.639507	6.390745e-05	2.824205e-05	7.709328	6.454956	6.895213	6.231218	6.940277	6.279148	7.15994	6.096729	7.058573
978	AT2G28450	zinc finger (CCCH-type) family protein, contains Pfam domain, PF00642: Zinc finger C-x8-C-x5-C-x3-H type (and similar)	0.7478079	8.107688	5.983924e-05	2.644422e-05	7.772703	7.937254	8.353054	7.716847	8.629024	7.637032	8.41241	7.644002	8.531878
979	AT3G22850	expressed protein, similar to auxin down-regulated protein ARG10 (Vigna radiata) GI:2970051, wali7 (aluminum-induced protein) (Triticum aestivum) GI:451193	0.7477721	8.212009	5.076266e-05	2.243309e-05	7.93963	7.808546	8.488329	8.049804	8.714193	7.690481	8.566878	7.80366	8.57418
980	AT4G34555	40S ribosomal protein S25, putative	0.7470484	8.094199	2.400869e-05	1.060995e-05	8.68125	7.707274	8.454243	7.621247	8.515076	7.677958	8.550473	7.876218	8.3511
981	AT1G43860	expressed protein	0.7469548	8.267723	1.105121e-05	4.883761e-06	9.523525	7.800107	8.626471	7.977843	8.593286	7.848213	8.638249	7.950819	8.706795
982	AT5G11090	serine-rich protein-related, contains some similarity to serine-rich proteins	0.7465023	9.151015	9.877423e-05	4.365041e-05	7.298112	8.768402	9.637458	9.055382	9.538419	8.633698	9.463869	8.653572	9.457317
983	AT3G26210	cytochrome P450 71B23, putative (CYP71B23), Identical to Cytochrome P450 71B23 (SP:Q9LTM0)(Arabidopsis thaliana);contains Pfam profile: PF00067 cytochrome P450 ""	0.7460791	5.964376	0.004774828	0.002110097	4.28994	6.0653	6.255496	5.037858	6.298506	5.773299	6.269292	5.488887	6.526367
984	AT1G27390	mitochondrial import receptor subunit TOM20-2 (TOM20-2), identical to mitochondrial import receptor subunit TOM20-2 SP:P82873 from (Arabidopsis thaliana)	0.7460743	7.975259	0.00370249	0.001636208	4.461474	7.688498	8.110448	7.404195	8.450469	7.411474	8.018619	7.904721	8.813649
985	AT5G01600	ferritin 1 (FER1), identical to ferritin (Arabidopsis thaliana) GI:1246401, GI:8163920	0.7457971	10.36740	0.0001368671	6.048448e-05	6.994548	10.166315	10.811169	9.752098	10.523757	10.049498	10.85055	10.010086	10.775709
986	AT5G61030	RNA-binding protein, putative, similar to RNA-binding protein from (Solanum tuberosum) GI:15822705, (Nicotiana tabacum) GI:15822703, (Nicotiana sylvestris) GI:624925; contains InterPro entry IPR000504: RNA-binding region RNP-1 (RNA recognition motif) (RRM) ""	0.7455536	8.111875	4.032735e-05	1.782151e-05	8.14893	7.645709	8.38644	7.796662	8.456409	7.59724	8.530061	7.916783	8.565699
987	AT3G62960	glutaredoxin family protein, contains INTERPRO Domain IPR002109, Glutaredoxin (thioltransferase)	0.7453809	5.304295	0.003222455	0.001424071	4.557961	4.744477	5.816106	5.477786	5.840818	4.638561	5.627942	4.865594	5.423075
988	AT2G29200;AT2G29140""	[AT2G29200, pumilio/Puf RNA-binding domain-containing protein, similar to BPM (Hordeum vulgare) GI:20513851 ];[AT2G29140, pumilio/Puf RNA-binding domain-containing protein ]""	0.7451778	8.397681	2.797044e-05	1.236073e-05	8.51815	8.12069	8.887002	7.842362	8.729523	8.067353	8.715311	8.069965	8.749244
989	AT5G04600	RNA recognition motif (RRM)-containing protein, contains InterPro entry IPR000504: RNA-binding region RNP-1 (RNA recognition motif) (RRM)	0.7448742	9.518073	1.847862e-05	8.16609e-06	8.948545	9.095435	9.944074	9.303876	9.913062	9.085214	9.791465	9.098017	9.913439
990	AT4G22380	ribosomal protein L7Ae/L30e/S12e/Gadd45 family protein, Similar to NHP2/L7Ae family proteins, see SWISSPROT:P32495 and PMID:2063628.	0.7448225	8.51947	0.0002036617	9.00024e-05	6.657548	8.152301	9.004122	8.256064	8.547588	8.03336	8.973907	8.146512	9.041909
991	AT4G38440	expressed protein	0.7446398	6.601592	0.001569725	0.0006936944	5.063784	6.075302	6.944029	6.367713	6.538995	6.154735	7.37302	6.319337	7.039601
992	AT5G11950	expressed protein, contains Pfam profile PF03641: decarboxylase family protein	0.7445559	8.477198	5.983924e-05	2.644422e-05	7.772869	8.058682	8.789618	8.046791	8.754265	7.980251	8.974448	8.333955	8.879572
993	AT5G15520	40S ribosomal protein S19 (RPS19B), 40S RIBOSOMAL PROTEIN S19 - Oryza sativa, SWISSPROT:RS19_ORYSA	0.7441298	8.359942	2.810358e-05	1.241956e-05	8.51348	8.113981	8.774658	7.857082	8.649858	7.884463	8.749022	8.095983	8.754489
994	AT2G39120	expressed protein	0.7441204	4.299245	0.000631234	0.0002789556	5.738803	4.035664	4.770887	4.18986	4.449872	3.592347	4.856263	3.890869	4.6082
995	AT2G41880	guanylate kinase 1 (GK-1), identical to guanylate kinase (GK-1) (Arabidopsis thaliana) gi:7861795:gb:AAF70408	0.7439728	7.230592	3.585956e-05	1.584710e-05	8.266588	6.733876	7.654833	6.752356	7.495407	6.942123	7.679126	7.006066	7.580946
996	AT5G57300	UbiE/COQ5 methyltransferase family protein, similar to ubiquinone biosynthesis methyltransferase COQ5 (Saccharomyces cerevisiae)(SP:P49017), ubiquinone/menaquinone biosynthesis methyltransferase ubiE (Escherichia coli)(SP:P27851); contains Pfam profile PF01209: methlytransferase, UbiE/COQ5 family ""	0.7435539	7.553326	1.634335e-05	7.22247e-06	9.090926	7.15974	7.83095	7.131126	7.931715	7.204375	8.075092	7.230955	7.862655
997	AT5G22440	60S ribosomal protein L10A (RPL10aC)	0.7421731	10.21653	0.0001382722	6.110539e-05	6.985795	9.623612	10.669232	9.988163	10.50865	9.708896	10.646362	10.061084	10.526204
998	AT3G05810	expressed protein	0.7417138	7.907037	9.92983e-05	4.388202e-05	7.293352	7.399249	8.192347	7.617965	8.162378	7.417975	8.481312	7.709533	8.275539
999	AT2G40080	expressed protein	0.7415883	5.976193	0.002411924	0.001065880	4.761313	5.983261	6.586886	5.748678	6.361772	5.143542	6.269292	5.546112	6.169997
1000	AT1G72320	pumilio/Puf RNA-binding domain-containing protein, contains Pfam profile: PF00806 Pumilio-family RNA binding domains (aka PUM-HD, Pumilio homology domain) (5 copies)	0.740808	7.834558	4.467911e-05	1.974464e-05	8.055775	7.443312	8.243133	7.654598	8.211508	7.475032	8.101872	7.283675	8.263336
1001	AT3G21020	copia-like retrotransposon family, has a 5.4e-14 P-value blast match to gb:AAO73529.1: gag-pol polyprotein (Glycine max) (SIRE1) (Ty1_Copia-family)	0.7398245	4.843649	4.363036e-05	1.928118e-05	8.07659	4.432233	5.289227	4.412049	5.169079	4.422402	5.344719	4.628262	5.051219
1002	AT3G21140	expressed protein	0.7393582	7.740327	4.580274e-05	2.024120e-05	8.032636	7.379736	8.118134	7.496255	8.232005	7.3019	7.908998	7.304701	8.180886
1003	AT2G20710	pentatricopeptide (PPR) repeat-containing protein, low similarity to DNA-binding protein (Triticum aestivum) GI:6958202; contains Pfam profile PF01535: PPR repeat ""	0.739337	6.19162	0.001798145	0.0007946383	4.965234	5.732635	6.272225	5.728634	6.779473	5.565006	6.512748	6.261532	6.680708
1004	AT5G50960	nucleotide-binding family protein, similar to Nucleotide-binding protein 1 (NBP 1) (SP:Q9R060) (Mus musculus); contains Pfam PF00991 : ParA family ATPase ""	0.738996	8.976141	1.063496e-05	4.699811e-06	9.564839	8.526191	9.313528	8.614915	9.358239	8.562909	9.365914	8.722558	9.344875
1005	AT4G05400	expressed protein	0.7381953	7.551296	7.019884e-05	3.102235e-05	7.613038	7.06427	7.855378	7.322236	8.045611	7.055232	7.776422	7.287057	8.004165
1006	AT3G44680	histone deacetylase, putative, similar to histone deacetylase-1 (HD-1) (Gallus gallus) GI:2791684; contains Pfam profile PF00850: Histone deacetylase family; identical to cDNA histone deacetylase partial cds GI:21637258 ""	0.7379207	6.594835	0.0004341692	0.0001918685	6.032028	6.438982	7.123951	6.081919	7.09186	5.997079	6.72442	6.38552	6.914952
1007	AT1G09350	galactinol synthase, putative, contains Pfam profile: PF01501 glycosyl transferase family 8	0.7376001	6.162844	9.692882e-05	4.283489e-05	7.313442	5.667309	6.61833	5.846189	6.692844	5.93863	6.311556	5.724049	6.503847
1008	AT2G45860	expressed protein	0.7371967	7.903333	0.001172901	0.0005183298	5.274975	7.546239	8.166108	7.872191	8.24461	7.12113	8.494096	7.599378	8.182911
1009	AT5G65860	ankyrin repeat family protein, contains ankyrin repeats, Pfam:PF00023	0.7370843	8.218999	0.0002882035	0.0001273632	6.366867	7.766392	8.695974	7.860623	8.25111	7.969542	8.829541	7.805269	8.57354
1010	AT5G62190	DEAD box RNA helicase (PRH75), nearly identical to RNA helicase (Arabidopsis thaliana) GI:1488521; contains Pfam profiles PF00270: DEAD/DEAH box helicase, PF00271: Helicase conserved C-terminal domain ""	0.7369627	9.521526	3.244533e-05	1.433828e-05	8.363644	9.123893	9.928937	9.238149	9.755153	9.030727	9.84834	9.21941	10.027599
1011	AT3G11964	S1 RNA-binding domain-containing protein, similar to SP:Q05022 rRNA biogenesis protein RRP5 {Saccharomyces cerevisiae}; contains Pfam profile PF00575: S1 RNA binding domain ""	0.7367947	8.287385	0.0001066980	4.715209e-05	7.224633	7.869466	8.592696	7.946323	8.410962	7.836224	8.792924	8.023938	8.826549
1012	AT5G60100	pseudo-response regulator 3 (APRR3), identical to pseudo-response regulator 3 GI:10281008 from (Arabidopsis thaliana)	0.7367102	5.839449	0.0009212388	0.0004071148	5.452354	5.374032	6.017035	5.712947	6.11977	5.232696	6.112163	5.564701	6.582247
1013	AT5G41010	DNA-directed RNA polymerases I, II, and III 7 kDa subunit, putative, similar to SP:P53803 DNA-directed RNA polymerases I, II, and III 7.0 kDa polypeptide (EC 2.7.7.6) (ABC10-alpha) (RPB7.0) (RPB10alpha) {Homo sapiens}; contains Pfam profile PF03604: DNA directed RNA polymerase, 7 kDa subunit ""	0.735897	8.836709	7.14678e-05	3.158313e-05	7.595955	8.311379	9.16585	8.520099	9.064719	8.410427	9.374624	8.633134	9.213435
1014	AT5G48180	kelch repeat-containing protein, contains Pfam PF01344: Kelch motif (5 repeats) ;similar to Tip elongation aberrant protein 1 (Cell polarity protein tea1) (SP:P87061) (Schizosaccharomyces pombe) ""	0.7357494	9.721298	1.516130e-05	6.7001e-06	9.170785	9.325248	10.089209	9.427653	9.968954	9.383834	10.137459	9.27696	10.16107
1015	AT3G26820;AT3G26840""	[AT3G26820, esterase/lipase/thioesterase family protein, contains Interpro entry IPR000379 ];[AT3G26840, esterase/lipase/thioesterase family protein, contains Pfam profile PF03096: Ndr family ]""	0.7351747	4.180953	0.0003914426	0.0001729867	6.117706	3.76123	4.511199	3.870302	4.296037	3.945109	4.488964	3.676821	4.897961
1016	AT1G69950	hAT-like transposase family (hobo/Ac/Tam3), has a 1.0e-71 P-value blast match to GB:CAA29005 ORFa of Maize Ac (hAT-element) (Zea mays)	0.7344621	6.227621	1.618091e-05	7.150686e-06	9.101326	5.890701	6.655937	5.952283	6.60495	5.857894	6.617719	5.740683	6.500803
1017	AT2G34570	expressed protein, contains Pfam profile: PF04900 protein of unknown function, DUF652	0.7330686	7.062022	0.0003643394	0.0001610093	6.177509	6.451975	7.616029	6.907153	7.213979	6.808826	7.345315	6.613996	7.538903
1018	AT4G36920	floral homeotic protein APETALA2 (AP2), Identical to (SP:P47927) Floral homeotic protein APETALA2. (Mouse-ear cress) {Arabidopsis thaliana}	0.7329181	6.795182	4.004002e-05	1.769453e-05	8.158041	6.248143	7.106846	6.612547	7.192503	6.43087	7.222261	6.423332	7.124954
1019	AT5G46160	ribosomal protein L14 family protein / huellenlos paralog (HLP), contains Pfam profile PF00238: Ribosomal protein L14p/L23e; identical to cDNA HUELLENLOS PARALOG (HLP) nuclear gene for mitochondrial product GU:18140859 ""	0.732385	8.631599	0.0002841265	0.0001255615	6.379464	8.44268	9.181711	8.322333	8.69391	8.150447	9.113148	8.146166	9.002396
1020	AT2G15630	pentatricopeptide (PPR) repeat-containing protein, contains Pfam profile PF01535: PPR repeat	0.7320563	5.504056	0.0003841634	0.0001697699	6.134243	4.958132	5.689455	5.084664	5.836221	5.410341	5.803888	5.098976	6.150774
1021	AT5G04340	zinc finger (C2H2 type) family protein, contains Pfam domain, PF00096: Zinc finger, C2H2 type	0.7315209	6.336024	0.002507624	0.001108172	4.733739	5.708611	6.959046	5.769518	6.667371	6.435379	6.74628	5.967546	6.43444
1022	AT1G76130	alpha-amylase, putative / 1,4-alpha-D-glucan glucanohydrolase, putative, strong similarity to alpha-amylase GI:7532799 from (Malus x domestica);contains Pfam profile PF00128: Alpha amylase, catalytic domain. Predicted to be secreted based on SignalP analysis. ""	0.7311599	6.774154	0.0002260685	9.990446e-05	6.571064	6.287999	7.17129	6.500154	6.915395	6.615273	7.321946	6.23087	7.150304
1023	AT1G69750;AT1G66590""	[AT1G69750, cox19 family protein, contains Pfam profile PF05490: Cox19 protein ];[AT1G66590, cox19 family protein, contains Pfam profile PF05490: Cox19 protein ]""	0.7308036	8.185747	7.735615e-05	3.418531e-05	7.522585	7.746972	8.501003	7.841859	8.492278	7.776338	8.805991	7.916213	8.405323
1024	AT4G01990	pentatricopeptide (PPR) repeat-containing protein, low similarity to DNA-binding protein (Triticum aestivum) GI:6958202; contains Pfam profile PF01535: PPR repeat ""	0.7304124	5.438382	0.0003667525	0.0001620757	6.172491	4.761529	5.582674	5.180271	5.915371	5.276498	5.809469	5.074404	5.906838
1025	AT4G23600	coronatine-responsive tyrosine aminotransferase / tyrosine transaminase, similar to nicotianamine aminotransferase from Hordeum vulgare (GI:6498122, GI:6469087); contains Pfam profile PF00155 aminotransferase, classes I and II; identical to cDNA coronatine-regulated tyrosine aminotransferase (F9D16.70) GI:15076852 ""	0.7298245	10.06431	0.0002158218	9.537618e-05	6.608651	9.560707	10.306378	9.642643	10.19599	9.832373	10.620913	9.761858	10.593598
1026	AT1G18900	pentatricopeptide (PPR) repeat-containing protein, low similarity to 67kD chloroplastic RNA-binding protein, P67 (Arabidopsis thaliana) GI:9755842; contains Pfam profile PF01535: PPR repeat ""	0.7287693	7.84306	3.178371e-05	1.404589e-05	8.386217	7.608733	8.167906	7.420104	8.238984	7.347478	8.308564	7.538389	8.114327
1027	AT1G59860;AT1G07400""	[AT1G59860, 17.6 kDa class I heat shock protein (HSP17.6A-CI), similar to 17.5 kDa class I heat shock protein SP:P04793 from (Glycine max) ];[AT1G07400, 17.8 kDa class I heat shock protein (HSP17.8-CI), similar to 17.5 kDa class I heat shock protein SP:P04793 from (Glycine max); contains Pfam PF00011: Hsp20/alpha crystallin family ]""	0.7279322	4.892524	0.003135235	0.001385527	4.577061	4.714689	5.121977	4.208804	5.322924	4.312111	5.581829	4.878629	4.999231
1028	AT5G09770	ribosomal protein L17 family protein, contains Pfam profile: PF01196 ribosomal protein L17	0.726871	8.893413	1.917670e-05	8.474587e-06	8.90897	8.470525	9.31334	8.659265	9.241226	8.415911	9.258566	8.57421	9.214263
1029	AT2G45730	eukaryotic initiation factor 3 gamma subunit family protein, contains Pfam profile PF04189: Eukaryotic initiation factor 3, gamma subunit	0.7264157	8.228651	0.0001260588	5.570804e-05	7.068605	7.712918	8.485395	7.760854	8.761207	7.877586	8.577109	8.110415	8.543724
1030	AT5G38890	exoribonuclease-related, similar to SP:P53859 3'-5' exoribonuclease CSL4 (EC 3.1.13.-) {Saccharomyces cerevisiae}	0.725635	8.314969	7.840355e-05	3.464818e-05	7.510666	7.752619	8.584996	8.052819	8.602819	7.896764	8.789035	8.106403	8.734296
1031	AT1G60650	glycine-rich RNA-binding protein, putative, similar to RNA binding protein(RZ-1) GI:1435061 from (Nicotiana sylvestris); contains InterPro entry IPR000504: RNA-binding region RNP-1 (RNA recognition motif) (RRM) ""	0.7254911	7.85738	3.802651e-05	1.680472e-05	8.209898	7.581828	8.121653	7.487666	8.420287	7.463392	8.130739	7.445651	8.207824
1032	AT1G07510	encodes an FtsH protease that is localized to the mitochondrion	0.7252118	8.721492	1.781309e-05	7.871978e-06	8.99111	8.216039	9.05529	8.345713	9.117271	8.441567	9.11361	8.432227	9.050222
1033	AT4G38150	pentatricopeptide (PPR) repeat-containing protein, contains Pfam profile PF01535: PPR repeat	0.7246884	8.207596	4.235826e-05	1.871901e-05	8.101941	7.804349	8.487278	8.035011	8.521903	7.722569	8.599466	7.819078	8.671114
1034	AT4G23540	expressed protein, probable membrane protein YPL012w, Saccharomyces cerevisiae, PIR2:S59681	0.724657	6.385982	5.64592e-05	2.495051e-05	7.833897	5.967305	6.664264	6.222874	6.871868	5.975801	6.657459	5.928632	6.79965
1035	AT5G18400	expressed protein, contains Pfam profile PF05093: Protein of unknown function (DUF689)	0.7240338	8.121767	3.239165e-05	1.431455e-05	8.365521	7.671057	8.610587	7.847566	8.506674	7.720036	8.323896	7.80034	8.493977
1036	AT5G03490	UDP-glucoronosyl/UDP-glucosyl transferase family protein, contains Pfam profile: PF00201 UDP-glucoronosyl and UDP-glucosyl transferase	0.7237133	6.793301	0.0001713881	7.574e-05	6.806073	6.475414	7.254953	6.275557	7.247719	6.595387	7.235738	6.379418	6.88222
1037	AT3G18130	guanine nucleotide-binding family protein / activated protein kinase C receptor (RACK1), identical to guanine nucleotide-binding protein; activated protein kinase C receptor; RACK1 (GI:9294068) {Arabidopsis thaliana}; contains Pfam profile: PF00400 WD domain, G-beta repeat (7 copies) ""	0.7230606	9.33707	0.0001817003	8.02972e-05	6.755765	9.161647	9.787601	8.902617	9.466046	8.777499	9.757832	9.060399	9.782925
1038	AT1G20840	transporter-related, low similarity to D-xylose proton-symporter (Lactobacillus brevis) GI:2895856; contains Pfam profile PF00083: major facilitator superfamily protein ""	0.7214987	8.271384	0.0003192254	0.0001410724	6.283256	7.686868	8.648084	7.739939	8.632503	8.09928	8.475313	8.116451	8.772633
1039	AT1G31970	DEAD/DEAH box helicase, putative, similar to p68 RNA helicase (Schizosaccharomyces pombe) GI:173419	0.721366	9.418752	3.585694e-05	1.584594e-05	8.2672	9.200011	9.791624	9.101507	9.698766	8.878116	9.795509	9.052643	9.831842
1040	AT3G44450	expressed protein	0.7212052	8.130639	7.076055e-05	3.127058e-05	7.605002	7.876717	8.327233	7.700603	8.412902	7.741218	8.709061	7.761606	8.515768
1041	AT3G22200	4-aminobutyrate aminotransferase / gamma-amino-N-butyrate transaminase / GABA transaminase / beta-alanine--oxoglutarate aminotransferase, identical to gamma-aminobutyrate transaminase subunit precursor (Arabidopsis thaliana) (EC 2.6.1.19) GI:14030435; contains Pfam profile PF00202: aminotransferase, class III; identical to cDNA gamma-aminobutyrate transaminase subunit precursor, nuclear gene for …	0.7201886	10.65988	0.0001824599	8.063288e-05	6.751074	10.441363	11.128639	10.044278	10.833129	10.415075	11.125193	10.298413	10.992921
1042	AT1G13990	expressed protein	0.7192534	9.528826	3.704426e-05	1.637064e-05	8.234624	9.114428	9.941697	9.029803	9.923891	9.345054	9.881363	9.187513	9.806859
1043	AT2G02800	protein kinase (APK2b), identical to protein kinase APK2b (Arabidopsis thaliana) gi:2852449:dbj:BAA24695	0.7191315	9.182287	1.814555e-05	8.0189e-06	8.97005	8.838717	9.580168	8.725886	9.625943	8.853478	9.427339	8.872803	9.533959
1044	AT3G12800	short-chain dehydrogenase/reductase (SDR) family protein, contains Pfam profile PF00106:oxidoreductase, short chain dehydrogenase/reductase family	0.7189924	9.352992	3.447585e-05	1.523561e-05	8.305184	9.101474	9.727806	8.976737	9.543568	8.922526	9.7492	8.973247	9.82938
1045	AT3G02550	LOB domain protein 41 / lateral organ boundaries domain protein 41 (LBD41), identical to LOB DOMAIN 41 (Arabidopsis thaliana) GI:17227172	0.7187481	7.515821	0.0004378879	0.0001935119	6.025415	6.871308	7.688887	7.205362	8.078443	7.178538	7.763483	7.370579	7.969966
1046	AT1G27760	interferon-related developmental regulator family protein / IFRD protein family, contains Pfam PF05004: Interferon-related developmental regulator (IFRD); similar to IFR1 protein GI:16580630 (Gallus gallus); similar to Interferon-related developmental regulator 1 (TPA induced sequence 7) (TIS7 protein) (SP:P19182) {Mus musculus} ""	0.7171774	7.771738	4.221444e-05	1.865545e-05	8.105605	7.454101	7.952671	7.442873	8.235084	7.388299	8.06945	7.367325	8.264103
1047	AT5G11880;AT3G14390""	[AT5G11880, diaminopimelate decarboxylase, putative / DAP carboxylase, putative, similar to diaminopimelate decarboxylase (Arabidopsis thaliana) GI:6562332; contains Pfam profiles PF02784: Pyridoxal-dependent decarboxylase pyridoxal binding domain, PF00278: Pyridoxal-dependent decarboxylase C-terminal sheet domain ];[AT3G14390, diaminopimelate decarboxylase, putative / DAP carboxylase, putative, …	0.7168735	9.8548	1.804376e-05	7.973919e-06	8.97755	9.553726	10.313114	9.556665	10.133603	9.400112	10.216752	9.474952	10.189479
1048	AT4G25810	xyloglucan:xyloglucosyl transferase, putative / xyloglucan endotransglycosylase, putative / endo-xyloglucan transferase, putative (XTR6), identical to xyloglucan endotransglycosylase-related protein GI:1244758 from (Arabidopsis thaliana)	0.7167969	5.363805	0.0007083289	0.0003130255	5.651794	4.88691	5.340125	4.921522	5.915286	4.98357	5.802429	5.229622	5.830973
1049	AT4G33780	expressed protein	0.7167451	8.383675	2.698666e-05	1.192597e-05	8.556302	8.023702	8.76683	8.008328	8.57601	8.009123	8.881422	8.060055	8.743926
1050	AT1G61360	S-locus lectin protein kinase family protein, contains protein kinase domain, Pfam:PF00069; contains S-locus glycoprotein family domain, Pfam:PF00954 ""	0.7164602	5.827506	0.0001984409	8.769523e-05	6.678725	5.598	6.378323	5.644102	6.180707	5.277111	6.15952	5.357892	6.024396
1051	AT1G70530	protein kinase family protein, contains Pfam domain, PF00069: Protein kinase domain	0.7164313	8.955841	2.623114e-05	1.159210e-05	8.58652	8.662031	9.298087	8.729117	9.325787	8.555447	9.335604	8.443908	9.296749
1052	AT4G24220	expressed protein, protein induced upon wounding - Arabidopsis thaliana, PID:e257749	0.7162019	10.01729	8.64774e-05	3.821619e-05	7.415668	9.804	10.388315	9.446595	10.294318	9.806644	10.369937	9.579523	10.448999
1053	AT3G49620	2-oxoacid-dependent oxidase, putative (DIN11), identical to partial cds of 2-oxoacid-dependent oxidase (din11) from GI:10834554 (Arabidopsis thaliana); identical to cDNA 2-oxoacid-dependent oxidase (din11) GI:10834553; contains Pfam profile PF03171: oxidoreductase, 2OG-Fe(II) oxygenase family ""	0.7155614	4.158655	0.00110746	0.0004894099	5.318145	3.680639	4.646357	3.90807	4.091452	3.807181	4.496371	3.807607	4.831563
1054	AT5G62480	glutathione S-transferase, putative	0.715322	5.233624	0.004747132	0.002097858	4.29424	4.70821	5.269723	4.504573	5.500116	5.242754	5.928515	5.048314	5.666784
1055	AT1G22270	expressed protein, contains Pfam domain PF03966: Protein of unknown function (DUF343)	0.715227	9.228155	0.0003135368	0.0001385585	6.297607	8.786668	9.658892	9.054408	9.290228	8.847898	9.819216	8.793192	9.574739
1056	AT2G35040	AICARFT/IMPCHase bienzyme family protein, similar to SP:P12048 Bifunctional purine biosynthesis protein purH (Includes: Phosphoribosylaminoimidazolecarboxamide formyltransferase (EC 2.1.2.3) (AICAR transformylase); IMP cyclohydrolase (EC 3.5.4.10) (Inosinicase) (IMP synthetase) (ATIC)) {Bacillus subtilis}; contains Pfam profiles PF01808: AICARFT/IMPCHase bienzyme, PF02142: MGS-like domain ""	0.7150765	9.299	1.423895e-05	6.292492e-06	9.246407	8.981964	9.592701	8.883325	9.614193	8.926993	9.764437	8.973565	9.654821
1057	AT2G39020	GCN5-related N-acetyltransferase (GNAT) family protein, similar to SP:Q9SMB8 Tyramine N-feruloyltransferase 4/11 (EC 2.3.1.110) (Hydroxycinnamoyl- CoA: tyramine N-hydroxycinnamoyltransferase) {Nicotiana tabacum}; contains Pfam profile PF00583: acetyltransferase, GNAT family ""	0.7148984	8.511659	6.707446e-05	2.964162e-05	7.658046	8.076407	8.870752	8.038594	8.755105	8.151639	9.009413	8.350199	8.841162
1058	AT2G37600	60S ribosomal protein L36 (RPL36A)	0.7148726	8.976755	0.0001798061	7.946011e-05	6.766032	8.709928	9.163054	8.81068	9.333682	8.415911	9.507736	8.540755	9.332292
1059	AT3G13650	disease resistance response protein-related/ dirigent protein-related, similar to dirigent protein (Thuja plicata) gi:6694699:gb:AAF25360; similar to pathogenesis-related protein (Pisum sativum) gi:4585273:gb:AAD25355 ""	0.7135638	6.873586	0.002205574	0.0009746896	4.820735	6.373142	6.999875	6.523412	7.431519	6.217665	7.138291	6.952998	7.351787
1060	AT5G53460	glutamate synthase (NADH), chloroplast, putative, similar to SP:Q03460 Glutamate synthase (NADH), chloroplast precursor (EC 1.4.1.14) (NADH- GOGAT) {Medicago sativa}	0.7125616	10.52088	3.214161e-05	1.420405e-05	8.37531	10.262551	10.910287	10.02226	10.797211	10.139562	10.974571	10.234006	10.826555
1061	AT1G51710	ubiquitin-specific protease 6, putative (UBP6), similar to GI:11993465	0.7124799	9.79044	2.187313e-05	9.666197e-06	8.774895	9.454857	10.13629	9.339456	10.020815	9.493911	10.230292	9.448577	10.199324
1062	AT1G31010	expressed protein, contains Pfam PF05329: Protein of unknown function (DUF731)	0.7121327	5.809043	0.0006098691	0.0002695140	5.765486	5.367009	6.120796	5.837214	6.178621	5.232642	6.037996	5.375042	6.323024
1063	AT1G28395	expressed protein	0.7120169	8.074507	7.309739e-05	3.230328e-05	7.572954	7.622951	8.46543	7.745402	8.255606	7.616105	8.540482	7.889537	8.460544
1064	AT2G29760	pentatricopeptide (PPR) repeat-containing protein, contains Pfam profile PF01535: PPR repeat	0.7119161	6.012807	4.512663e-05	1.994241e-05	8.046075	5.645899	6.341945	5.559387	6.32881	5.62403	6.53298	5.798081	6.271326
1065	AT5G51130	expressed protein, contains similarity to unknown protein (pir::T26512)	0.7115474	6.013701	2.097783e-05	9.270544e-06	8.81576	5.65606	6.438809	5.743943	6.4016	5.62299	6.232349	5.608715	6.405139
1066	AT4G32400	mitochondrial substrate carrier family protein	0.711406	8.303362	3.809379e-05	1.683445e-05	8.20798	7.891621	8.642798	8.122479	8.769138	7.844039	8.620802	7.932496	8.603521
1067	AT5G52380	zinc knuckle (CCHC-type) family protein, contains Pfam domain, PF00098: Zinc knuckle	0.7113333	6.538963	7.520835e-05	3.323616e-05	7.547825	6.118972	6.939212	6.326704	6.681781	6.18355	6.940125	6.10396	7.017402
1068	AT1G20630	catalase 1, identical to catalase 1 GI:2511725 from (Arabidopsis thaliana)	0.7110569	9.650854	4.775671e-05	2.110470e-05	7.99461	9.332545	10.142523	9.292268	9.901031	9.418504	9.988296	9.137988	9.993682
1069	AT1G22180	SEC14 cytosolic factor family protein / phosphoglyceride transfer family protein, contains Pfam profile: PF00650 CRAL/TRIO domain; similar to polyphosphoinositide binding protein Ssh1p (GI::2739044) {Glycine max}; similar to Phosphatidylinositol Transfer Protein Sec14p (GI:2780955) (Saccharomyces cerevisiae) ""	0.7107783	6.074218	0.001333675	0.0005893793	5.182525	5.588779	6.28749	5.665235	6.276127	6.05052	6.802687	5.570781	6.352125
1070	AT5G56500	similar to chaperonin, putative [Arabidopsis thaliana] (TAIR:At1g26230.1); similar to RuBisCO subunit binding-protein beta subunit, chloroplast / 60 kDa chaperonin beta subunit / CPN-60 beta [Arabidopsis thaliana] (TAIR:At1g55490.2); similar to chaperonin, putative [Arabidopsis thaliana] (TAIR:At3g13470.1); similar to RuBisCO subunit binding-protein beta subunit, chloroplast / 60 kDa chaperonin b…	0.7107521	7.705414	8.789036e-05	3.884060e-05	7.40154	7.324335	8.177307	7.277429	7.822689	7.384806	8.208125	7.413581	8.035039
1071	AT1G63530	expressed protein	0.7103053	5.254723	0.001316170	0.0005816435	5.191887	4.587245	5.542157	4.935001	5.794467	4.921136	5.804844	5.154899	5.298034
1072	AT2G30750	cytochrome P450 71A12, putative (CYP71A12), Identical to Cytochrome P450 (SP:O49340) (Arabidopsis thaliana); contains Pfam profile: PF00067 cytochrome P450 ""	0.7102155	4.523694	0.006704016	0.002962646	4.064872	4.164319	4.949989	4.172215	4.631333	3.650472	5.04	4.68734	4.893886
1073	AT5G11520	aspartate aminotransferase, chloroplast / transaminase A (ASP3) (YLS4), identical to SP:P46644 Aspartate aminotransferase, chloroplast precursor (EC 2.6.1.1) (Transaminase A) {Arabidopsis thaliana}; identical to cDNA YLS4 mRNA for aspartate aminotransferase (ASP3), partial cds GI:13122285 ""	0.7092921	10.12836	3.230587e-05	1.427664e-05	8.368183	9.714659	10.484753	9.830005	10.323573	9.757159	10.626444	9.793035	10.497256
1074	AT2G06030	expressed protein	0.7088446	5.950949	8.573083e-05	3.788626e-05	7.422785	5.601553	6.202779	5.413771	6.45332	5.781174	6.27061	5.589607	6.294775
1075	AT1G80620	ribosomal protein S15 family protein, similar to ribosomal protein S15 GB:AAD36415 from (Thermotoga maritima)	0.70871	8.229513	3.974608e-05	1.756463e-05	8.16631	7.792422	8.537764	8.060119	8.518684	7.785166	8.649722	7.862926	8.629302
1076	AT2G45710	40S ribosomal protein S27 (RPS27A)	0.7086278	9.40369	6.054092e-05	2.675431e-05	7.761369	9.013865	9.691591	9.161231	9.758156	8.883457	9.905195	9.138953	9.677075
1077	AT1G33390	helicase domain-containing protein, similar to kurz protein (Drosophila melanogaster) GI:5869803; contains Pfam profiles PF04408: Helicase associated domain (HA2), PF00271: Helicase conserved C-terminal domain ""	0.7085131	6.49557	0.000248733	0.0001099204	6.488434	6.420393	6.769994	6.14635	6.71511	5.976747	6.913794	6.021764	7.00041
1078	AT1G05010	1-aminocyclopropane-1-carboxylate oxidase / ACC oxidase / ethylene-forming enzyme (ACO) (EAT1), Identical to 1-aminocyclopropane-1-carboxylate oxidase (ACC oxidase) gb:X66719 (EAT1). ESTs gb:T43073, gb:T5714, gb:R90435, gb:R44023, gb:AA597926, gb:AI099676, gb:AA650810 and gb:29725 come from this gene	0.7083094	11.42793	0.0001019526	4.505501e-05	7.267229	11.237119	11.84011	10.817847	11.694809	11.082563	11.797848	11.157572	11.795571
1079	AT5G47080	casein kinase II beta chain, putative, similar to casein kinase II beta chain (CK II) (Arabidopsis thaliana) SWISS-PROT:P40228	0.7079086	8.426219	0.0002477213	0.0001094733	6.491988	8.128092	8.930732	8.313274	8.880278	7.925978	8.641085	7.921716	8.668598
1080	AT5G16960	NADP-dependent oxidoreductase, putative, similar to probable NADP-dependent oxidoreductase (zeta-crystallin homolog) P1 (SP:Q39172)(gi:886428) and P2 (SP:Q39173)(gi:886430), Arabidopsis thaliana	0.7078526	4.755419	0.0007688646	0.0003397775	5.591299	4.282417	4.98446	4.231566	5.319337	4.629815	4.832534	4.462171	5.301049
1081	AT4G19210	RNase L inhibitor protein, putative, similar to 68 kDa protein HP68 GI:16755057 from (Triticum aestivum)	0.7072808	10.25054	1.678321e-05	7.416852e-06	9.054563	9.836683	10.612004	10.026976	10.645263	9.863662	10.559454	9.86027	10.599993
1082	AT2G19640	SET domain-containing protein, contains Pfam profile PF00856: SET domain	0.7064406	6.361969	3.728573e-05	1.647735e-05	8.227923	6.011542	6.751809	6.046864	6.740461	5.852207	6.597928	6.12438	6.770557
1083	AT4G02930	elongation factor Tu, putative / EF-Tu, putative, similar to mitochondrial elongation factor Tu (Arabidopsis thaliana) gi:1149571:emb:CAA61511	0.7060423	8.748011	0.0001169891	5.169993e-05	7.142458	8.363596	9.175099	8.421129	9.26744	8.235681	9.005193	8.559555	8.956398
1084	AT5G05410	encodes a member of the DREB subfamily A-2 of ERF/AP2 transcription factor family (DREB2A). The protein contains one AP2 domain. There are eight members in this subfamily including DREB2B.	0.7056173	6.561087	0.002198327	0.0009714868	4.823215	6.172495	7.097315	6.134023	7.07411	6.618742	6.640034	5.907852	6.844121
1085	AT1G09780	2,3-biphosphoglycerate-independent phosphoglycerate mutase, putative / phosphoglyceromutase, putative, strong similarity to SP:Q42908 2,3-bisphosphoglycerate-independent phosphoglycerate mutase (EC 5.4.2.1) (Phosphoglyceromutase) {Mesembryanthemum crystallinum}; contains Pfam profile PF01676: Metalloenzyme superfamily ""	0.7050186	10.08777	0.0001430455	6.32148e-05	6.95549	9.77252	10.396528	9.502549	10.305533	9.751439	10.583738	9.91454	10.475323
1086	AT5G02320;AT2G13960""	[AT5G02320, myb family transcription factor (MYB3R5), contains Pfam profile: PF00249 myb-like DNA binding domain; identical to cDNA putative c-myb-like transcription factor MYB3R-5 (MYB3R5) GI:15375300 ];[AT2G13960, myb family transcription factor, contains PFAM profile: PF00249 myb-like DNA binding domain ]""	0.7044907	5.541816	0.0001519346	6.714309e-05	6.90747	5.40566	5.883797	5.021581	5.943211	5.00191	5.881471	5.329133	5.867766
1087	AT1G61870	pentatricopeptide (PPR) repeat-containing protein, contains Pfam profile PF01535: PPR repeat	0.7037191	8.333095	9.692882e-05	4.283489e-05	7.313363	7.924629	8.669472	8.073195	8.632024	7.773581	8.632852	8.153538	8.80547
1088	AT4G20500;AT4G20730""	[AT4G20500, expressed protein ];[AT4G20730, filament protein-related, similar to Cytadherence high molecular weight protein 2 (SP:P47460) (Mycoplasma genitalium); similar to YEAST NUF1 protein (Spindle poly body spacer protein SPC110) (SP:P32380) {Saccharomyces cerevisiae}; also SP:Q9UKX2:MYH2_HUMAN Myosin heavy chain, skeletal muscle, SP:P31732:OV71_ONCVO Muscle cell intermediate filament protei…	0.7033386	4.013991	0.001038457	0.000458916	5.36381	3.959772	4.241926	3.677483	4.339995	3.507148	4.179536	3.504883	4.701183
1089	AT5G12190	RNA recognition motif (RRM)-containing protein, similar to SP:P52298 20 kDa nuclear cap binding protein (NCBP 20 kDa subunit) (CBP20) (NCBP interacting protein 1) (NIP1) {Homo sapiens}; contains InterPro entry IPR000504: RNA-binding region RNP-1 (RNA recognition motif) (RRM) ""	0.7031974	8.667253	3.835687e-05	1.695071e-05	8.202092	8.328989	9.015451	8.40863	9.068986	8.140291	9.064918	8.384706	8.926049
1090	AT1G60080	3' exoribonuclease family domain 1-containing protein, similar to SP:Q96B26 Exosome complex exonuclease RRP43 (EC 3.1.13.-) (Ribosomal RNA processing protein 43) {Homo sapiens}; contains Pfam profile PF01138: 3' exoribonuclease family, domain 1 ""	0.7031361	7.323235	3.165532e-05	1.398915e-05	8.391057	7.035899	7.66479	6.860832	7.807564	7.052763	7.608403	6.937173	7.618454
1091	AT5G11230	phosphate translocator-related, low similarity to phosphoenolpyruvate/phosphate translocator precursor (Mesembryanthemum crystallinum) GI:9295275, SP:P52178 Triose phosphate/phosphate translocator, non-green plastid, chloroplast precursor (CTPT) {Brassica oleracea}	0.702636	6.571352	2.417592e-05	1.068385e-05	8.672581	6.319214	6.984223	6.209752	6.911382	6.080653	6.920778	6.270519	6.874298
1092	AT2G22500	mitochondrial substrate carrier family protein, contains Pfam profile: PF00153 mitochondrial carrier protein	0.7023843	8.138089	8.982133e-05	3.969394e-05	7.381466	7.667484	8.600898	7.788042	8.353249	7.783089	8.361382	7.908971	8.641594
1093	AT3G57450	expressed protein	0.7020835	8.190515	0.0001281327	5.662453e-05	7.05542	7.827773	8.507991	7.630145	8.452995	7.840204	8.679183	8.059769	8.526057
1094	AT5G60460	sec61beta family protein, similar to SP:P52870 Protein transport protein SEC61 beta 1 subunit {Saccharomyces cerevisiae}; contains Pfam profile PF03911: Sec61beta family ""	0.7018758	8.3391	2.220553e-05	9.813093e-06	8.757365	7.846705	8.633901	8.017735	8.664674	8.035896	8.743328	8.052315	8.718251
1095	AT3G46230	17.4 kDa class I heat shock protein (HSP17.4-CI), identical to 17.4 kDa class I heat shock protein SP:P19036 from (Arabidopsis thaliana)	0.7018405	4.609445	0.0002179182	9.630265e-05	6.600681	4.101472	4.955095	4.227677	4.954743	4.580309	5.029456	4.124642	4.90217
1096	AT1G29900	carbamoyl-phosphate synthase family protein, similar to carbamoylphosphate synthetase GI:6552726 from (Medicago sativa); contains Pfam profiles PF02786: Carbamoyl-phosphate synthase L chain ATP binding domain, PF00289: Carbamoyl-phosphate synthase L chain N-terminal domain, PF02787: Carbamoyl-phosphate synthetase large chain oligomerisation domain ""	0.7014719	9.566186	0.0001300413	5.7468e-05	7.043328	9.154373	9.907364	9.289589	9.715351	9.153641	10.16846	9.264199	9.876514
1097	AT5G16750	transducin family protein / WD-40 repeat family protein, contains 8 WD-40 repeats (PF00400); similar to transducin homolog sazD - Homo sapiens, EMBL:U02609 ""	0.7014505	6.915825	0.0003313072	0.0001464116	6.25361	6.5101	7.218298	6.600917	7.405766	6.483469	6.956645	6.665911	7.48549
1098	AT2G20900	diacylglycerol kinase, putative, contains INTERPRO domain, IPR001206, DAG-kinase catalytic domain	0.7014231	8.067451	6.576734e-05	2.906397e-05	7.678397	7.643671	8.346009	7.765187	8.625171	7.795313	8.286523	7.662788	8.414949
1099	AT5G43970	expressed protein	0.7007667	9.362447	9.35099e-05	4.1324e-05	7.34499	8.905528	9.769036	8.962741	9.506592	9.123868	9.876486	9.056117	9.699207
1100	AT3G09350	armadillo/beta-catenin repeat family protein, contains Pfam profile: PF00514 armadillo/beta-catenin-like repeat	0.699967	7.815261	0.001387773	0.0006132862	5.153135	7.152385	8.248994	7.488715	7.80636	7.68595	8.246888	7.534062	8.358737
1101	AT4G01660	ABC1 family protein, contains Pfam domain, PF03109: ABC1 family	0.6986928	7.56616	4.0228e-05	1.777760e-05	8.15282	7.131808	7.762407	7.16489	7.955492	7.279304	7.914389	7.291252	8.029737
1102	AT1G66070	translation initiation factor-related, similar to Eukaryotic translation initiation factor 3 subunit 1 (eIF-3 alpha) (eIF3 p35) (eIF3j) (Swiss-Prot:O75822) (Homo sapiens)	0.6985707	7.862511	0.0001367616	6.043782e-05	6.995672	7.4573	8.279415	7.696882	8.393293	7.464541	8.022694	7.43418	8.151784
1103	AT4G19130	replication protein-related, similar to replication protein A 70kDa (Oryza sativa) GI:13536993; contains Pfam profile PF00098: Zinc knuckle ""	0.6984351	5.612509	0.0001111032	4.909884e-05	7.185915	5.36496	5.919698	5.400317	6.033469	5.002352	5.993443	5.285537	5.900296
1104	AT3G56090	ferritin, putative, similar to ferritin subunit cowpea2 precursor (Vigna unguiculata) GI:2970654; contains Pfam profile PF00210: Ferritin-like domain ""	0.6981745	8.719322	1.161151e-05	5.131373e-06	9.470266	8.345414	9.014969	8.413026	9.038878	8.356656	9.125257	8.365842	9.094532
1105	AT5G13930	chalcone synthase / naringenin-chalcone synthase, identical to SP:P13114	0.6981226	9.441094	0.0001577239	6.970151e-05	6.874735	8.894271	9.666125	9.174452	9.905334	8.992601	9.80349	9.306807	9.785674
1106	AT3G29810	phytochelatin synthetase family protein / COBRA cell expansion protein COBL2, similar to phytochelatin synthetase (Hordeum vulgare subsp. vulgare) GI:29570314; identified in Roudier, et al, Plant Phys. (2002) 130:538-548 (PMID:12376623); contains Pfam profile PF04833: Phytochelatin synthetase-like conserved region ""	0.6976437	5.802354	0.001236251	0.0005463253	5.236492	5.305819	5.882267	5.577926	6.209321	5.624921	6.003594	5.305462	6.50952
1107	AT5G44320	eukaryotic translation initiation factor 3 subunit 7, putative / eIF-3 zeta, putative / eIF3d, putative, similar to initiation factor 3d (Arabidopsis thaliana) GI:12407755, SP:O15371 Eukaryotic translation initiation factor 3 subunit 7 (eIF-3 zeta) (eIF3 p66) (eIF3d) {Homo sapiens}; contains Pfam profile PF05091: Eukaryotic translation initiation factor 3 subunit 7 (eIF-3) ""	0.6975528	9.944835	9.049146e-06	3.999008e-06	9.740255	9.58038	10.330039	9.587063	10.281542	9.596734	10.286678	9.620056	10.276186
1108	AT1G47500;AT1G47490""	[AT1G47500, RNA-binding protein 47 (RBP47), putative, similar to DNA binding protein GI:1899187 from (Nicotiana tabacum) ];[AT1G47490, RNA-binding protein 47 (RBP47), putative, similar to DNA binding protein GI:1899187 from (Nicotiana tabacum) ]""	0.6973607	9.069156	4.163684e-05	1.840020e-05	8.118315	8.734746	9.591187	8.745579	9.304679	8.695013	9.310401	8.706565	9.465078
1109	AT2G19490;AT3G32920""	[AT2G19490, recA family protein, contains Pfam profile: PF00154 recA bacterial DNA recombination protein ];[AT3G32920, recA family protein, contains Pfam profile: PF00154 recA bacterial DNA recombination protein ]""	0.6967503	4.994193	0.0001732676	7.657063e-05	6.796703	4.559961	5.528373	4.695496	5.321969	4.47394	5.213269	4.853874	5.306661
1110	AT3G27740	carbamoyl-phosphate synthase (glutamine-hydrolyzing) (CARA) / glutamine-dependent carbamoyl-phosphate synthase small subunit, identical to carbamoyl phosphate synthetase small subunit GI:2462781 (Arabidopsis thaliana)	0.696616	9.775343	1.154215e-05	5.100721e-06	9.478035	9.437995	10.082901	9.474534	10.14519	9.41818	10.166803	9.37743	10.09971
1111	AT3G44320	nitrilase 3 (NIT3), identical to SP:P46010 Nitrilase 3 (EC 3.5.5.1) {Arabidopsis thaliana}	0.6963474	5.916132	9.543417e-05	4.217437e-05	7.327619	5.470339	6.164702	5.542111	6.39509	5.555938	6.102256	5.703447	6.395177
1112	AT1G53645	hydroxyproline-rich glycoprotein family protein	0.6960704	8.862018	0.0005261116	0.0002324998	5.883988	8.334135	9.279819	8.766807	9.061734	8.269637	9.192593	8.685353	9.306067
1113	AT1G58370	glycosyl hydrolase family 10 protein / carbohydrate-binding domain-containing protein, similar to (1,4)-beta-xylan endohydrolase GI:5306060 from (Triticum aestivum) ; contains Pfam profiles PF00331: Glycosyl hydrolase family 10, PF02018: Carbohydrate binding domain ""	0.6958139	6.243365	0.0001845020	8.15353e-05	6.742234	6.068327	6.534022	6.039419	6.567014	5.826205	6.544733	5.647881	6.719318
1114	AT1G12650	expressed protein, similar to KED (GI:8096269) (Nicotiana tabacum); similar to rRNA processing protein EBP2 (SP:P36049) (Saccharomyces cerevisiae) ""	0.6957048	6.664697	5.217266e-05	2.30562e-05	7.911283	6.404374	7.109884	6.386654	6.980317	6.153516	6.892878	6.322834	7.067118
1115	AT1G04480	60S ribosomal protein L23 (RPL23A), identical to GB:AAB80655	0.6956942	11.02033	6.394318e-05	2.825784e-05	7.707548	10.51917	11.407607	10.648946	11.35059	10.64484	11.422603	10.876981	11.291913
1116	AT3G03490	peroxisomal protein PEX19 family protein, contains Pfam profile: PF04614 Pex19 protein family	0.6954525	7.498897	2.882672e-05	1.273914e-05	8.489002	7.112336	7.78787	7.049024	7.787589	7.244448	7.955674	7.198873	7.855359
1117	AT5G65300	expressed protein	0.6954472	5.786493	0.0004616972	0.0002040337	5.984732	5.3974	6.201205	5.465986	6.170335	5.132897	6.077477	5.758796	6.08785
1118	AT3G47780	ABC transporter family protein, transport protein ABC-C, Homo sapiens, PIR2:S71363	0.6949407	5.362137	0.0006472516	0.0002860341	5.71826	5.312475	5.86324	4.961788	5.872151	4.793884	5.556309	4.990519	5.546729
1119	AT1G07620	GTP1/OBG family protein, similar to SP:P20964 Spo0B-associated GTP-binding protein {Bacillus subtilis}; contains Pfam profile PF01018: GTP1/OBG family ""	0.6946742	6.45206	0.0001115218	4.928383e-05	7.182516	6.101282	6.62202	6.113797	6.710233	6.161794	7.044212	6.042018	6.821124
1120	AT1G72800	nuM1-related, contains similarity with nuM1 GI:1279563 from (Medicago sativa)	0.6946602	7.180362	0.0004058437	0.0001793509	6.087106	6.944714	7.543943	6.93806	7.634053	6.568051	7.669601	6.881302	7.263173
1121	AT1G12830	expressed protein	0.6946582	7.632696	0.0002546032	0.0001125145	6.469847	7.434676	7.990698	7.389734	7.99628	7.36511	7.898213	6.951947	8.034909
1122	AT4G22720	glycoprotease M22 family protein, similar to sialylglycoprotease (Haemophilus ducreyi) GI:6942294; contains Pfam profile PF00814: Glycoprotease family ""	0.6939563	8.076921	1.202051e-05	5.312117e-06	9.425061	7.725788	8.481174	7.69608	8.378976	7.782922	8.403912	7.714981	8.431535
1123	AT3G04710	ankyrin repeat family protein, contains Pfam profile: PF00023 ankyrin repeat	0.6934022	7.086067	0.0001642833	7.260027e-05	6.842476	6.694817	7.458534	6.952256	7.251041	6.550143	7.523156	6.760248	7.498341
1124	AT3G51270	RIO1 family protein, contains Pfam profile PF01163: RIO1 family	0.6933618	6.572064	0.0002153499	9.516767e-05	6.610669	6.099432	7.052218	6.484696	6.746488	6.113062	6.979197	6.204344	6.897078
1125	AT1G52770	phototropic-responsive NPH3 family protein, contains NPH3 family domain, Pfam:PF03000	0.693049	4.554818	0.0001081210	4.778096e-05	7.20985	4.281023	4.991017	4.013576	4.916353	4.33725	4.972799	4.201326	4.725201
1126	AT1G06160	encodes a member of the ERF (ethylene response factor) subfamily B-3 of ERF/AP2 transcription factor family. The protein contains one AP2 domain. There are 18 members in this subfamily including ATERF-1, ATERF-2, AND ATERF-5.	0.6930222	5.96718	0.0004401273	0.0001945015	6.021229	5.531026	6.319118	5.593197	6.316014	5.373075	6.316616	5.985378	6.303016
1127	AT3G27550	group II intron splicing factor CRS1-related, contains weak similarity to CRS1 (Zea mays) gi:9837550:gb:AAG00595	0.6923784	4.866427	0.0001966264	8.689335e-05	6.687362	4.53976	5.323033	4.641953	5.236032	4.449513	5.362451	4.449726	4.928949
1128	AT1G12200	flavin-containing monooxygenase family protein / FMO family protein, low similarity to FMO2 from Homo sapiens (SP:Q99518); contains Pfam profile: PF00743 Flavin-binding monooxygenase-like ""	0.6917728	7.417076	9.055036e-05	4.001611e-05	7.372869	7.01624	7.839378	7.02612	7.951825	7.068383	7.606125	7.174013	7.65452
1129	AT1G09100	26S protease regulatory subunit 6A, putative, identical to SP:O04019 from (Arabidopsis thaliana)	0.69168	8.495024	0.0001200355	5.304621e-05	7.116269	8.24303	8.96568	8.32769	8.823103	7.974543	8.727941	8.05147	8.84673
1130	AT5G41070	double-stranded RNA-binding domain (DsRBD)-containing protein, contains Pfam profile PF00035: Double-stranded RNA binding motif	0.6904638	6.414358	0.000795035	0.0003513427	5.566046	6.065528	6.882685	5.941695	6.350961	6.185032	6.943222	6.084248	6.861491
1131	AT5G54840	GTP-binding family protein, similar to SP:P87027 Septum-promoting GTP-binding protein 1 (GTPase spg1)(Sid3 protein) {Schizosaccharomyces pombe}	0.6901314	7.562157	2.318353e-05	1.024529e-05	8.716299	7.23397	7.972816	7.21319	7.788095	7.283117	7.939699	7.138089	7.928282
1132	AT3G22910	calcium-transporting ATPase, plasma membrane-type, putative / Ca(2+)-ATPase, putative (ACA13), identical to SP:Q9LIK7 Potential calcium-transporting ATPase 13, plasma membrane-type (EC 3.6.3.8) (Ca(2+)-ATPase isoform 13) {Arabidopsis thaliana}; similar to SP:Q9LF79 Calcium-transporting ATPase 8, plasma membrane-type (EC 3.6.3.8) (Ca2+-ATPase, isoform 8) {Arabidopsis thaliana}; contains InterPro A…	0.6899331	5.400165	0.003039027	0.00134301	4.599526	5.274531	5.936244	4.837688	5.554124	5.083983	6.106767	5.024593	5.383393
1133	AT1G50400	porin family protein, low similarity to haymaker protein (Mus musculus) GI:17834089, mitochondrial outer membrane protein MOM35 (Mus musculus) GI:6650562; contains Pfam profile PF01459: Eukaryotic porin ""	0.6898971	6.113772	0.0001066980	4.715209e-05	7.225026	5.818157	6.628937	5.720201	6.553718	5.875967	6.335707	5.660969	6.316522
1134	AT5G60430;AT2G16650""	[AT5G60430, expressed protein ];[AT2G16650, similar to MATE efflux family protein [Arabidopsis thaliana] (TAIR:At4g21900.1); similar to OJ1656_A11.5 [Oryza sativa (japonica cultivar-group)] (GB:NP_914311.1) ]""	0.6897555	7.155484	0.0001915042	8.462973e-05	6.71044	6.678628	7.686557	6.919931	7.280563	6.770647	7.420756	6.873218	7.613572
1135	AT2G43590	chitinase, putative, similar to basic endochitinase CHB4 precursor SP:Q06209 from (Brassica napus)	0.6896641	8.189202	8.17292e-05	3.611786e-05	7.468398	7.769405	8.606688	7.716429	8.593911	7.832501	8.487471	8.059145	8.448069
1136	AT2G46600	calcium-binding protein, putative, similar to EF-hand Ca2+-binding protein CCD1 (Triticum aestivum) GI:9255753	0.6894098	10.53634	7.95955e-05	3.517493e-05	7.4926	10.079801	10.850119	10.160502	10.837139	10.374017	11.043331	10.152202	10.793571
1137	AT3G19360	zinc finger (CCCH-type) family protein, contains Pfam domain, PF00642: Zinc finger C-x8-C-x5-C-x3-H type (and similar)	0.6893333	6.682489	0.0001357928	6.000972e-05	7.00285	6.17471	6.868549	6.367869	7.160758	6.315457	7.139412	6.493254	6.939904
1138	AT3G17240	dihydrolipoamide dehydrogenase 2, mitochondrial / lipoamide dehydrogenase 2 (MTLPD2), nearly identical to GB:AAF34796 (gi:6984216) from (Arabidopsis thaliana); alternative splice form exists ""	0.689252	9.316646	2.727794e-05	1.205470e-05	8.544015	8.983289	9.678154	9.035381	9.567165	8.987504	9.621894	8.881906	9.777876
1139	AT1G34040;AT1G34060""	[AT1G34040, alliinase family protein, contains Pfam profiles: PF04864 allinase C-terminal domain, PF04863 alliinase EGF-like domain ];[AT1G34060, alliinase family protein, contains Pfam profiles: PF04864 allinase C-terminal domain, PF04863 alliinase EGF-like domain ]""	0.6887898	4.999587	0.003393305	0.001499573	4.521592	4.768797	5.642729	4.20136	5.113872	4.942751	5.322989	4.707861	5.296336
1140	AT1G32580	plastid developmental protein DAG, putative, similar to DAG protein, chloroplast precursor (Garden snapdragon) SWISS-PROT:Q38732	0.688569	7.872931	2.727794e-05	1.205470e-05	8.544381	7.524611	8.342737	7.501908	8.212256	7.569445	8.230807	7.518623	8.083063
1141	AT4G38380	MATE efflux protein-related, T19C21.18 Arabidopsis thaliana chromosome II BAC T19C21 genomic sequence, PID:g3395439	0.6885426	6.403981	1.641638e-05	7.254745e-06	9.085689	6.119695	6.767752	6.043563	6.832661	6.036241	6.686982	6.039339	6.705613
1142	AT5G02820	DNA topoisomerase VIA (SPO11), identical to topoisomerase 6 subunit A (spo11) (Arabidopsis thaliana) GI:12331186	0.6885414	6.774242	6.394318e-05	2.825784e-05	7.707365	6.322536	7.155386	6.602965	7.039338	6.48053	7.079891	6.313854	7.199435
1143	AT2G36170	ubiquitin extension protein 2 (UBQ2) / 60S ribosomal protein L40 (RPL40A), identical to GI:166930, GI:166931	0.6884767	10.80644	5.725018e-05	2.530006e-05	7.819156	10.432928	11.128854	10.623883	11.106708	10.289401	11.230906	10.502604	11.136254
1144	AT2G15620	ferredoxin--nitrite reductase, putative, strong similarity to ferredoxin--nitrite reductase (Nicotiana tabacum) GI:19893; contains Pfam profiles PF03460: Nitrite/Sulfite reductase ferredoxin-like half domain, PF01077: Nitrite and sulphite reductase 4Fe-4S domain ""	0.6879087	10.76818	2.510303e-05	1.109356e-05	8.632616	10.502494	11.142158	10.310197	11.037332	10.469735	11.089249	10.414482	11.179804
1145	AT2G41630	transcription initiation factor IIB-1 / general transcription factor TFIIB-1 (TFIIB1), identical to transcription initiation factor IIB-1 (TFIIB1) SP:P48512 from (Arabidopsis thaliana)	0.6876868	8.45771	2.40631e-05	1.063399e-05	8.677657	8.035054	8.900558	8.172523	8.699857	8.101169	8.810965	8.146718	8.794831
1146	AT5G15640	mitochondrial substrate carrier family protein, contains Pfam profile: PF00153 mitochondrial carrier protein	0.6870144	7.794775	0.0001229835	5.434902e-05	7.091205	7.340129	8.203513	7.525091	8.010231	7.651963	8.153977	7.28789	8.185409
1147	AT1G32230	WWE domain-containing protein / ceo protein, putative (CEO), contains Pfam domain, PF02825: WWE domain; identical to cDNA for ceo protein (ceo gene) GI:11044956 ""	0.6863329	9.819903	5.78683e-05	2.557322e-05	7.807434	9.645073	10.15652	9.320507	10.199029	9.45792	10.225866	9.483449	10.070864
1148	AT3G06420	autophagy 8h (APG8h), identical to autophagy 8h (Arabidopsis thaliana) GI:19912165; contains Pfam profile PF02991: Microtubule associated protein 1A/1B, light chain 3; supporting cDNA gi:19912164:dbj:AB073182.1: ""	0.6862572	7.042173	5.668709e-05	2.505122e-05	7.828959	6.696407	7.480288	6.794543	7.331875	6.741816	7.473477	6.563412	7.255566
1149	AT5G27640;AT5G25780""	[AT5G27640, eukaryotic translation initiation factor 3 subunit 9 / eIF-3 eta / eIF3b (TIF3B1), nearly identical to SP:Q9C5Z1 Eukaryotic translation initiation factor 3 subunit 9 (eIF-3 eta) (eIF3 p110) (eIF3b) {Arabidopsis thaliana} ];[AT5G25780, eukaryotic translation initiation factor 3 subunit 9, putative / eIF-3 eta, putative / eIF3b, putative, nearly identical to SP:Q9C5Z1 Eukaryotic transla…	0.684795	9.151204	3.113091e-05	1.375740e-05	8.407837	8.818251	9.445193	8.923285	9.5157	8.730903	9.419177	8.762789	9.594338
1150	AT3G14900	expressed protein	0.6846976	4.763946	0.0008266981	0.0003653353	5.53612	4.30424	4.766853	4.547815	5.19409	4.244488	5.3025	4.589847	5.161738
1151	AT5G62900	expressed protein	0.684461	7.14596	0.0005011492	0.0002214684	5.922865	6.70987	7.4764	6.560797	7.564741	7.106092	7.592535	6.838156	7.319083
1152	AT1G24150	formin homology 2 domain-containing protein / FH2 domain-containing protein, contains formin homology 2 domain, Pfam:PF02181	0.6844405	5.156869	9.877423e-05	4.365041e-05	7.297912	4.891438	5.70846	4.759414	5.469582	4.790459	5.302188	4.817285	5.516128
1153	AT1G17510	expressed protein	0.6842513	7.981123	0.0001060625	4.687124e-05	7.231126	7.451393	8.278799	7.817499	8.283302	7.547745	8.317349	7.739354	8.413546
1154	AT2G31060	elongation factor family protein, contains Pfam profiles: PF00009 elongation factor Tu GTP binding domain, PF00679 elongation factor G C-terminus, PF03144 elongation factor Tu domain 2	0.6805627	8.022215	6.544629e-05	2.892209e-05	7.683106	7.64013	8.358438	7.66659	8.446706	7.579463	8.218564	7.84155	8.426276
1155	AT3G43110	expressed protein	0.6803978	6.156567	0.0003020556	0.0001334847	6.326754	5.699608	6.466786	5.845908	6.199692	5.849966	6.677307	5.86999	6.643279
1156	AT1G79260	expressed protein	0.6803432	8.399125	5.9163e-05	2.614538e-05	7.783692	7.90963	8.639273	8.190864	8.746505	8.018489	8.732297	8.116831	8.839113
1157	AT2G40300	ferritin, putative, similar to ferritin subunit cowpea2 precursor (Vigna unguiculata) GI:2970654; contains Pfam profile PF00210: Ferritin-like domain ""	0.6799537	8.25287	8.208731e-05	3.627611e-05	7.463178	7.988741	8.63164	7.894328	8.467034	8.036943	8.689221	7.731562	8.583494
1158	AT4G20860	FAD-binding domain-containing protein, simlar to SP:P30986 reticuline oxidase precursor (Berberine-bridge-forming enzyme) (BBE) (Tetrahydroprotoberberine synthase) (Eschscholzia californica); contains PF01565 FAD binding domain ""	0.6799395	5.160867	0.002726714	0.001204992	4.677296	4.935218	5.399106	4.328261	5.483676	4.952791	5.712679	5.06732	5.407887
1159	AT5G60790	ABC transporter family protein, similar to ABC transporter homolog PnATH GI:7573600 from (Populus nigra)	0.6796154	10.31904	4.848734e-05	2.142758e-05	7.979727	10.036243	10.761964	9.963821	10.515248	9.901069	10.600976	10.015801	10.757208
1160	AT3G22320	DNA-directed RNA polymerase, putative, similar to SP:P19388 DNA-directed RNA polymerase II 23 kDa polypeptide (EC 2.7.7.6) {Homo sapiens}; contains Pfam profiles PF03871: RNA polymerase Rpb5 N-terminal domain, PF01191: RNA polymerase Rpb5 C-terminal domain ""	0.6795265	9.00442	2.734758e-05	1.208547e-05	8.541362	8.609686	9.309187	8.747785	9.322363	8.560211	9.407288	8.740943	9.337894
1161	AT3G06700	60S ribosomal protein L29 (RPL29A), similar to ribosomal protein L29 GI:7959366 (Panax ginseng)	0.6794957	10.70110	8.64774e-05	3.821619e-05	7.415945	10.17619	10.983896	10.388463	11.046838	10.371266	11.17067	10.5095	10.961998
1162	AT5G22330	TATA box-binding protein-interacting protein-related, similar to TATA box-binding protein-interacting protein SP:O35753 from ( Mus musculus)	0.6793733	8.301783	0.0004330729	0.0001913840	6.034555	8.080758	8.771552	8.014455	8.808629	7.710006	8.411825	8.043167	8.573874
1163	AT5G17280	expressed protein, similar to unknown protein (pir::T41692)	0.6793105	8.281562	8.24027e-05	3.641549e-05	7.459982	7.924289	8.731323	7.813705	8.585488	8.021715	8.720457	8.007916	8.447599
1164	AT3G56490	zinc-binding protein, putative / protein kinase C inhibitor, putative, similar to 14 kDa zinc-binding protein (Protein kinase C inhibitor, PKCI) (Zea mays) Swiss-Prot:P42856	0.6788949	9.92153	2.388640e-05	1.055591e-05	8.686866	9.48109	10.285184	9.645751	10.303398	9.540828	10.218353	9.660663	10.236976
1165	AT1G48630	guanine nucleotide-binding family protein / activated protein kinase C receptor, putative / RACK, putative, contains 7 WD-40 repeats (PF00400); very similar to guanine nucleotide-binding protein; activated protein kinase C receptor; RACK1 (GI:9294068) {Arabidopsis thaliana}; similar to WD-40 repeat auxin-dependent protein ARCA (SP:O24456) (Arabidopsis thaliana); ""	0.6785497	10.54279	0.0004087325	0.0001806275	6.081762	10.200216	11.086574	10.301155	10.67167	9.956501	10.842844	10.35617	10.927154
1166	AT2G17250	expressed protein, weak similarity to Ribosome biogenesis protein MAK21 (Swiss-Prot:Q12176) (Saccharomyces cerevisiae)	0.6782767	7.428222	0.0003304389	0.0001460279	6.255578	6.992827	7.811257	6.871581	7.881325	7.186759	7.573843	7.305169	7.803017
1167	AT1G52980	GTP-binding family protein, contains Pfam domain, PF01926: GTPase of unknown function	0.6776072	9.059932	0.0001066982	4.715218e-05	7.22426	8.806558	9.441251	8.702102	9.436586	8.583601	9.192341	8.792252	9.524764
1168	AT3G02760	histidyl-tRNA synthetase, putative / histidine--tRNA ligase, putative, similar to SP:P12081 Histidyl-tRNA synthetase (EC 6.1.1.21) (Histidine--tRNA ligase) (HisRS) {Homo sapiens}; contains Pfam profiles PF00587: tRNA synthetase class II core domain (G, H, P, S and T), PF03129: Anticodon binding domain ""	0.6772838	7.926311	7.623535e-05	3.369001e-05	7.535783	7.75351	8.346427	7.40278	8.199893	7.560533	8.254952	7.633854	8.258541
1169	AT3G17611	rhomboid family protein / zinc finger protein-related, contains Pfam profiles PF01694: Rhomboid family, PF00641: Zn-finger in Ran binding protein and others	0.6771282	7.336213	4.602134e-05	2.03378e-05	8.027457	7.139905	7.771659	6.978183	7.661503	6.962747	7.565229	6.90976	7.700718
1170	AT3G09700	DNAJ heat shock N-terminal domain-containing protein, contains Pfam profile PF00226 DnaJ domain; similar to a region of DNAJ domain-containing protein MCJ GB:AAD38506 ""	0.676886	7.143662	0.005755647	0.002543542	4.166668	7.12255	7.600943	7.133153	7.195164	6.494334	7.584077	6.470839	7.548235
1171	AT4G15500	UDP-glucoronosyl/UDP-glucosyl transferase family protein, contains Pfam profile: PF00201 UDP-glucoronosyl and UDP-glucosyl transferase	0.67681	5.896409	9.149425e-05	4.043324e-05	7.363818	5.694843	6.122997	5.364953	6.296545	5.539785	6.311194	5.632434	6.20852
1172	AT5G03780	expressed protein	0.6761334	5.751263	8.345698e-05	3.68814e-05	7.448964	5.341248	6.050035	5.53902	6.103442	5.434785	5.943296	5.337733	6.260547
1173	AT1G49410	expressed protein	0.6758072	8.576838	0.0004510717	0.0001993381	6.002061	8.200112	8.982773	8.364501	8.652085	8.010935	9.07301	8.380191	8.9511
1174	AT2G39660	protein kinase, putative, similar to protein kinase gi:166809:gb:AAA18853	0.6751884	7.945189	2.918652e-05	1.289814e-05	8.477329	7.712021	8.325083	7.629104	8.31345	7.54598	8.182892	7.543273	8.309706
1175	AT1G64105	no apical meristem (NAM) family protein, contains Pfam PF02365: No apical meristem (NAM) domain	0.6750643	7.8475	6.935243e-05	3.06483e-05	7.626772	7.647927	8.329879	7.506923	8.12741	7.498272	8.081863	7.386747	8.200974
1176	AT2G47420	dimethyladenosine transferase, putative, similar to SP:P41819 Dimethyladenosine transferase (EC 2.1.1.-) (S-adenosylmethionine-6-N', N'-adenosyl(rRNA) dimethyltransferase) {Saccharomyces cerevisiae}; contains Pfam profile PF00398: ribosomal RNA adenine dimethylase family protein ""	0.674967	8.95443	8.188762e-05	3.618787e-05	7.465357	8.552304	9.179205	8.794685	9.439081	8.567084	9.294077	8.553711	9.255289
1177	AT5G02140	thaumatin-like protein, putative, similar to SP:P50699 Thaumatin-like protein precursor {Arabidopsis thaliana}; contains Pfam profile PF00314: Thaumatin family ""	0.674479	4.89625	0.0001193576	5.274665e-05	7.12317	4.427234	5.352441	4.507158	5.126537	4.626054	5.09767	4.675596	5.35731
1178	AT5G52470	fibrillarin 1 (FBR1) (FIB1) (SKIP7), identical to fibrillarin 1 GI:9965653 from (Arabidopsis thaliana); C-terminus identical to SKP1 interacting partner 7 GI:10716959 from (Arabidopsis thaliana); contains Pfam domain PF01269: Fibrillarin ""	0.6742172	11.07996	2.755337e-05	1.217641e-05	8.532309	10.66925	11.402672	10.823108	11.321839	10.700866	11.479721	10.778176	11.464038
1179	AT5G27750	F-box family protein, contains F-box domain Pfam:PF00646	0.6740072	6.380364	0.001292363	0.0005711226	5.20528	6.132161	6.725104	6.029256	6.835789	5.647398	6.648431	6.364626	6.660146
1180	AT4G11420	eukaryotic translation initiation factor 3 subunit 10 / eIF-3 theta / eIF3a (TIF3A1), identical to eukaryotic translation initiation factor 3 subunit 10 (eIF-3 theta) (Eukaryotic translation initiation factor 3 large subunit) (eIF3a) (p114). (Arabidopsis thaliana) SWISS-PROT:Q9LD55	0.6739291	9.44609	5.777538e-05	2.553216e-05	7.809933	9.151674	9.71391	9.053167	9.672522	9.013913	9.895519	9.217749	9.850268
1181	AT3G58750	citrate synthase, glyoxysomal, putative, strong similarity to SP:P49299 Citrate synthase, glyoxysomal precursor {Cucurbita maxima}; contains Pfam profile PF00285: Citrate synthase ""	0.6739154	8.834759	5.631985e-05	2.488893e-05	7.836233	8.490708	9.093359	8.592233	9.046145	8.435144	9.309223	8.47312	9.238137
1182	AT2G25620	protein phosphatase 2C, putative / PP2C, putative	0.673604	6.568842	0.001217955	0.0005382402	5.247779	5.927647	6.874736	6.303302	6.977337	6.17281	6.67385	6.524401	7.096653
1183	AT1G07780;AT1G29410;AT5G05590""	[AT1G07780, phosphoribosylanthranilate isomerase 1 (PAI1), identical to gi:619751 ];[AT1G29410, phosphoribosylanthranilate isomerase, putative, strong similarity to GI:619749 from (Arabidopsis thaliana) (Plant Cell 7 (4), 447-461 (1995)) ];[AT5G05590, phosphoribosylanthranilate isomerase 2 (PAI2), identical to gi:619747 ]""	0.6735885	7.810739	4.321886e-05	1.909933e-05	8.084909	7.416383	8.205299	7.364775	8.033954	7.540801	8.179194	7.573819	8.171685
1184	AT2G21290	expressed protein	0.6732428	9.386317	0.0005375914	0.0002375730	5.866645	9.049702	9.7081	8.792136	9.611352	9.212484	9.984719	9.144462	9.587584
1185	AT1G49160	protein kinase family protein, contains protein kinase domain, Pfam:PF00069	0.6732221	5.691964	0.003872436	0.001711311	4.431862	5.366607	5.857454	5.68633	6.188173	5.318688	6.339964	5.049785	5.728708
1186	AT5G25800	exonuclease family protein, contains exonuclease domain, Pfam:PF00929	0.6729032	6.639173	5.893228e-05	2.604342e-05	7.787551	6.393724	6.965211	6.120826	6.913281	6.400332	7.049978	6.296003	6.97403
1187	AT2G19570	cytidine deaminase (CDD) / cytidine aminohydrolase, identical to cytidine deaminase (CDD) (Arabidopsis thaliana) GI:3046700	0.6726073	7.536443	0.0004585139	0.0002026270	5.989596	6.909777	7.890044	7.146447	7.743434	7.410904	7.842568	7.333431	8.014942
1188	AT5G13830	FtsJ-like methyltransferase family protein, contains Pfam profile: PF01728 FtsJ-like methyltransferase	0.6720615	6.663548	0.0001345262	5.944996e-05	7.012747	6.207118	7.079901	6.577094	6.91753	6.273147	6.953646	6.252709	7.047237
1189	AT2G39510	nodulin MtN21 family protein, similar to MtN21 GI:2598575 (root nodule development) from (Medicago truncatula)	0.6719045	5.990211	0.002097894	0.0009271038	4.85815	5.549709	6.374635	5.729227	6.495787	5.297304	6.205976	6.040795	6.228254
1190	AT1G13810	expressed protein, ; expression supported by MPSS ""	0.6716618	5.916898	0.000581807	0.0002571128	5.801907	5.687882	6.363089	5.463351	5.899647	5.663655	6.41622	5.509381	6.33196
1191	AT4G04610	5'-adenylylsulfate reductase (APR1) / PAPS reductase homolog (PRH19), identical to 5'-adenylylsulfate reductase (Arabidopsis thaliana) GI:2738756; identical to cDNA PAPS reductase homolog (PRH19) GI:1710111 ""	0.671615	9.435314	0.0004379634	0.0001935453	6.025073	9.273264	9.839928	8.975569	9.475612	9.077078	9.788542	9.072114	9.980402
1192	AT5G61570	protein kinase family protein, contains protein kinase domain, Pfam:PF00069	0.6713201	6.372907	0.0003089744	0.0001365423	6.308508	6.223128	6.892848	5.931663	6.756108	5.934313	6.458747	6.059886	6.726567
1193	AT1G09220	pentatricopeptide (PPR) repeat-containing protein, contains Pfam profile PF01535: PPR repeat	0.6712624	3.677426	0.0002491983	0.000110126	6.486353	3.206331	4.072689	3.369475	3.887251	3.458994	3.838692	3.332379	4.253598
1194	AT1G24490	60 kDa inner membrane family protein, similar to chloroplast membrane protein (ALBINO3) (GI:3927828) (Arabidopsis thaliana)	0.6706892	8.510433	1.945858e-05	8.599158e-06	8.89381	8.22138	8.827827	8.224044	8.892566	8.174904	8.833244	8.080024	8.829473
1195	AT5G13280	aspartate kinase, identical to aspartate kinase (Arabidopsis thaliana) GI:4376158	0.670651	8.91866	2.865947e-05	1.266523e-05	8.494842	8.670429	9.242544	8.54869	9.321228	8.556798	9.308628	8.557419	9.14354
1196	AT3G52580	40S ribosomal protein S14 (RPS14C), ribosomal protein S14 -Zea mays,PIR2:A30097	0.6705503	10.77385	0.0001341198	5.927038e-05	7.015543	10.33894	11.120359	10.499293	11.138888	10.283208	11.198969	10.632861	10.978286
1197	AT5G63760	IBR domain-containing protein, contains similarity to Swiss-Prot:Q94981 ariadne-1 protein (Ari-1) (Drosophila melanogaster) and Pfam:PF01485 IBR domain	0.6705231	6.568579	0.0005794862	0.0002560872	5.804836	6.255061	6.871283	5.973584	6.739717	6.527802	6.98736	6.176824	7.017003
1198	AT3G17910	surfeit 1 (SURF1), identical to Surfeit 1 GB:AAF19609 from (Arabidopsis thaliana)	0.67036	7.464502	0.000431315	0.0001906072	6.03741	7.060208	7.892997	7.128853	7.944865	6.930548	7.625461	7.397678	7.735404
1199	AT5G60040	DNA-directed RNA polymerase, putative, similar to SP:P04051 DNA-directed RNA polymerase III largest subunit (EC 2.7.7.6) {Saccharomyces cerevisiae}; contains InterPro accession IPR000722: RNA polymerase, alpha subunit ""	0.6699264	5.686686	6.744518e-05	2.980545e-05	7.653526	5.345927	6.051358	5.437235	5.905528	5.446767	6.053106	5.176964	6.076606
1200	AT3G17820	glutamine synthetase (GS1), identical to glutamine synthetase, cytosolic isozyme (glutamate-- ammonia ligase, GS1) (Arabidopsis thaliana) SWISS-PROT:Q9LVI8	0.6692744	9.95617	0.0001366414	6.038473e-05	6.997102	9.466381	10.176566	9.7737	10.195463	9.556475	10.425908	9.689577	10.365293
1201	AT1G13370	histone H3, putative, strong similarity to Histone H3.2, minor Medicago sativa SP:P11105, histone H3 Rubus idaeus GI:10732809; contains Pfam profile PF00125 Core histone H2A/H2B/H3/H4 ""	0.6692552	4.045028	0.003040071	0.001343472	4.599064	3.768308	4.026929	3.599585	4.164785	3.818729	4.79948	3.65498	4.527429
1202	AT1G62300	WRKY family transcription factor, similar to putative DNA-binding protein GI:7268215 from (Arabidopsis thaliana)	0.6687064	6.707797	0.0006005681	0.0002654037	5.777482	6.272487	7.022549	6.419445	7.32883	6.589131	6.863588	6.212713	6.953634
1203	AT5G18800	NADH-ubiquinone oxidoreductase 19 kDa subunit (NDUFA8) family protein, contains Pfam profile: PF05850 NADH-ubiquinone oxidoreductase 19 kDa subunit	0.6685086	10.12644	0.0002857361	0.0001262728	6.374668	9.769304	10.396562	9.91815	10.230435	9.827729	10.679868	9.653579	10.535932
1204	AT5G56090	cytochrome oxidase assembly family protein, contains PF02628: Cytochrome oxidase assembly protein	0.6683554	6.261202	0.0002476673	0.0001094494	6.492412	5.939879	6.611174	6.16558	6.687726	5.677448	6.497598	5.925192	6.585023
1205	AT5G65880	expressed protein	0.6674853	8.277085	0.0002379382	0.0001051499	6.525066	7.891309	8.605842	7.718841	8.5966	7.944668	8.569138	8.21855	8.67173
1206	AT5G24840	expressed protein, contains Pfam profile PF02390: Putative methyltransferase	0.6664184	7.885174	2.926347e-05	1.293214e-05	8.474635	7.632633	8.291693	7.501908	8.187596	7.512392	8.27095	7.560926	8.123294
1207	AT2G39300	expressed protein, ; expression supported by MPSS ""	0.6653773	4.473402	7.884344e-05	3.484258e-05	7.504888	4.278319	4.748598	4.084024	4.901781	4.201168	4.712083	3.999343	4.861901
1208	AT1G22770	gigantea protein (GI), identical to gigantea protein SP:Q9SQI2 from (Arabidopsis thaliana)	0.6647976	9.204974	3.357088e-05	1.483568e-05	8.331697	8.811227	9.570828	8.901836	9.628015	8.930201	9.413369	8.847036	9.537279
1209	AT5G14440	similar to surfeit locus protein 2 family protein / SURF2 family protein [Arabidopsis thaliana] (TAIR:At5g40570.1); similar to hypothetical protein DDB0206414 [Dictyostelium discoideum] (GB:EAL67308.1); contains InterPro domain Surfeit locus 2 (InterPro:IPR008833) ""	0.6636979	7.803539	0.0009030009	0.0003990551	5.468045	7.217179	8.139562	7.50318	7.847935	7.496903	8.200699	7.669496	8.353355
1210	AT1G31850	dehydration-responsive protein, putative, strong similarity to early-responsive to dehydration stress ERD3 protein (Arabidopsis thaliana) GI:15320410; contains Pfam profile PF03141: Putative methyltransferase ""	0.663607	8.400248	0.0005727686	0.0002531185	5.815342	7.968536	8.805518	8.376785	8.901117	7.910236	8.581661	8.01822	8.639909
1211	AT5G14105	expressed protein	0.6634642	7.875235	0.0001934509	8.549004e-05	6.702351	7.672862	8.265948	7.273004	8.217105	7.643072	8.245111	7.585076	8.099706
1212	AT1G72750	mitochondrial import inner membrane translocase subunit Tim17/Tim22/Tim23 family protein, contains Pfam PF02466: Mitochondrial import inner membrane translocase subunit Tim17	0.6633549	9.058002	5.722822e-05	2.529036e-05	7.819919	8.877419	9.457929	8.588238	9.364838	8.670108	9.34999	8.769534	9.385962
1213	AT2G26630	transposase IS4 family protein, contains Pfam profile: PF01609 transposase DDE domain	0.6631027	4.058082	0.003897699	0.001722475	4.426722	3.670157	4.029804	3.573913	4.348365	4.098841	4.474151	3.56321	4.706212
1214	AT5G58390	peroxidase, putative, similar to peroxidase (Nicotiana tabacum) gi:5381253:dbj:BAA82306	0.6626204	8.095461	0.001003647	0.0004435329	5.390161	7.584785	8.396234	7.944319	8.627869	7.545727	8.211664	7.981774	8.47132
1215	AT5G18540	expressed protein, contains InterPro domain Bipartite nuclear localization signal (InterPro:IPR001472)	0.6620783	4.975682	0.0005767508	0.0002548784	5.808887	4.496972	5.194463	4.426207	5.42385	4.702108	5.339734	4.953282	5.268836
1216	AT4G23010	UDP-galactose transporter-related, contains weak similarity to UDP-galactose transporter related isozyme 1 (GI:1669562) (Mus musculus)	0.66199	8.692927	6.247369e-05	2.760844e-05	7.731488	8.303796	9.076423	8.210575	8.983667	8.456736	9.063891	8.476621	8.971707
1217	AT1G73940	expressed protein	0.661256	8.180454	0.0003661492	0.0001618090	6.173804	7.85278	8.57827	8.073453	8.288692	7.723688	8.681895	7.749384	8.495471
1218	AT4G10955;AT4G10960""	[AT4G10955, lipase class 3 family protein, contains Pfam profile PF01764: Lipase ];[AT4G10960, UDP-glucose 4-epimerase, putative / UDP-galactose 4-epimerase, putative / Galactowaldenase, putative, similar to UDP-galactose 4-epimerase from Arabidopsis thaliana SP:Q42605, Cyamopsis tetragonoloba GI:3021357 (AJ005082) ]""	0.6605727	6.336241	0.0002096803	9.266214e-05	6.634596	6.185742	6.592744	5.814183	6.813911	5.914684	6.668081	6.109212	6.591376
1219	AT5G64140	40S ribosomal protein S28 (RPS28C)	0.6599346	10.41178	7.461123e-05	3.297227e-05	7.554514	10.06046	10.757838	10.067803	10.613607	9.962653	10.835559	10.23633	10.75998
1220	AT2G38860	proteaseI (pfpI)-like protein (YLS5), contains Pfam profile PF01965: DJ-1/PfpI family; supporting cDNA gi:13122287:dbj:AB047808.1:; identical to proteaseI (pfpI)-like protein (Arabidopsis thaliana) GI:13122288, cDNA proteaseI (pfpI)-like protein GI:13122287 ""	0.6599244	8.245075	5.890132e-05	2.602973e-05	7.788412	7.913076	8.583015	7.871955	8.405094	7.880109	8.685995	7.995311	8.626044
1221	AT5G15700	DNA-directed RNA polymerase (RPOT2), identical to phage-type RNA polymerase rpoT2 (Arabidopsis thaliana) GI:11340683	0.6598323	6.642447	3.063445e-05	1.353801e-05	8.423477	6.328865	6.928426	6.230785	6.98528	6.399512	7.058754	6.290961	6.916992
1222	AT1G67800	copine-related, low similarity to SP:Q99829 Copine I {Homo sapiens}	0.6596306	7.441553	1.842172e-05	8.140945e-06	8.953937	7.075428	7.7186	7.105847	7.825837	7.13963	7.73882	7.126047	7.802217
1223	AT1G22360	UDP-glucoronosyl/UDP-glucosyl transferase family protein, contains Pfam profile: PF00201 UDP-glucoronosyl and UDP-glucosyl transferase	0.6587352	7.739444	9.259733e-05	4.092071e-05	7.354006	7.509766	8.092796	7.380127	8.05547	7.547889	8.047366	7.202524	8.079615
1224	AT1G24180	pyruvate dehydrogenase E1 component alpha subunit, mitochondrial, putative, similar to SP:P52901 Pyruvate dehydrogenase E1 component alpha subunit, mitochondrial precursor (EC 1.2.4.1) (PDHE1-A) {Arabidopsis thaliana}; contains Pfam profile PF00676: Dehydrogenase E1 component ""	0.6583027	8.22137	0.0001081210	4.778096e-05	7.210347	7.836152	8.581727	7.739147	8.595998	7.898492	8.448178	8.095081	8.576179
1225	AT3G15590	DNA-binding protein, putative, similar to DNA-binding protein (Triticum aestivum) GI:6958202; contains Pfam profile: PF01535 PPR repeat ""	0.6579413	8.878769	0.0002348276	0.0001037752	6.536702	8.69097	9.191683	8.391494	8.997389	8.493192	9.356471	8.623537	9.285416
1226	AT5G13680	IKI3 family protein, weak similarity to SP:O95163 IkappaB kinase complex-associated protein (IKK complex-associated protein) (p150) {Homo sapiens}; contains Pfam profile PF04762: IKI3 family ""	0.6573086	7.235298	0.003887001	0.001717748	4.428638	6.918163	7.365909	7.070647	7.345761	7.046709	7.996227	6.591058	7.547913
1227	AT2G42310	expressed protein	0.6568687	10.65318	6.408694e-05	2.832137e-05	7.705244	10.25488	10.937665	10.366128	10.927286	10.208427	11.079492	10.469555	10.982021
1228	AT4G17070	expressed protein	0.6561525	6.643475	0.0004082037	0.0001803938	6.082831	6.383424	7.150064	6.168389	7.04316	6.258657	7.000284	6.451125	6.692697
1229	AT3G27870	haloacid dehalogenase-like hydrolase family protein, similar to Potential phospholipid-transporting ATPase (EC 3.6.3.1) from {Mus musculus} SP:P98200, Homo sapiens SP:O43520, {Arabidopsis thaliana} SP:P98204; contains InterPro accession IPR005834: Haloacid dehalogenase-like hydrolase ""	0.6561321	5.519713	0.0002036617	9.00024e-05	6.657802	5.133702	5.778929	5.285689	5.970237	4.987082	5.899532	5.360117	5.742419
1230	AT1G20100	expressed protein	0.6560295	8.878883	8.667091e-05	3.83017e-05	7.413249	8.415185	9.285946	8.627874	9.064712	8.494621	9.225993	8.665795	9.25094
1231	AT2G25640	similar to transcription elongation factor-related [Arabidopsis thaliana] (TAIR:At5g25520.2); similar to PREDICTED: PHD finger protein 3 [Mus musculus] (GB:XP_129836.3); similar to mKIAA0244 protein [Mus musculus] (GB:BAC65512.1); contains InterPro domain Transcription elongation factor S-II, central region (InterPro:IPR003618) ""	0.6560018	6.798164	0.0002451808	0.0001083505	6.49998	6.51728	7.219918	6.561447	6.991697	6.595369	7.100588	6.206558	7.192458
1232	AT5G19900	PRLI-interacting factor, putative, strong similarity to PRLI-interacting factor A (Arabidopsis thaliana) GI:11139262	0.6556318	7.624804	8.801535e-05	3.889584e-05	7.400113	7.27137	7.864317	7.345595	7.946924	7.444832	7.957044	7.126157	8.042196
1233	AT4G03430	pre-mRNA splicing factor-related, similar to pre-mRNA splicing factor pre-mRNA splicing factor prp1 (SP:Q12381) (Fission yeast)	0.6556063	8.022687	0.0002255781	9.968773e-05	6.5731	7.661218	8.193747	7.546707	8.575732	7.73944	8.306161	7.832171	8.326321
1234	AT5G53770	nucleotidyltransferase family protein, contains Pfam domains PF03828: PAP/25A associated domain, PF01909: Nucleotidyltransferase domain	0.6546031	6.77741	0.0003700333	0.0001635255	6.165984	6.357353	7.113532	6.44347	7.359937	6.39126	6.87992	6.60835	7.065456
1235	AT5G44780	expressed protein, low similarity to SP:Q38732 DAG protein, chloroplast precursor {Antirrhinum majus}	0.6543329	6.439375	0.006486195	0.002866387	4.087821	5.7279	6.75109	6.131315	7.198705	6.216737	6.494256	6.372883	6.622117
1236	AT5G60990	DEAD/DEAH box helicase, putative (RH10), probable replication protein A1, Oryza sativa, EMBL:AF009179	0.6542494	8.323389	0.0002805815	0.0001239949	6.390973	8.022586	8.701794	8.025436	8.346614	7.92455	8.799867	8.012484	8.753778
1237	AT2G27775	expressed protein	0.6541098	7.734537	6.943176e-05	3.068336e-05	7.625056	7.334897	8.02349	7.284942	8.126459	7.450437	7.991151	7.559654	8.105269
1238	AT4G26230	60S ribosomal protein L31 (RPL31B), ribosomal protein L31, Nicotiana glutinosa, U23784	0.6537718	11.24272	5.191156e-05	2.294081e-05	7.916209	10.806006	11.572271	10.938993	11.456474	10.897547	11.653682	11.020775	11.595982
1239	AT5G17460	expressed protein	0.653526	4.838662	0.0004127864	0.000182419	6.073056	4.414262	5.223124	4.719352	4.953842	4.543651	5.122937	4.370332	5.361798
1240	AT2G24050	MIF4G domain-containing protein / MA3 domain-containing protein, similar to SP:Q03387 Eukaryotic initiation factor (iso)4F subunit P82-34 (eIF-(iso)4F P82-34) {Triticum aestivum}; contains Pfam profiles PF02854: MIF4G domain, PF02847: MA3 domain ""	0.6532622	7.403547	4.923987e-05	2.176013e-05	7.965769	7.063308	7.756161	7.089469	7.672805	6.951025	7.797838	7.203863	7.69391
1241	AT2G37080	myosin heavy chain-related, low similarity to myosin heavy chain (Rana catesbeiana) GI:4249701	0.65308	7.642255	0.0003586876	0.0001585116	6.188635	7.411215	8.022802	7.318123	7.825348	7.049	7.927284	7.48452	8.099744
1242	AT2G40090	ABC1 family protein, contains Pfam domain, PF03109: ABC1 family	0.6525823	6.917067	0.0006894051	0.0003046626	5.672378	6.719592	7.505326	6.599869	7.186573	6.317155	7.148185	6.726487	7.133347
1243	AT4G15570	tRNA-splicing endonuclease positive effector-related, contains similarity to SEN1, a positive effector of tRNA-splicing endonuclease (Saccharomyces cerevisiae) gi:172574:gb:AAB63976	0.6519377	6.994952	1.721687e-05	7.608496e-06	9.028877	6.650158	7.321458	6.702154	7.314364	6.700475	7.313544	6.623143	7.334316
1244	AT5G17890	LIM domain-containing protein / disease resistance protein-related, low similarity to disease resistance protein RPP4 (Arabidopsis thaliana) GI:20270890; contains Pfam profiles PF00412: LIM domain, PF00931: NB-ARC domain, PF00560: Leucine Rich Repeat ""	0.651753	6.227913	0.0006620232	0.000292562	5.702188	6.090207	6.56794	5.595464	6.702726	5.860361	6.416094	6.062113	6.528398
1245	AT4G24000	cellulose synthase family protein, similar to cellulose synthase from Gossypium hirsutum (gi:1706956), cellulose synthase-5 from Zea mays (gi:9622882)	0.6505619	4.523855	0.00274928	0.001214965	4.672175	3.894294	4.871035	4.188951	5.109656	4.179885	4.561164	4.531167	4.854688
1246	AT4G31700	40S ribosomal protein S6 (RPS6A), ribosomal protein S6, Arabidopsis thaliana, PID:g2662469	0.650297	11.17647	3.974608e-05	1.756463e-05	8.165464	10.764474	11.445285	10.898497	11.431017	10.832871	11.603851	10.909458	11.526335
1247	AT5G63680	pyruvate kinase, putative, similar to pyruvate kinase, cytosolic isozyme (Glycine max) SWISS-PROT:Q42806	0.6502262	8.485821	2.980863e-05	1.317306e-05	8.450434	8.223699	8.872157	8.152951	8.717814	8.155339	8.789356	8.110845	8.864411
1248	AT1G27970	nuclear transport factor 2 (NTF2), putative, similar to Swiss-Prot:P33331 nuclear transport factor 2 (NTF-2) (Nuclear transport factor P10) (Saccharomyces cerevisiae)	0.6497579	10.35875	2.488167e-05	1.099574e-05	8.642833	10.050184	10.616875	10.005664	10.639476	10.069025	10.727841	10.010625	10.750338
1249	AT1G60770	pentatricopeptide (PPR) repeat-containing protein, low similarity to DNA-binding protein (Triticum aestivum) GI:6958202; contains Pfam profile PF01535: PPR repeat ""	0.6492977	7.758348	0.0001383859	6.115565e-05	6.984885	7.348983	8.002908	7.631313	8.184707	7.279112	8.05443	7.475389	8.089943
1250	AT3G06930	protein arginine N-methyltransferase family protein, similar to protein arginine methyltransferase (Mus musculus) GI:5257221	0.6492664	7.646338	0.0005100668	0.0002254093	5.90798	7.164005	8.001096	7.491537	8.110138	7.164561	7.744331	7.466715	8.028318
1251	AT1G09810	expressed protein, contains Pfam profile PF04146: YT521-B-like family	0.6490368	6.143057	0.0003471276	0.000153403	6.2164	5.981279	6.67003	5.782548	6.574744	5.802168	6.361071	5.708158	6.264456
1252	AT3G11270	26S proteasome non-ATPase regulatory subunit 7, putative / 26S proteasome regulatory subunit S12, putative / MOV34 protein, putative, contains similarity to 26S proteasome regulatory subunit S12 (MOV34) SP:P26516 from (Mus musculus)	0.6490199	8.556563	0.0001666475	7.364506e-05	6.829135	8.1674	9.059697	8.418332	8.892786	8.147409	8.757864	8.195071	8.813944
1253	AT4G12240	zinc finger (C2H2 type) family protein, contains Pfam domain, PF00096: Zinc finger, C2H2 type	0.649008	5.275921	0.0004048162	0.0001788968	6.089555	4.933532	5.739759	4.871203	5.432938	4.781663	5.587712	5.219272	5.641293
1254	AT4G27300	S-locus protein kinase, putative, similar to receptor protein kinase (Ipomoea trifida) gi:836954:gb:AAC23542; contains S-locus glycoprotein family domain, Pfam:PF00954 ""	0.6489231	7.823194	0.00295694	0.001306734	4.620588	7.524611	8.15593	7.253096	7.875364	7.320081	8.315213	7.897143	8.244115
1255	AT2G45460	forkhead-associated domain-containing protein / FHA domain-containing protein	0.6487092	6.460888	4.226166e-05	1.867632e-05	8.104221	6.004576	6.769721	6.210636	6.743503	6.178117	6.867674	6.152805	6.760073
1256	AT3G16840	similar to DEAD/DEAH box helicase, putative (RH10) [Arabidopsis thaliana] (TAIR:At5g60990.1); similar to hypothetical protein DDB0204240 [Dictyostelium discoideum] (GB:EAL66480.1); contains InterPro domain ATP-dependent helicase, DEAD-box (InterPro:IPR000629); contains InterPro domain Bipartite nuclear localization signal (InterPro:IPR001472); contains InterPro domain Helicase, C-terminal (InterP…	0.6486316	7.18532	0.000106231	4.694572e-05	7.229622	6.948837	7.566093	6.758939	7.399727	6.981732	7.620409	6.754511	7.452316
1257	AT1G70810	C2 domain-containing protein, similar to zinc finger and C2 domain protein GI:9957238 from (Arabidopsis thaliana)	0.6484548	9.331197	2.694362e-05	1.190695e-05	8.558816	9.066005	9.691172	8.954778	9.647138	8.985138	9.70951	9.021957	9.573877
1258	AT4G18750	pentatricopeptide (PPR) repeat-containing protein, contains INTERPRO:IPR002885 PPR repeats	0.6484007	4.115963	0.0003714944	0.0001641712	6.162694	3.814771	4.306302	3.924545	4.27639	3.785423	4.68876	3.642312	4.489201
1259	AT5G16440	similar to MutT/nudix family protein [Arabidopsis thaliana] (TAIR:At1g79690.1); similar to isopentenyl pyrophosphate:dimethyllallyl pyrophosphate isomerase [Adonis palaestina] (GB:AAF29973.1); similar to isopentenyl pyrophosphate isomerase [Pueraria montana var. lobata] (GB:AAQ84167.1); contains InterPro domain Isopentenyl-diphosphate delta-isomerase (InterPro:IPR002667); contains InterPro domain…	0.6483284	7.498996	0.0001076423	4.75694e-05	7.216504	7.338205	7.780733	7.002545	7.830306	7.107913	7.784531	7.250665	7.897071
1260	AT2G34200	zinc finger (C3HC4-type RING finger) family protein	0.6482815	5.932112	0.0003060626	0.0001352555	6.31706	5.70959	6.522426	5.578677	6.104471	5.531693	6.295851	5.611925	6.102262
1261	AT5G56670	40S ribosomal protein S30 (RPS30C)	0.6481697	11.33507	7.864783e-05	3.475613e-05	7.507977	10.944699	11.73976	11.015081	11.471943	11.031607	11.768795	11.05255	11.656117
1262	AT2G38170	calcium exchanger (CAX1), identical to high affinity calcium antiporter CAX1 (Arabidopsis thaliana) gi:9256741:gb:AAB05913, except a possible frameshift at base 58008. Sequence has been confirmed with 5 sequencing reads.; Ca2+:Cation Antiporter (CaCA) Family member PMID:11500563 ""	0.6479346	11.96049	0.0002817155	0.0001244960	6.38804	11.750551	12.496386	11.679035	12.339547	11.651808	12.119335	11.464697	12.182561
1263	AT3G29250	short-chain dehydrogenase/reductase (SDR) family protein, similar to 3-beta-hydroxysteroiddehydrogenase GI:15983819 from (Digitalis lanata); contains Pfam profile: PF00106 short chain dehydrogenase ""	0.6478246	4.892016	0.000940236	0.0004155101	5.438106	4.406348	4.875505	4.720456	5.216873	4.593299	5.423144	4.55231	5.348191
1264	AT4G32690	2-on-2 hemoglobin (GLB3), identical to 2-on-2 hemoglobin (GLB3) GI:14165163 from (Arabidopsis thaliana)	0.6468819	7.367865	0.0001814417	8.01829e-05	6.757358	7.185079	7.864937	7.148477	7.660906	6.917299	7.604181	6.92684	7.635199
1265	AT3G10410	serine carboxypeptidase III, putative, similar to serine carboxypeptidase III from Oryza sativa SP:P37891, Matricaria chamomilla GI:6960455, Hordeum vulgare SP:P21529, Triticum aestivum SP:P11515; contains Pfam profile PF0450 serine carboxypeptidase ""	0.6465675	9.738785	0.0001022711	4.519574e-05	7.264243	9.575173	10.182811	9.43858	10.09352	9.339452	9.959667	9.3088	10.012277
1266	AT1G54770	expressed protein	0.6465066	8.095242	0.0004241263	0.0001874303	6.051675	7.816077	8.606789	7.97626	8.219716	7.598232	8.381891	7.697385	8.465584
1267	AT5G14800	pyrroline-5-carboxylate reductase, identical to pyrroline-5-carboxylate reductase SP:P54904 from (Arabidopsis thaliana)	0.6463713	9.812979	0.0004153163	0.0001835370	6.068426	9.427079	10.155461	9.364116	10.132292	9.357599	10.03958	9.810379	10.217325
1268	AT3G07630	prephenate dehydratase family protein, similar to P-protein: chorismate mutase, prephenate dehydratase GB:P43900 (Haemophilus influenzae)	0.6456671	8.65405	9.273698e-05	4.098243e-05	7.352529	8.250079	8.994639	8.315106	9.023278	8.280754	8.820723	8.478925	9.068891
1269	AT4G30270	MERI-5 protein (MERI-5) (MERI5B) / endo-xyloglucan transferase / xyloglucan endo-1,4-beta-D-glucanase (SEN4), identical to endo-xyloglucan transferase gi:944810, SP:P24806 MERI-5 protein precursor (Endo-xyloglucan transferase) (Xyloglucan endo-1,4-beta-D-glucanase) {Arabidopsis thaliana}	0.6456148	9.07346	0.0001439968	6.363524e-05	6.949557	8.545718	9.520043	8.847477	9.284407	8.775561	9.355644	8.833853	9.424974
1270	AT5G15980	pentatricopeptide (PPR) repeat-containing protein, contains Pfam profile PF01535: PPR repeat	0.6450467	6.836361	0.0005787085	0.0002557435	5.806103	6.638583	7.136982	6.318774	7.056978	6.318965	7.236301	6.779028	7.205276
1271	AT4G10750	HpcH/HpaI aldolase family protein, similar to 2,4-dihydroxydec-2-ene-1,10-dioic acid aldolase (Sphingopyxis macrogoltabida) GI:23330203; contains Pfam profile PF03328: HpcH/HpaI aldolase family ""	0.6448433	8.991962	7.509431e-05	3.318576e-05	7.54936	8.589887	9.288179	8.538431	9.328172	8.743507	9.382195	8.806335	9.258987
1272	AT1G16740	ribosomal protein L20 family protein, similar to ribosomal protein L20 GI:3603025 from (Guillardia theta)	0.6443928	9.451272	9.46989e-05	4.184944e-05	7.333955	9.130303	9.734755	9.127452	9.661377	8.998334	9.908068	9.260213	9.789672
1273	AT2G28400	expressed protein, contains Pfam profile PF04520: Protein of unknown function, DUF584	0.6442082	7.301446	0.0001021835	4.515705e-05	7.265233	7.058188	7.571652	6.901609	7.490201	7.072694	7.753049	6.884875	7.679296
1274	AT3G08640	alphavirus core protein family, contains Pfam profile: PF00944 alphavirus core protein	0.6441814	9.399936	0.0002226227	9.838168e-05	6.583988	9.089035	9.691956	9.209307	9.531891	8.911793	9.778884	9.101248	9.885377
1275	AT1G10230	E3 ubiquitin ligase SCF complex subunit SKP1/ASK1 (At18), putative, E3 ubiquitin ligase; similar to Skp1 homolog Skp1a GI:3068807 (Arabidopsis thaliana) ""	0.6438755	7.705448	0.0008958944	0.0003959146	5.47461	7.122717	8.071476	7.436406	8.033215	7.318775	8.18293	7.656143	7.821921
1276	AT1G07030	mitochondrial substrate carrier family protein, contains Pfam profile: PF00153 mitochondrial carrier protein	0.6431041	8.244624	0.0003636809	0.0001607183	6.179177	7.781313	8.722823	7.994347	8.606063	7.774163	8.431333	8.142464	8.504485
1277	AT2G12290;AT4G19700""	[AT2G12290, expressed protein ];[AT4G19700, expressed protein ]""	0.6429168	6.684061	0.002896333	0.001279951	4.635441	6.11378	7.040647	6.61671	6.700335	6.511169	7.295703	6.208751	6.985392
1278	AT3G49120;AT3G49110""	[AT3G49120, peroxidase, putative, identical to peroxidase (Arabidopsis thaliana) gi:405611:emb:CAA50677 ];[AT3G49110, peroxidase 33 (PER33) (P33) (PRXCA) / neutral peroxidase C (PERC), identical to SP:P24101 Peroxidase 33 precursor (EC 1.11.1.7) (Atperox P33) (ATPCa) (Neutral peroxidase C) (PERC) {Arabidopsis thaliana} ]""	0.6423691	9.846648	0.003693311	0.001632152	4.463122	9.098349	10.0715	9.867208	10.042124	9.438826	10.249765	9.697472	10.307942
1279	AT5G47455	expressed protein	0.6414936	7.217478	0.001261179	0.0005573416	5.221855	6.632362	7.584094	6.840769	7.596962	6.846116	7.374993	7.267678	7.596851
1280	AT4G38550	expressed protein	0.6412407	8.419313	0.0002886437	0.0001275577	6.365063	8.084298	8.63473	7.876826	8.655357	8.217271	8.915973	8.216374	8.753673
1281	AT2G23910	cinnamoyl-CoA reductase-related, similar to cinnamoyl-CoA reductase from Pinus taeda (GI:17978649), Saccharum officinarum (GI:3341511)	0.6409781	3.960938	0.001248547	0.0005517591	5.229386	3.446435	4.170361	3.854202	4.510825	3.790394	4.079812	3.470764	4.364709
1282	AT5G11670	malate oxidoreductase, putative, similar to NADP-dependent malic enzyme (EC 1.1.1.40) (NADP-ME) (SP:P12628) {Phaseolus vulgaris}	0.6409249	10.52425	2.71367e-05	1.199228e-05	8.550669	10.207022	10.789669	10.240559	10.856049	10.121948	10.88777	10.245612	10.845353
1283	AT1G70140	Encodes a group I formin. Binds to F-actin barbed ends. Has severing actin filaments activity. Binds profilin. Involved in the initiation and tip growth of root hairs through regulation of actin cytoskeleton.	0.6402779	5.173273	0.001799285	0.0007951421	4.96471	4.979401	5.414952	4.699957	5.457702	4.526134	5.576384	5.207044	5.52461
1284	AT5G12010	expressed protein	0.6401556	8.064221	6.299111e-05	2.78371e-05	7.72352	7.824684	8.246813	7.664466	8.487403	7.755008	8.366014	7.732415	8.436964
1285	AT3G62050	expressed protein, contains Pfam profile PF04396: Protein of unknown function, DUF537	0.640139	5.892566	0.001079868	0.0004772165	5.335296	5.370969	6.190753	5.753749	5.99549	5.784171	6.34838	5.381096	6.315919
1286	AT3G12830	auxin-responsive family protein, similar to auxin-induced protein (SP:P33082) (Glycine max)	0.6401272	5.814927	0.0003887981	0.0001718181	6.124493	5.473662	6.132511	5.736486	6.319404	5.306786	6.038165	5.462519	6.049881
1287	AT1G65690	harpin-induced protein-related / HIN1-related / harpin-responsive protein-related, similar to hin1 homolog (GI:13122296) (Arabidopsis thaliana); similar to hin1 (GI:22830759) (Nicotiana tabacum); contains 1 transmembrane domain; ""	0.6387951	4.669069	0.003367935	0.001488362	4.526865	3.919721	4.919798	4.343761	4.915657	4.649473	5.224428	4.48573	4.893983
1288	AT5G15810	N2,N2-dimethylguanosine tRNA methyltransferase family protein, similar to SP:Q9P804 N(2),N(2)-dimethylguanosine tRNA methyltransferase (EC 2.1.1.32) (tRNA(guanine-26,N(2)-N(2)) methyltransferase) {Schizosaccharomyces pombe}; contains Pfam profile PF02005: N2,N2-dimethylguanosine tRNA methyltransferase ""	0.6379367	8.556497	6.775919e-05	2.994421e-05	7.649208	8.100276	8.876655	8.354163	8.887766	8.198546	8.797694	8.297131	8.939748
1289	AT3G47370	40S ribosomal protein S20 (RPS20B), 40S RIBOSOMAL PROTEIN S20 - ARABIDOPSIS THALIANA,PID:g1350956	0.637535	10.60814	0.0002390301	0.0001056325	6.520594	10.120168	10.870123	10.371426	10.867921	10.172258	11.047876	10.493649	10.921721
1290	AT3G55730	myb family transcription factor (MYB109), contains Pfam profile: PF00249 myb-like DNA-binding domain	0.6370041	6.230616	0.004756507	0.002102001	4.292669	5.454482	6.652406	6.345681	6.574744	5.948993	6.458093	5.899302	6.511231
1291	AT5G11310	pentatricopeptide (PPR) repeat-containing protein, contains Pfam profile PF01535: PPR repeat	0.6367516	4.361644	0.002215984	0.00097929	4.817582	3.948773	4.980265	4.197446	4.825	4.039142	4.282081	3.987713	4.632734
1292	AT4G23620	50S ribosomal protein-related, contains weak similarity to 50S ribosomal protein L25 (TL5). (Swiss-Prot:P56930) (Thermus thermophilus)	0.6364974	8.11569	0.0005122215	0.0002263615	5.90487	7.688682	8.472866	7.998033	8.358644	7.542541	8.376064	7.96051	8.528181
1293	AT4G16760	acyl-CoA oxidase (ACX1), identical to acyl-CoA oxidase (Arabidopsis thaliana) GI:3044214	0.6363819	9.905173	0.0001178019	5.205914e-05	7.135394	9.557873	10.268355	9.535657	10.015812	9.576697	10.339196	9.677702	10.270095
1294	AT5G50890	expressed protein	0.6362182	6.138201	0.001998547	0.0008832002	4.890873	6.251123	6.37127	5.727225	6.482997	5.777681	6.504166	5.524341	6.466808
1295	AT4G19010	4-coumarate--CoA ligase family protein / 4-coumaroyl-CoA synthase family protein, similar to 4CL from Pinus taeda, gi:515503, gi:1143308; contains Pfam AMP-binding enzyme domain PF00501 ""	0.6360467	6.42166	7.048158e-05	3.114729e-05	7.608777	6.264403	6.702755	6.073391	6.833029	6.063423	6.696492	6.013328	6.726457
1296	AT4G29230	no apical meristem (NAM) family protein, similar to NAM family proteins GP:12751304:, GP:6223650:, GP:9758909 - Arabidopsis thaliana,PIR2:T04621	0.6353756	6.256938	0.0009116626	0.0004028829	5.4612	5.900844	6.576153	6.142263	6.859883	5.94141	6.337981	5.772485	6.524489
1297	AT5G22060	DNAJ heat shock protein, putative, strong similarity to SP:O60884 DnaJ homolog subfamily A member 2 (Dnj3) Homo sapiens, several plant DnaJ proteins from PGR; contains Pfam profiles PF00226 DnaJ domain, PF00684 DnaJ central domain (4 repeats), PF01556 DnaJ C terminal region ""	0.6348052	8.918124	0.0001568263	6.930484e-05	6.87997	8.483057	9.201249	8.500418	9.095321	8.674707	9.313597	8.744705	9.331941
1298	AT5G13610	expressed protein	0.6347591	7.488493	0.0005698646	0.0002518352	5.819386	7.293833	7.927112	7.008707	7.516092	7.15462	7.968214	7.227295	7.812074
1299	AT2G44020	mitochondrial transcription termination factor-related / mTERF-related, contains Pfam profile PF02536: mTERF	0.6347134	7.10543	0.0003194103	0.0001411541	6.282362	7.008927	7.480057	6.709106	7.268947	6.608407	7.533696	6.825852	7.408445
1300	AT3G44590	60S acidic ribosomal protein P2 (RPP2D), acidic ribosomal protein P2, maize, PIR:S54179	0.6345822	10.28681	0.0001214756	5.368264e-05	7.103794	9.911557	10.466635	10.045725	10.532949	9.878955	10.75759	10.041825	10.659217
1301	AT1G11050	protein kinase family protein, contains protein kinase domain, Pfam:PF00069	0.6344673	7.140199	7.305587e-05	3.228493e-05	7.57394	6.832918	7.518141	6.780915	7.584096	6.899	7.328276	6.779028	7.399218
1302	AT1G55930	CBS domain-containing protein / transporter associated domain-containing protein, contains Pfam profiles PF00571: CBS domain, PF03471: Transporter associated domain, PF01595: Domain of unknown function	0.6344435	7.127984	0.0003930135	0.0001736809	6.114643	6.991132	7.321675	6.530349	7.453086	6.891423	7.472117	6.830146	7.533945
1303	AT1G35910	trehalose-6-phosphate phosphatase, putative, similar to trehalose-6-phosphate phosphatase (AtTPPB) (Arabidopsis thaliana) GI:2944180; contains Pfam profile PF02358: Trehalose-phosphatase ""	0.6340411	4.118604	0.00295694	0.001306734	4.620697	3.939545	4.55592	3.840351	4.243145	3.406756	4.294211	4.019681	4.649222
1304	AT4G12750	expressed protein	0.633562	7.602176	0.0002794433	0.0001234919	6.395599	7.390965	7.811684	7.313835	7.901124	7.415034	7.997618	7.021745	7.965402
1305	AT3G14690	cytochrome P450, putative, similar to GB:Q05047 from (Catharanthus roseus)	0.6330493	9.966926	0.001208906	0.000534241	5.253368	9.693152	10.20558	9.260565	10.257856	9.883633	10.307811	9.764256	10.362557
1306	AT1G76590	zinc-binding family protein, similar to zinc-binding protein (Pisum sativum) GI:16117799; contains Pfam profile PF04640 : Protein of unknown function, DUF597 ""	0.6329728	7.596648	0.0002503540	0.0001106367	6.482159	7.285413	8.015035	7.4472	7.975899	7.269385	7.709229	7.118647	7.952374
1307	AT4G25710	kelch repeat-containing F-box family protein, similar to SKP1 interacting partner 6 (Arabidopsis thaliana) GI:10716957; contains Pfam profiles PF01344: Kelch motif, PF00646: F-box domain ""	0.6329447	7.91183	0.0008567497	0.0003786158	5.509132	7.521273	8.312532	7.843147	8.020251	7.451745	8.12344	7.565265	8.456986
1308	AT2G30870	glutathione S-transferase, putative, supported by cDNA GI:443698 GB:D17673	0.6325478	10.94124	0.0008427418	0.0003724254	5.522062	10.626053	11.356329	10.610099	10.87487	10.591904	11.389619	10.6718	11.409229
1309	AT4G34050	caffeoyl-CoA 3-O-methyltransferase, putative, nearly identical to GI:2960356 (Populus balsamifera subsp. trichocarpa), GI:684942 (Medicago sativa subsp. sativa) isoform contains a GT-TG intron which removes an internal segment of the protein.	0.6314875	11.98781	7.14536e-05	3.157685e-05	7.596675	11.571982	12.43959	11.754071	12.26439	11.663361	12.207888	11.698844	12.302341
1310	AT5G59240	40S ribosomal protein S8 (RPS8B), 40S ribosomal protein S8, Prunus armeniaca, EMBL:AF071889	0.6314817	4.993228	0.0001397781	6.177091e-05	6.976235	4.656285	5.259176	4.849126	5.297943	4.557826	5.459397	4.646712	5.21936
1311	AT1G53030	cytochrome c oxidase copper chaperone family protein, contains Pfam domian, PF05051: Cytochrome C oxidase copper chaperone (COX17)	0.6314178	7.393647	0.0001081210	4.778096e-05	7.209656	7.18283	7.77035	6.953093	7.568121	7.139233	7.806753	7.036595	7.692198
1312	AT2G22450	riboflavin biosynthesis protein, putative, similar to SP:P50855 Riboflavin biosynthesis protein ribA (Includes: GTP cyclohydrolase II (EC 3.5.4.25); 3,4-dihydroxy-2-butanone 4-phosphate synthase (DHBP synthase)) {Actinobacillus pleuropneumoniae}; contains Pfam profiles PF00925: GTP cyclohydrolase II, PF00926: 3,4-dihydroxy-2-butanone 4-phosphate synthase ""	0.6310277	8.5661	0.0002378179	0.0001050967	6.52597	8.09435	8.944449	8.372647	8.659089	8.250156	8.949798	8.285194	8.973121
1313	AT3G23830	glycine-rich RNA-binding protein, putative, similar to Glycine-rich RNA-binding protein 2, mitochondrial precursor (AtGRP2) (Swiss-Prot:Q9SVM8) (Arabidopsis thaliana); contains Pfam profile: PF00076 RNA recognition motif. (a.k.a. RRM, RBD, or RNP domain) ""	0.6301214	8.476601	0.001252504	0.000553508	5.227158	8.086429	8.896517	8.193342	8.636262	7.893898	8.708319	8.472493	8.925549
1314	AT1G48570	zinc finger (Ran-binding) family protein, contains Pfam domain, PF00641: Zn-finger in Ran binding protein and others	0.629578	8.806243	4.477831e-05	1.978848e-05	8.053559	8.472297	9.104421	8.610658	9.058777	8.436403	9.153384	8.446458	9.167545
1315	AT5G65750	2-oxoglutarate dehydrogenase E1 component, putative / oxoglutarate decarboxylase, putative / alpha-ketoglutaric dehydrogenase, putative, similar to SP:P20967 2-oxoglutarate dehydrogenase E1 component, mitochondrial precursor (EC 1.2.4.2) (Alpha-ketoglutarate dehydrogenase) {Saccharomyces cerevisiae}; contains Pfam profiles PF02779: Transketolase, pyridine binding domain, PF00676: Dehydrogenase E1…	0.6294777	7.982541	0.00051772	0.0002287914	5.895906	7.736293	8.31882	7.733981	8.071677	7.770206	8.3298	7.43073	8.468823
1316	AT4G16700	phosphatidylserine decarboxylase, similar to SP:P27465 Phosphatidylserine decarboxylase proenzyme (EC 4.1.1.65 {Cricetulus griseus}; contains Pfam profile PF02666: phosphatidylserine decarboxylase ""	0.6289228	5.462128	0.000283628	0.0001253412	6.381426	4.940857	5.727656	5.281629	5.92318	5.197299	5.836381	5.170882	5.61914
1317	AT3G18080	glycosyl hydrolase family 1 protein, contains Pfam PF00232 : Glycosyl hydrolase family 1 domain; TIGRFAM TIGR01233: 6-phospho-beta-galactosidase; similar to beta-glucosidase BGQ60 precursor GB:A57512 (Hordeum vulgare); similar to beta-mannosidase enzyme (GI:17226270) (Lycopersicon esculentum) ""	0.628885	11.13544	8.506144e-05	3.759044e-05	7.431652	10.859922	11.623353	10.824675	11.309569	10.792183	11.438128	10.807208	11.428479
1318	AT1G15390	peptide deformylase, mitochondrial / polypeptide deformylase 1A (PDF1A), nearly identical to SP:Q9FV53 Peptide deformylase, mitochondrial precursor (EC 3.5.1.88) (PDF) (Polypeptide deformylase) {Arabidopsis thaliana}; contains Pfam profile PF01327: polypeptide deformylase; supporting cDNA gi:11320951:gb:AF250959.1:AF250959 ""	0.6285585	9.005779	5.575827e-05	2.464075e-05	7.845209	8.629688	9.402924	8.778511	9.274756	8.600394	9.279559	8.757404	9.322992
1319	AT3G53690	zinc finger (C3HC4-type RING finger) family protein, contains a Zinc finger, C3HC4 type (RING finger) signature, PROSITE:PS00518 and a IBR domain, Pfam:PF01485	0.6284116	5.063368	8.188762e-05	3.618787e-05	7.465407	4.819474	5.401691	4.642569	5.234429	4.793446	5.484935	4.741159	5.38924
1320	AT2G32070	CCR4-NOT transcription complex protein, putative, similar to SWISS-PROT:Q60809 CCR4-NOT transcription complex, subunit 7 (CCR4-associated factor 1, (CAF1) (Mus musculus)	0.6281946	9.247575	0.0002670521	0.0001180160	6.432089	8.889683	9.492573	8.886982	9.74671	8.927461	9.341638	9.029784	9.665768
1321	AT3G30180	Encodes a cytochrome p450 enzyme that catalyzes the last reaction in the production of brassinolide. It is capable of converting 6-deoxocastasterone into castasterone, a C-6 oxidation, as well as the further conversion of castasterone into brassinolide by a Baeyer-Villinger oxidation reaction at C-6, resulting in the formation of an unusual seven-membered lactone ring.	0.6278243	7.587104	7.675382e-05	3.391913e-05	7.529561	7.234874	8.032834	7.34217	7.962742	7.233759	7.804541	7.281963	7.803946
1322	AT2G22400	NOL1/NOP2/sun family protein, contains Pfam profile PF01189: NOL1/NOP2/sun family	0.6274798	8.806941	0.0001439968	6.363524e-05	6.9497	8.523134	9.028698	8.47239	8.965943	8.453699	9.317367	8.523583	9.170718
1323	AT1G73180	eukaryotic translation initiation factor-related, similar to eukaryotic translation initiation factor 2A (GI:21956484) (Homo sapiens); similar to Eukaryotic translation initiation factor 3 subunit 9 (eIF-3 eta) (eIF3 p116) (eIF3 p110) (eIF3b) (Swiss-Prot:P55884) (Homo sapiens) ""	0.6274572	8.214476	0.0002946575	0.0001302153	6.346989	7.910044	8.405595	8.11557	8.699747	7.80291	8.508003	7.774464	8.499471
1324	AT4G25390	protein kinase family protein, contains protein kinase domain, Pfam:PF00069	0.6272422	6.550097	0.000937493	0.0004142979	5.440434	6.336644	6.700536	6.115481	6.79965	6.473312	7.07834	6.020467	6.876346
1325	AT1G06450	CCR4-NOT transcription complex protein, putative, similar to SWISS-PROT:Q9UFF9 CCR4-NOT transcription complex, subunit 8 (CAF1-like protein, CALIFp) (Homo sapiens)	0.6270412	6.572825	0.0002036617	9.00024e-05	6.658084	6.311495	6.998975	6.296452	6.934976	6.049866	6.757339	6.379404	6.854093
1326	AT3G05570	expressed protein	0.626336	6.674672	0.0003547743	0.0001567823	6.196498	6.232545	6.937762	6.175533	6.941976	6.570863	7.116454	6.467075	6.955168
1327	AT5G17270	tetratricopeptide repeat (TPR)-containing protein, contains Pfam profile PF00515 TPR Domain	0.6263206	5.229381	0.006548668	0.002893994	4.081567	4.834971	5.732235	5.442827	5.415557	4.710271	5.611101	4.676815	5.411274
1328	AT4G15820	wound-responsive protein-related, contains weak similarity to KED (Nicotiana tabacum) gi:8096269:dbj:BAA95789	0.6262698	6.567321	0.0003185183	0.0001407600	6.285738	6.144092	6.763902	6.178877	7.073175	6.335319	6.715149	6.358458	6.969598
1329	AT3G14450	RNA-binding protein, putative, contains Pfam profile: PF00076 RNA recognition motif. (a.k.a. RRM, RBD, or RNP domain) (2 copies). Contains PAM PABC binding domain.	0.6260718	6.224153	0.001387773	0.0006132862	5.15353	6.106527	6.69052	5.589072	6.553965	6.129085	6.404276	5.819783	6.499994
1330	AT1G20070	expressed protein	0.6259895	7.990102	0.0001422003	6.284132e-05	6.96058	7.679302	8.174074	7.639371	8.388081	7.715016	8.480221	7.67474	8.170011
1331	AT5G41180	leucine-rich repeat protein kinase, putative, contains leucine rich repeat (LRR) domains, Pfam:PF00560; contains protein kinase domain, Pfam:PF00069 ""	0.6256803	5.457603	0.0002790811	0.0001233318	6.397047	4.977816	5.573826	5.292653	5.905528	5.111768	5.801964	5.196813	5.800454
1332	AT4G33140	expressed protein	0.6248852	6.867797	0.0001241821	5.487869e-05	7.082982	6.662031	7.153622	6.540958	7.219205	6.386629	7.073824	6.631801	7.274309
1333	AT1G26910	60S ribosomal protein L10 (RPL10B), Nearly identical to ribosomal protein L10.e, Wilm's tumor suppressor homologue, gi:17682 (Z15157), however differences in sequence indicate this is a different member of the L10 family	0.6248619	9.041014	0.001394218	0.0006161342	5.149866	8.727037	9.503753	8.665219	9.004978	8.574223	9.46035	8.947852	9.444697
1334	AT3G14610	cytochrome P450, putative, similar to GB:Q05047 from (Catharanthus roseus)	0.6247687	5.390754	0.001143297	0.000505247	5.293769	4.9662	5.70871	5.004651	5.411963	5.198358	6.015852	5.14427	5.676029
1335	AT1G15230	expressed protein, ESTs gb:R30529, gb:Z48463, gb:Z48467, gb:AA597369 and gb:AA394772 come from this gene	0.624763	8.00972	0.0001643361	7.262361e-05	6.841293	7.667928	8.105333	7.65129	8.317755	7.708278	8.391907	7.761859	8.473412
1336	AT5G50130	short-chain dehydrogenase/reductase (SDR) family protein, contains INTERPRO family IPR002198 Short-chain dehydrogenase/reductase (SDR) superfamily	0.6246276	7.266885	0.0004355351	0.0001924721	6.029787	6.980705	7.66821	6.972201	7.837952	6.928981	7.361827	6.936398	7.448805
1337	AT1G09740	ethylene-responsive protein, putative, similar to ER6 protein (Lycopersicon esculentum) GI:5669654; contains Pfam profile PF00582: universal stress protein family ""	0.6243764	7.099385	5.983924e-05	2.644422e-05	7.772398	6.827088	7.489997	6.663334	7.328516	6.798442	7.418216	6.859921	7.409563
1338	AT2G21440	RNA recognition motif (RRM)-containing protein, contains InterPro entry IPR000504: RNA-binding region RNP-1 (RNA recognition motif) (RRM)	0.6243178	7.435955	0.0009240987	0.0004083787	5.450285	6.899769	7.518398	7.215613	7.900799	7.168976	7.949214	7.210826	7.624045
1339	AT1G76650	calcium-binding EF hand family protein, similar to regulator of gene silencing calmodulin-related protein GI:12963415 from (Nicotiana tabacum); contains INTERPRO:IPR002048 calcium-binding EF-hand domain ""	0.6236434	4.236494	0.0003825837	0.0001690718	6.137804	4.022075	4.616782	3.749317	4.651129	4.083122	4.341627	3.844176	4.583727
1340	AT3G12600	MutT/nudix family protein, contains Pfam profile PF00293: NUDIX domain	0.6236322	8.091332	0.0001616341	7.142951e-05	6.854629	7.714996	8.18402	7.852148	8.507506	7.729162	8.485518	7.821758	8.435549
1341	AT1G03190	DNA repair protein / transcription factor protein (UVH6), identical to DNA repair/transcription factor protein (UVH6) gi:22651569 gb:AY090788	0.6234795	5.862312	0.0009821338	0.0004340256	5.405995	5.84178	6.271436	5.291448	6.275345	5.457549	6.094764	5.611512	6.054663
1342	AT2G04030	heat shock protein, putative, strong similarity to heat shock protein (Arabidopsis thaliana) GI:1906830; contains Pfam profiles PF02518: ATPase, histidine kinase-, DNA gyrase B-, and HSP90-like domain protein, PF00183: Hsp90 protein ""	0.6233777	10.07328	0.0001080941	4.776906e-05	7.213154	9.740299	10.294717	9.800281	10.444772	9.600851	10.402846	9.904919	10.397527
1343	AT5G61020	YT521-B-like family protein, contains Pfam profile PF04146: YT521-B-like family	0.6232964	9.70765	9.052886e-05	4.000661e-05	7.373434	9.292172	9.969564	9.553645	9.956677	9.384843	10.109145	9.353347	10.041807
1344	AT3G59020	similar to importin beta-2 subunit family protein [Arabidopsis thaliana] (TAIR:At2g31660.1); similar to putative Importin 7<Ran-binding protein 7 [Oryza sativa (japonica cultivar-group)] (GB:XP_465609.1); contains InterPro domain Importin-beta, N-terminal (InterPro:IPR001494) ""	0.6231523	9.825968	0.0001689853	7.467816e-05	6.817342	9.507116	10.251639	9.562712	10.0505	9.328761	10.167106	9.658978	10.080931
1345	AT4G22320	expressed protein	0.6230299	6.392749	0.00290382	0.001283259	4.632797	5.857953	6.568372	5.882546	6.549787	6.129583	6.790168	6.454854	6.908729
1346	AT4G18880	heat shock transcription factor 21 (HSF21), identical to heat shock transcription factor 21 (Arabidopsis thaliana) GI:3399765; contains Pfam profile: PF00447 HSF-type DNA-binding domain ""	0.6226508	7.846535	0.0001314649	5.80971e-05	7.032847	7.496281	8.23728	7.371549	8.173626	7.70621	8.106213	7.566799	8.114322
1347	AT2G40765	expressed protein	0.6211399	10.01241	0.001923389	0.0008499863	4.91779	9.742711	10.417858	9.717594	9.892129	9.692965	10.576833	9.654084	10.405095
1348	AT1G69380	expressed protein, predicated by genscan+	0.620208	6.669832	0.0004700144	0.0002077093	5.971089	6.260092	6.911516	6.403955	6.924729	6.18985	7.175291	6.585015	6.908207
1349	AT4G02220	zinc finger (MYND type) family protein / programmed cell death 2 C-terminal domain-containing protein, similar to SP:Q16342 Programmed cell death protein 2 (Zinc finger protein Rp-8) {Homo sapiens}; contains Pfam profiles PF01753: MYND finger, PF04194: Programmed cell death protein 2, C-terminal putative domain ""	0.6195083	7.269554	0.0001220320	5.39285e-05	7.098983	6.819608	7.524588	7.016521	7.693191	6.951025	7.636281	7.052047	7.463173
1350	AT4G27940	mitochondrial substrate carrier family protein, contains Pfam profile: PF00153 mitochondrial carrier protein	0.6192563	6.595781	0.0003283434	0.0001451019	6.260495	6.259742	6.912389	6.225072	7.12389	6.227666	6.880326	6.432131	6.705032
1351	AT1G59700	glutathione S-transferase, putative, similar to glutathione S-transferase GB:AAF29773 GI:6856103 from (Gossypium hirsutum)	0.6187723	8.726592	0.0001864906	8.241415e-05	6.733389	8.537326	8.984549	8.291947	9.05263	8.455883	9.208888	8.383669	8.897846
1352	AT5G58020	expressed protein, contains PF04641: Protein of unknown function, DUF602	0.618688	9.770496	6.94868e-05	3.070768e-05	7.624035	9.599767	10.146342	9.347462	10.056236	9.46018	10.065129	9.437199	10.051652
1353	AT3G06860	fatty acid multifunctional protein (MFP2), identical to fatty acid multifunctional protein (AtMFP2) GB:AF123254 (gi:4337027) (Arabidopsis thaliana) (fatty acid beta-oxidation); contains Pfam profiles PF02737 (3-hydroxyacyl-CoA dehydrogenase, NAD binding domain), PF00378 (enoyl-CoA hydratase/isomerase family protein), PF00725 (3-hydroxyacyl-CoA dehydrogenase) ""	0.6182684	9.11938	0.0001665557	7.360445e-05	6.829833	8.88542	9.285596	8.920041	9.496048	8.795807	9.423562	8.639715	9.50885
1354	AT3G13672	seven in absentia (SINA) family protein, low similarity to SP:P21461 Developmental protein seven in absentia {Drosophila melanogaster}; contains Pfam profile PF03145: Seven in absentia protein family ""	0.618257	5.122156	0.0001616175	7.142219e-05	6.855195	4.860458	5.219773	4.817395	5.425153	4.813704	5.581796	4.760554	5.498417
1355	AT5G10290	leucine-rich repeat family protein / protein kinase family protein, contains Pfam domains PF00560: Leucine Rich Repeat and PF00069: Protein kinase domain	0.6177586	6.63248	0.0004231984	0.0001870203	6.053771	6.50656	7.06093	6.155164	6.982028	6.409985	6.749477	6.222692	6.973001
1356	AT3G19580	zinc finger (C2H2 type) protein 2 (AZF2), identical to Cys2/His2-type zinc finger protein 2 (Arabidopsis thaliana) gi:6009885:dbj:BAA85107	0.6174968	7.53551	0.0001766993	7.808716e-05	6.779508	7.094367	7.861453	7.203664	7.69677	7.405155	7.906499	7.203863	7.912314
1357	AT3G12800	short-chain dehydrogenase/reductase (SDR) family protein, contains Pfam profile PF00106:oxidoreductase, short chain dehydrogenase/reductase family	0.6168139	9.471338	4.792052e-05	2.117709e-05	7.989973	9.141705	9.844544	9.170929	9.762677	9.18675	9.665252	9.152341	9.846507
1358	AT3G03600	ribosomal protein S2, mitochondrial (RPS2), identical to SP:Q9GCB9 Mitochondrial ribosomal protein S2 {Arabidopsis thaliana}; contains Pfam profile PF00318: ribosomal protein S2 ""	0.6166506	8.697863	0.0003825837	0.0001690718	6.138231	8.093521	9.000599	8.525091	8.990664	8.442794	9.064224	8.496745	8.969267
1359	AT1G76810	eukaryotic translation initiation factor 2 family protein / eIF-2 family protein, similar to IF2 protein (Drosophila melanogaster) GI:7108770; contains Pfam profile PF03144: Elongation factor Tu domain 2 ""	0.6165534	8.571674	0.001971896	0.0008714225	4.899714	8.274082	8.791007	8.119951	8.587517	8.254451	9.24408	8.405106	8.8972
1360	AT2G47840	tic20 protein-related, similar to Tic20 (GI:3769673) (Pisum sativum)	0.6164655	8.910819	4.488394e-05	1.983516e-05	8.051237	8.637787	9.301567	8.614574	9.16443	8.533355	9.160319	8.624629	9.24989
1361	AT3G27620	alternative oxidase 1c, mitochondrial (AOX1C), identical to alternative oxidase 1c precursor GB:O22048 (SP:O22048) from (Arabidopsis thaliana)	0.6161131	5.081801	0.0005993653	0.0002648721	5.779369	4.626602	5.161886	4.885445	5.585446	4.81892	5.284085	4.764012	5.528014
1362	AT2G40330	Bet v I allergen family protein, contains Pfam profile PF00407: Pathogenesis-related protein Bet v I family	0.615724	6.083067	0.0001056388	4.668402e-05	7.235475	5.746001	6.300817	5.788435	6.520103	5.669577	6.336926	5.896809	6.405872
1363	AT5G39680	pentatricopeptide (PPR) repeat-containing protein, contains INTERPRO:IPR002885 PPR repeats	0.6157195	4.996498	0.002407419	0.001063889	4.762922	4.770291	5.13681	4.642452	5.614964	4.631617	5.498857	4.710195	4.966801
1364	AT4G29700	type I phosphodiesterase/nucleotide pyrophosphatase family protein, similar to SP:P22413 Ectonucleotide pyrophosphatase/phosphodiesterase 1 (Plasma-cell membrane glycoprotein PC-1) (Includes: Alkaline phosphodiesterase I (EC 3.1.4.1); Nucleotide pyrophosphatase (EC 3.6.1.9) {Homo sapiens}; contains Pfam profile PF01663: Type I phosphodiesterase / nucleotide pyrophosphatase ""	0.6157159	5.812608	0.005908841	0.002611241	4.149921	5.465684	6.108782	5.542417	5.98666	5.211852	5.864715	5.799049	6.521709
1365	AT5G10820	integral membrane transporter family protein, contains 11 transmembrane domains; similar to folate/methotrexate transporter FT1 (GI:5813863) {Leishmania donovani}; lignostilbene-alpha,beta-dioxygenase gene, Synechococcus PCC7942, EMBL:AF055873 ""	0.615577	6.108111	0.001157780	0.0005116473	5.284614	5.502968	6.398674	6.093303	6.349215	5.682837	6.461781	5.922182	6.453929
1366	AT1G08360	60S ribosomal protein L10A (RPL10aA), similar to 60S ribosomal protein L10A GB:AAC73045 GI:3860277 from (Arabidopsis thaliana)	0.614986	11.46259	0.000135499	5.987987e-05	7.005333	11.029545	11.859516	11.226514	11.625667	11.106129	11.830366	11.258197	11.76478
1367	AT1G79540	pentatricopeptide (PPR) repeat-containing protein, contains Pfam profile PF01535: PPR repeat	0.6149057	6.559963	0.0002316132	0.0001023548	6.548781	6.237936	6.712123	6.387742	7.006892	6.294846	6.915731	6.089517	6.834919
1368	AT3G54110	plant uncoupling mitochondrial protein (PUMP), identical to plant uncoupling mitochondrial protein (Arabidopsis thaliana) GI:3115108	0.6146196	9.453303	0.0002228130	9.846574e-05	6.582833	9.079552	9.758558	9.320144	9.837512	8.95173	9.686586	9.232547	9.759795
1369	AT4G35060	heavy-metal-associated domain-containing protein / copper chaperone (CCH)-related, low similarity to copper homeostasis factor (GI:3168840)(PMID:9701579); similar to farnesylated proteins GMFP7 (Glycine max)(GI:4097573) and ATFP6 (GI:4097553); contains heavy-metal-associated domain PF00403 ""	0.6145142	7.296858	0.0001673898	7.397307e-05	6.825127	7.112336	7.696653	7.007787	7.477848	6.980339	7.716882	6.857941	7.525076
1370	AT4G39300	expressed protein	0.6144691	8.360535	0.0003969033	0.0001753999	6.106857	7.863376	8.650552	8.149729	8.589905	7.932164	8.782881	8.267936	8.647742
1371	AT1G22970	expressed protein	0.6141597	7.921835	5.1393e-05	2.271165e-05	7.92629	7.688773	8.182761	7.60429	8.148577	7.578074	8.299242	7.587882	8.285079
1372	AT4G16540;AT2G03020""	[AT4G16540, heat shock protein-related, contains similarity to Swiss-Prot:P80485 acid shock protein (Streptococcus thermophilus) ];[AT2G03020, heat shock protein-related, Prosite PS00430: TonB-dependent receptor proteins signature 1; contains some similar to Small heat shock protein, chloroplast precursor (SP:P30222) {Petunia hybrida} ]""	0.6140873	6.435171	0.005822465	0.00257307	4.159282	5.973068	6.445875	6.049549	6.454362	6.272647	7.118347	6.217247	6.950275
1373	AT1G55890	pentatricopeptide (PPR) repeat-containing protein, contains Pfam profile PF01535: PPR repeat	0.6137259	8.904394	0.0004642090	0.0002051437	5.980364	8.769677	9.241141	8.389644	9.070228	8.561496	9.144509	8.669306	9.389148
1374	AT4G18590	expressed protein	0.6129827	7.428012	0.0002823070	0.0001247574	6.385849	7.112336	7.946227	7.11205	7.806435	7.076982	7.652931	7.184715	7.532421
1375	AT5G14780	formate dehydrogenase (FDH), identical to GI:7677266	0.6128931	11.91968	0.0001447592	6.397214e-05	6.945192	11.619771	12.234268	11.601448	12.037534	11.683152	12.256215	11.548578	12.376504
1376	AT1G04220	beta-ketoacyl-CoA synthase, putative, Strong similarity to beta-keto-Coa synthase gb:U37088 from Simmondsia chinensis, GI:4091810	0.612875	5.704292	0.0008278722	0.0003658542	5.534485	5.37651	5.989829	5.214138	6.017761	5.280726	6.13306	5.720043	5.902267
1377	AT3G56120	Met-10+ like family protein, non-consensus TT donor splice site at exon 4 ; contains Pfam profile PF02475: Met-10+ like-protein ""	0.612835	7.745791	0.0009673561	0.0004274951	5.417452	7.447941	8.126796	7.544689	8.254693	7.305361	7.716623	7.459504	8.110723
1378	AT1G69250	nuclear transport factor 2 (NTF2) family protein / RNA recognition motif (RRM)-containing protein, contains Pfam profiles PF02136: Nuclear transport factor 2 (NTF2) domain, PF00076: RNA recognition motif (a.k.a. RRM, RBD, or RNP domain)	0.612801	8.06576	0.0002868492	0.0001267647	6.371088	7.664595	8.436462	7.801345	8.543356	7.717317	8.149793	7.85418	8.359029
1379	AT1G49400	ribosomal protein S17 family protein, similar to 40S ribosomal protein S17 GI:1620985 from (Nicotiana plumbaginifolia)	0.6126333	8.318396	0.0001026271	4.535309e-05	7.25987	7.984006	8.521831	8.172767	8.678901	7.975989	8.650567	7.915555	8.64755
1380	AT3G02560	40S ribosomal protein S7 (RPS7B), similar to ribosomal protein S7 GB:AAD26256 from (Secale cereale)	0.6123008	11.52217	0.0002838650	0.0001254459	6.380607	11.154583	11.878536	11.349213	11.640473	11.081688	11.976994	11.278607	11.817292
1381	AT1G25275	expressed protein	0.6122026	11.22421	8.298318e-05	3.667202e-05	7.454065	10.804059	11.478767	10.873309	11.53086	10.938273	11.510788	11.056778	11.600814
1382	AT3G25610	haloacid dehalogenase-like hydrolase family protein, similar to Potential phospholipid-transporting ATPase (EC 3.6.3.1) from Mus musculus (SP:P98200, SP:P70704), {Bos taurus} SP:Q29449; contains InterPro accession IPR005834: Haloacid dehalogenase-like hydrolase ""	0.61204	6.136814	0.0008853378	0.0003912494	5.484006	5.633757	6.458301	5.767339	6.341968	5.838191	6.662574	6.083891	6.308494
1383	AT1G29250	expressed protein, contains TIGRFAM TIGR00285: conserved hypothetical protein TIGR00285	0.6119823	10.30325	0.0002205544	9.746766e-05	6.591717	9.827423	10.620891	10.02957	10.553606	9.918391	10.661366	10.213661	10.601111
1384	AT4G39780	encodes a member of the DREB subfamily A-6 of ERF/AP2 transcription factor family. The protein contains one AP2 domain. There are 8 members in this subfamily including RAP2.4.	0.6119262	6.759529	0.0005510644	0.0002435270	5.847142	6.543864	6.843559	6.510381	7.170214	6.539298	7.18128	6.220719	7.066913
1385	AT2G14460	expressed protein	0.6118694	7.398049	0.002201342	0.0009728193	4.821989	6.9426	7.772992	7.040869	7.303384	7.233311	7.920195	7.151677	7.819364
[truncated: 1,420 more rows]

## Sheet: Leaf_repressed
List of genes whose expression is repressed in glu1-2 leaves versus wild-type (WT) leaves
[truncated: 2,620 more rows]

## Sheet: Root_induced
List of genes whose expression is induced in glu1-2 roots versus wild-type (WT) roots
[truncated: 373 more rows]

[truncated: 2 more sheets: Root_repressed, Leaf_and_root_overlap]
