# Supplementary material for: Transcriptional profiling of an Fd-GOGAT1/GLU1 mutant in Arabidopsis thaliana reveals a multiple stress response and extensive reprogramming of the transcriptome
Source: BMC Genomics. 2010 Mar 22;11:190. doi: 10.1186/1471-2164-11-190 (PMC2858750; doi:10.1186/1471-2164-11-190)
Supplement: Additional file 2 — GOstat analysis of glu1-2 transcriptional data. GO_biological_process terms identified by GOstat [13] as being overrepresented (P = 0.01 with FDR/Benjamini correction) among the genes affected in glu1-2 mutant leaves and roots. [file 1471-2164-11-190-S2.XLS]

## Sheet: leaf_affected
Additional file 2: GO_biological_process terms overrepresented amongst the genes whose expression is affected in the glu1-2 mutant (5 pages with one subset per page)
GO_biological_process terms overrepresented amongst the genes whose expression is affected (either up- or downregulated) in glu1-2 leaves ; p=0.01 (FDR/Benjamini correction) using GOstat
Best GOs	Genes	Count	Total	P-Value	GO as name
GO:0006412	at1g07070.1; at3g45030.1; at5g03850.1; at3g44010.1; at5g58420.1; at2g36160.1; at1g04480.1; at3g43980; at1g07210.1; rpl16b; at1g29550.1; at3g27160.1; at5g28060.1; at3g25660; at5g53070.1; sync3; at2g24050.1; at4g39880.1; at5g56940.1; at5g59850.1; at1g53880.1; at1g67430.1; at3g58660.1; at2g20450.1; at2g20060.1; at5g06360.1; at3g10610.1; at5g23900.1; at3g55750.1; at4g29390.1; at3g18760.1; at2g32220.1…	241	421	8.3e-58	%biological_process%cellular process%cellular metabolic process%cellular biosynthetic process%translation; %biological_process%cellular process%cellular metabolic process%cellular macromolecule metabolic process%cellular protein metabolic process%translation; %biological_process%gene expression#translation; %biological_process%metabolic process%biosynthetic process%cellular biosynthetic process%t…
GO:0044249	ben1; at3g54640.1; at2g45440.1; hemf1; at5g58420.1; at3g14990; at2g36160.1; sip1; at1g07210.1; p5cs2; glt1; at1g72680.1; sync3; at4g39880.1; at2g24050.1; at5g59850.1; at1g53880.1; at5g06360.1; ipp1; at3g10610.1; at4g18440.1; at4g29390.1; at3g58610; at5g11880.1; at2g45030.1; rpl24a; at1g11050.1; at3g26900.1; at3g22860.1; at1g64880.1; chs; at4g14320.1; at1g76810.1; at2g23910.1; atp9; emb2407; at1g1…	373	850	5.94e-44	%biological_process%cellular process%cellular metabolic process%cellular biosynthetic process; %biological_process%metabolic process%biosynthetic process%cellular biosynthetic process; %biological_process%metabolic process%cellular metabolic process%cellular biosynthetic process;
GO:0009059	at1g27120.1; at5g58420.1; at2g36160.1; sip1; at1g07210.1; cp12-2; sync3; at4g39880.1; at2g24050.1; at5g59850.1; at1g53880.1; atgols1; at5g06360.1; at3g10610.1; at4g29390.1; at2g45030.1; rpl24a; nmt1; at3g22860.1; at1g64880.1; at4g14320.1; at1g76810.1; at5g27700.1; at1g17960.1; at1g29590.1; at5g13720.1; at5g18380.1; at3g27540.1; at1g53100.1; gaut4; at5g13510.1; at5g02610.1; at3g06680.1; at2g33840.…	277	576	1.22e-42	%biological_process%metabolic process%biosynthetic process%macromolecule biosynthetic process; %biological_process%metabolic process%macromolecule metabolic process%macromolecule biosynthetic process;
GO:0022613	at1g07070.1; at3g53890.1; at5g03850.1; at1g69410.1; at4g18100.1; at4g12600.1; at5g20600.1; at2g37190.1; at1g29550.1; at3g27160.1; at5g28060.1; at4g11175.1; at5g66540.1; at5g53070.1; at5g56940.1; at4g39880.1; at1g53880.1; at1g77840.1; at2g20450.1; u2b''; at4g22380.1; at5g64140.1; at5g06360.1; at3g56340.1; at5g23900.1; at3g22230.1; at4g17560.1; at3g55750.1; at3g03920.1; at2g04520.1; at5g01940.1; at…	101	143	1.21e-37	%biological_process%cellular process%cellular component organization and biogenesis%ribonucleoprotein complex biogenesis and assembly;
GO:0009058	at5g24160.1; ben1; at3g23480.1; at3g54640.1; at2g45440.1; at1g27120.1; hemf1; at2g36160.1; at3g14990; at5g58420.1; sip1; at1g07210.1; p5cs2; cp12-2; glt1; at1g72680.1; sync3; at2g24050.1; at4g39880.1; at5g59850.1; at1g53880.1; atgols1; at5g06360.1; ipp1; at3g10610.1; at4g18440.1; at4g29390.1; at3g58610; at1g24909.1; at5g11880.1; at2g45030.1; at1g11050.1; nmt1; rpl24a; at3g26900.1; at1g64880.1; at…	440	1121	3.46e-35	%biological_process%metabolic process%biosynthetic process;
GO:0042254	at1g07070.1; at3g53890.1; at5g03850.1; at4g18100.1; at4g12600.1; at5g20600.1; at2g37190.1; at3g27160.1; at5g28060.1; at5g66540.1; at5g53070.1; at5g56940.1; at4g39880.1; at2g20450.1; at5g64140.1; at4g22380.1; at5g06360.1; at3g56340.1; at5g23900.1; at3g22230.1; at4g17560.1; at3g03920.1; at3g55750.1; at2g40510.1; at1g74270.1; atnuc-l1; at1g16740.1; at3g04920.1; at1g41880.1; at2g43460.1; rpl24a; at5g…	68	92	1.29e-27	%biological_process%cellular process%cellular component organization and biogenesis%organelle organization and biogenesis%ribosome biogenesis and assembly; %biological_process%cellular process%cellular component organization and biogenesis%ribonucleoprotein complex biogenesis and assembly%ribosome biogenesis and assembly;
GO:0010467	at3g59600.1; at5g16470.1; at3g21890.1; at1g60900.1; at5g25830.1; at5g58420.1; athsgbp; at2g36160.1; at1g07210.1; at3g60390.1; at3g53310.1; sync3; at1g60620; at4g01460.1; at4g39880.1; at2g24050.1; at5g59850.1; at1g53880.1; atbzip58; at5g06360.1; at3g46600.1; at3g10610.1; at5g41010.1; at4g29390.1; at5g14580.1; at5g10970.1; at2g45030.1; rpl24a; crf6; at3g22860.1; at1g64880.1; atbzip60; at4g14320.1; …	499	1558	1.02e-14	%biological_process%gene expression;
GO:0044237	at2g47680.1; hemf1; at2g19400.1; at5g58420.1; sip1; at1g61360.1; at5g39000.1; cp12-2; glt1; sync3; at4g01460.1; at1g04860.1; at3g15520.1; at4g27300.1; at3g46600.1; ipp1; at3g10610.1; atggh3; at5g62980.1; at5g24420.1; at5g49660.1; at2g47690.1; at5g37540.1; ckl5; at3g22860.1; at1g64880.1; chs; at5g11590.1; at2g23910.1; emb2407; at2g42910.1; at5g44680.1; aterf-4; at5g13720.1; ftsh10; hta3; at5g13510…	1231	4425	5.67e-13	%biological_process%cellular process%cellular metabolic process; %biological_process%metabolic process%cellular metabolic process;
GO:0022618	at1g29590.1; at1g13950.1; at4g27130.1; at1g69410.1; eif3a; eif4e; at4g30690.1; at1g29550.1; at4g11175.1; at1g53880.1; at1g77840.1; u2b''; at1g71350.1; at1g48970.1; at2g39990.1; pdf1a; at1g53900.1; at2g04520.1; at5g01940.1; at5g18110.1; at5g44320.1; at2g24060.1; emb1624; at1g54380.1; at2g45730.1; at4g18300.1; at3g22860.1; at5g54760.1; at2g34970.1; at4g11160.1; at1g76810.1; at2g40780.1; hcf173	33	51	6.24e-10	%biological_process%cellular process%cellular component organization and biogenesis%cellular component assembly%macromolecular complex assembly%protein-RNA complex assembly; %biological_process%cellular process%cellular component organization and biogenesis%ribonucleoprotein complex biogenesis and assembly#protein-RNA complex assembly; %biological_process%metabolic process%macromolecule metabolic…
GO:0006413	at1g48970.1; at1g29590.1; at1g13950.1; at2g39990.1; at4g27130.1; pdf1a; at1g69410.1; eif3a; at1g53900.1; eif4e; at2g04520.1; at5g01940.1; at5g18110.1; at5g44320.1; at2g24060.1; emb1624; at1g29550.1; at4g30690.1; at2g45730.1; at4g18300.1; at3g22860.1; at5g54760.1; at4g11175.1; at4g11160.1; at2g34970.1; at1g53880.1; at1g76810.1; at1g77840.1; at2g40780.1; at1g71350.1; hcf173	31	49	7.7e-09	%biological_process%cellular process%cellular component organization and biogenesis%cellular component assembly%macromolecular complex assembly%protein-RNA complex assembly%translational initiation; %biological_process%cellular process%cellular component organization and biogenesis%ribonucleoprotein complex biogenesis and assembly#protein-RNA complex assembly%translational initiation; %biological…
GO:0044260	at3g24190.1; at2g28010.1; at3g47580.1; at1g27120.1; at3g07360.1; at2g19400.1; at5g58420.1; sip1; at1g07210.1; at1g61360.1; at5g39000.1; cp12-2; sync3; at2g31440.1; at4g39880.1; at1g04860.1; ftsh1; at3g15520.1; at4g17070.1; at4g27300.1; at3g10610.1; rlk1; at4g17470.1; at2g47440.1; at5g49660.1; at1g49380.1; atcyp59; at5g35100.1; at5g20890.1; at5g14720.1; nmt1; at1g11050.1; at5g37540.1; ckl5; at1g64…	615	2120	1.37e-08	%biological_process%cellular process%cellular metabolic process%cellular macromolecule metabolic process; %biological_process%metabolic process%cellular metabolic process%cellular macromolecule metabolic process; %biological_process%metabolic process%macromolecule metabolic process%cellular macromolecule metabolic process;
GO:0044267	at3g24190.1; at2g28010.1; at3g47580.1; at1g27120.1; at3g07360.1; at2g19400.1; at5g58420.1; sip1; at1g07210.1; at1g61360.1; at5g39000.1; cp12-2; sync3; at2g31440.1; at4g39880.1; at1g04860.1; ftsh1; at3g15520.1; at4g17070.1; at4g27300.1; at3g10610.1; rlk1; at4g17470.1; at2g47440.1; at5g49660.1; at1g49380.1; atcyp59; at5g35100.1; at5g20890.1; at5g14720.1; nmt1; at1g11050.1; at5g37540.1; ckl5; at1g64…	596	2053	2.4e-08	%biological_process%cellular process%cellular metabolic process%cellular macromolecule metabolic process%cellular protein metabolic process; %biological_process%metabolic process%cellular metabolic process%cellular macromolecule metabolic process%cellular protein metabolic process; %biological_process%metabolic process%macromolecule metabolic process%cellular macromolecule metabolic process%cellu…
GO:0019538	at3g24190.1; at2g28010.1; at3g47580.1; at1g53780.1; at1g27120.1; at3g07360.1; at2g19400.1; at5g58420.1; sip1; at1g07210.1; at1g61360.1; at5g39000.1; cp12-2; sync3; at2g31440.1; at4g39880.1; at1g04860.1; ftsh1; at3g15520.1; at4g17070.1; at4g27300.1; at3g10610.1; rlk1; at4g17470.1; at2g47440.1; at5g49660.1; at1g49380.1; atcyp59; at5g35100.1; at5g20890.1; at1g11050.1; at5g14720.1; nmt1; at5g37540.1;…	599	2073	4.95e-08	%biological_process%metabolic process%macromolecule metabolic process%protein metabolic process; %biological_process%metabolic process%primary metabolic process%protein metabolic process;
GO:0006520	at2g44040.1; at5g26830.1; at3g23940.1; at3g54640.1; at2g45440.1; crr1; p5cs2; at5g57890.1; adt4; glt1; efe; sync3; at1g80560.1; at3g14390.1; at3g19480.1; at1g29880.1; atggh3; at1g29900.1; at3g10050.1; at4g24830.1; at1g24807.1; at3g58610; at1g24909.1; asn1; at1g28350.1; at5g11880.1; at3g26900.1; at3g20330.1; at1g75330.1; atgldp1; at-hf; atmgl; at1g17960.1; at3g03630.1; at5g38530.1; at1g17745.1; at…	72	169	3.25e-07	%biological_process%cellular process%cellular metabolic process%amine metabolic process%amino acid metabolic process; %biological_process%cellular process%cellular metabolic process%amino acid and derivative metabolic process%amino acid metabolic process; %biological_process%cellular process%cellular metabolic process%organic acid metabolic process%carboxylic acid metabolic process%amino acid met…
GO:0009987	at2g47680.1; at5g55730.1; arac6; hemf1; at2g19400.1; at5g58420.1; sip1; at1g61360.1; at5g39000.1; at5g06860.1; cp12-2; glt1; sync3; at4g01460.1; at1g04860.1; at3g15520.1; at4g27300.1; at3g46600.1; ipp1; at3g10610.1; atggh3; at5g62980.1; at5g24420.1; at5g49660.1; at2g47690.1; at5g37540.1; ckl5; at3g22860.1; at1g64880.1; chs; at5g11590.1; at2g23910.1; at1g68780.1; emb2407; at2g42910.1; at5g44680.1;…	1433	5448	3.26e-07	%biological_process%cellular process;
GO:0044238	at2g47680.1; at1g53780.1; at2g19400.1; at5g58420.1; sip1; at1g61360.1; at5g39000.1; cp12-2; glt1; sync3; at4g01460.1; at1g04860.1; at3g15520.1; at4g27300.1; at3g46600.1; ipp1; at3g10610.1; atggh3; at5g24420.1; at5g49660.1; at5g37540.1; ckl5; at3g22860.1; at1g64880.1; chs; at5g11590.1; at2g23910.1; at2g05790.1; at2g42910.1; at5g44680.1; aterf-4; at5g13720.1; ftsh10; hta3; at1g53100.1; at5g13510.1;…	1210	4577	3.46e-06	%biological_process%metabolic process%primary metabolic process;
GO:0006457	at1g10350.1; at4g25340.1; at1g20810.1; at3g60210.1; at5g37750.1; at5g55200.1; at4g36040.1; at3g10060.1; at5g13410.1; at2g43560.1; at5g20910.1; at3g15520.1; at4g17070.1; at2g22360.1; at2g20560.1; at2g17880.1; at3g11830.1; at3g25220.1; at5g59610.1; at3g20050; at2g47440.1; at4g21180.1; at4g19830.1; atcyp59; at5g35100.1; at1g01940.1; at2g35720.1; at5g20890.1; at3g13860.1; at1g74070.1; at3g12340.1; mt…	65	155	3.98e-06	%biological_process%cellular process%cellular metabolic process%cellular macromolecule metabolic process%cellular protein metabolic process%protein folding; %biological_process%metabolic process%cellular metabolic process%cellular macromolecule metabolic process%cellular protein metabolic process%protein folding; %biological_process%metabolic process%macromolecule metabolic process%cellular macro…
GO:0006807	at1g09240.1; at2g44040.1; at5g26830.1; at3g23940.1; at1g32100.1; at3g54640.1; at2g45440.1; crr1; spds1; p5cs2; at5g57890.1; at1g35190.1; at3g51420.1; adt4; glt1; efe; sync3; at1g80560.1; at3g14390.1; at3g19480.1; at1g29880.1; atggh3; at1g29900.1; at3g10050.1; at4g24830.1; at1g24807.1; at3g58610; at1g24909.1; asn1; at1g28350.1; at5g11880.1; at3g26900.1; at3g20330.1; at1g75330.1; at3g53180.1; at-hf…	89	234	8.42e-06	%biological_process%metabolic process%nitrogen compound metabolic process;
GO:0006996	at1g07070.1; at5g03850.1; at2g37890.1; atsco1; at3g27160.1; at5g28060.1; at5g66540.1; at5g53070.1; at5g56940.1; at4g39880.1; at1g74240.1; cdkb2; at3g07540.1; at2g20450.1; at5g06360.1; at5g01340.1; at5g23900.1; at4g27940.1; at3g55750.1; at2g40510.1; at1g74270.1; nap1; at1g41880.1; rpl24a; at5g60670.1; at4g15770.1; atfh8; at2g39390.1; at5g27700.1; hda10; at2g47500.1; 2; at4g26230.1; hta3; at5g02610…	135	405	0.000131	%biological_process%cellular process%cellular component organization and biogenesis%organelle organization and biogenesis;
GO:0006766	at1g64190.1; vtc2; atpdx1.1; at2g44050; at5g59750.1; at1g60550.1; g6pd2; at1g55670; at5g13420.1; at5g44520.1; atnadp-me2; at5g24420.1; at3g14990; vtc5; g6pd6; at4g26520.1; at2g23420.1; at2g01140; at1g71170.1; abc4; vte5; at3g52930.1; g6pd3; g6pd1; at2g20690.1; atfmn/fhy; emb2407; at2g22450.1	28	55	0.000134	%biological_process%cellular process%cellular metabolic process%vitamin metabolic process; %biological_process%metabolic process%cellular metabolic process%vitamin metabolic process;
GO:0009308	at1g09240.1; at2g44040.1; at5g26830.1; at3g23940.1; at3g54640.1; at2g45440.1; crr1; spds1; p5cs2; at5g57890.1; adt4; glt1; efe; sync3; at1g80560.1; at3g14390.1; at3g19480.1; at1g29880.1; atggh3; at1g29900.1; at3g10050.1; at4g24830.1; at1g24807.1; at3g58610; at1g24909.1; asn1; at1g28350.1; at5g11880.1; at3g26900.1; at3g20330.1; at1g75330.1; atgldp1; at-hf; atmgl; at1g17960.1; at3g03630.1; at5g3853…	74	197	0.000166	%biological_process%cellular process%cellular metabolic process%amine metabolic process; %biological_process%metabolic process%cellular metabolic process%amine metabolic process; %biological_process%metabolic process%nitrogen compound metabolic process%amine metabolic process;
GO:0006767	at1g64190.1; vtc2; atpdx1.1; at2g44050; at5g59750.1; g6pd2; at1g55670; at5g13420.1; at5g44520.1; atnadp-me2; at5g24420.1; at3g14990; vtc5; g6pd6; at4g26520.1; at2g23420.1; at2g01140; at1g71170.1; at3g52930.1; g6pd3; g6pd1; at2g20690.1; atfmn/fhy; emb2407; at2g22450.1	25	48	0.000238	%biological_process%cellular process%cellular metabolic process%vitamin metabolic process%water-soluble vitamin metabolic process; %biological_process%metabolic process%cellular metabolic process%vitamin metabolic process%water-soluble vitamin metabolic process;
GO:0019752	at2g44040.1; at5g26830.1; at3g23940.1; atdci1; at3g54640.1; at2g45440.1; crr1; vtc5; ped1; at4g31810.1; p5cs2; at5g57890.1; flp1; shn1; efe; adt4; glt1; sync3; gpat8; at1g80560.1; at2g31360.1; at3g14390.1; at3g19480.1; at1g29880.1; atggh3; at4g00600.1; at1g29900.1; at5g62980.1; at3g10050.1; at4g24830.1; at1g04410.1; at1g24807.1; aao2; atami1; at1g24909.1; at3g58610; at1g28350.1; asn1; at5g10160.1…	109	319	0.00029	%biological_process%cellular process%cellular metabolic process%organic acid metabolic process%carboxylic acid metabolic process; %biological_process%metabolic process%cellular metabolic process%organic acid metabolic process%carboxylic acid metabolic process;
GO:0006082	at2g44040.1; at5g26830.1; at3g23940.1; atdci1; at3g54640.1; at2g45440.1; crr1; vtc5; ped1; at4g31810.1; p5cs2; at5g57890.1; flp1; shn1; efe; adt4; glt1; sync3; gpat8; at1g80560.1; at2g31360.1; at3g14390.1; at3g19480.1; at1g29880.1; atggh3; at4g00600.1; at1g29900.1; at5g62980.1; at3g10050.1; at4g24830.1; at1g04410.1; at1g24807.1; aao2; atami1; at1g24909.1; at3g58610; at1g28350.1; asn1; at5g10160.1…	109	320	0.000342	%biological_process%cellular process%cellular metabolic process%organic acid metabolic process; %biological_process%metabolic process%cellular metabolic process%organic acid metabolic process;
GO:0043170	at3g24190.1; at2g28010.1; at3g47580.1; at1g53780.1; at1g27120.1; at3g07360.1; at5g25830.1; at5g58420.1; at2g19400.1; sip1; at1g07210.1; atgh9b7; at1g61360.1; at5g39000.1; cp12-2; sync3; at4g39880.1; bgal1; at2g31440.1; at1g04860.1; ftsh1; at3g15520.1; at4g17070.1; atgols1; at4g27300.1; at4g23730.1; at3g10610.1; rlk1; at4g17470.1; at5g24420.1; at2g47440.1; atcyp59; at1g49380.1; at5g49660.1; at2g19…	912	3460	0.000465	%biological_process%metabolic process%macromolecule metabolic process;
GO:0006006	at1g64190.1; gapcp-2; at5g63680.1; at3g55410.1; g6pd2; at5g13420.1; at5g44520.1; at1g04410.1; atnadp-me2; at5g24420.1; gapcp-1; at1g74030.1; g6pd6; at5g65750.1; g6pd4; at3g13930.1; tpi; at4g26520.1; at1g12000.1; at1g56190.1; at1g71170.1; at2g01140; at5g08570.1; at3g52930.1; g6pd3; at5g56350.1; g6pd1; at5g56630.1; at3g12780.1	29	62	0.000897	%biological_process%cellular process%cellular metabolic process%alcohol metabolic process%monosaccharide metabolic process%hexose metabolic process%glucose metabolic process; %biological_process%metabolic process%cellular metabolic process%alcohol metabolic process%monosaccharide metabolic process%hexose metabolic process%glucose metabolic process; %biological_process%metabolic process%macromolec…
GO:0051186	at1g64190.1; athst; orfb; vha-e3; hemg2; at5g49390.1; gsa1; at1g78680; hemf1; gun4; g6pd6; cori1; cip7; sps1; nfu3; abc4; sps2; ho3; at3g52930.1; g6pd3; at4g00895.1; g6pd1; pde166; upm1; at4g32260.1; ipp1; at1g14290.1; at4g00600.1; at3g24170.2; at1g60550.1; at1g55670; g6pd2; at5g62980.1; at5g13420.1; at5g44520.1; atp6-1; atnadp-me2; at5g24420.1; atcpisca; gsh2; csy2; hemd; at4g26520.1; at2g23420.…	61	162	0.000922	%biological_process%cellular process%cellular metabolic process%cofactor metabolic process; %biological_process%metabolic process%cellular metabolic process%cofactor metabolic process;
GO:0006740	at1g64190.1; g6pd3; at3g52930.1; g6pd2; at1g55670; at5g13420.1; at5g44520.1; atnadp-me2; at5g24420.1; g6pd1; g6pd6; at4g26520.1; at2g01140; at1g71170.1	14	21	0.00093	%biological_process%cellular process%cellular metabolic process%cofactor metabolic process%coenzyme metabolic process%oxidoreduction coenzyme metabolic process%pyridine nucleotide metabolic process%nicotinamide metabolic process%NADP metabolic process%NADPH regeneration; %biological_process%cellular process%cellular metabolic process%nucleobase, nucleoside, nucleotide and nucleic acid metabolic p…
GO:0006739	at1g64190.1; g6pd3; at3g52930.1; g6pd2; at1g55670; at5g13420.1; at5g44520.1; atnadp-me2; at5g24420.1; g6pd1; g6pd6; at4g26520.1; at2g01140; at1g71170.1	14	21	0.00093	%biological_process%cellular process%cellular metabolic process%cofactor metabolic process%coenzyme metabolic process%oxidoreduction coenzyme metabolic process%pyridine nucleotide metabolic process%nicotinamide metabolic process%NADP metabolic process; %biological_process%cellular process%cellular metabolic process%nucleobase, nucleoside, nucleotide and nucleic acid metabolic process%nucleobase, …
GO:0055086	at1g16350.1; at1g64190.1; orfb; at4g29680.1; vha-e3; at5g49390.1; g6pd6; at3g17470.1; at4g29610.1; at4g17360.1; at2g35040.1; rsw10; at3g14050.1; at3g52930.1; g6pd3; g6pd1; at4g00895.1; at1g79470.1; at4g32260.1; agk2; apt3; at2g37690.1; at1g29900.1; at4g18440.1; at1g09830.1; g6pd2; at1g55670; atp6-1; at5g44520.1; at5g13420.1; atnadp-me2; at2g26230.1; at5g24420.1; cda1; at4g26520.1; at1g36280.1; at…	52	133	0.000959	%biological_process%cellular process%cellular metabolic process%nucleobase, nucleoside, nucleotide and nucleic acid metabolic process%nucleobase, nucleoside and nucleotide metabolic process; %biological_process%metabolic process%cellular metabolic process%nucleobase, nucleoside, nucleotide and nucleic acid metabolic process%nucleobase, nucleoside and nucleotide metabolic process; %biological_proc…
GO:0015979	sep2; psbo2; at2g40100.1; at3g27690.1; crr1; lpa2; at1g77090.1; stn7; at4g02770; cp12-2; at1g03130; abc4; at3g01440.1; ycf9; psbo-1; at1g19150.1; psah-1; psbl; at3g04790.1; ftsh1; psah2; psbp-2; at1g55670; at1g76570.1; psba; ppl1; psai; at5g47110.1; psbq; psab; pgr5; psb28; ftra2; fib; sbpase; at5g11450.1; deg5	37	86	0.000959	%biological_process%metabolic process%photosynthesis;
GO:0009628	at3g06760.1; at1g51400.1; gsa1; rab18; ask2; at5g17580.1; at1g49010.1; uvr3; at2g37190.1; p5cs2; cp12-2; shn1; atmyb47; sta1; at2g46140.1; at1g07400.1; at1g09780.1; atgols1; athsp17.4; at5g51440.1; atphs2; at2g40340.1; tch3; gi; atmrp5; rci2b; prx33; ccr2; atpp2ca; chs; atmybcp70; at1g59860.1; tt5; at5g67180.1; at4g38580.1; ategy3; adh1; at3g09440.1; uli3; at2g40350.1; psbo2; elf4; atperx34; at4g…	100	296	0.00104	%biological_process%response to stimulus%response to abiotic stimulus;
GO:0042221	gst30; at4g13180.1; rab18; at5g27780.1; at5g18060.1; pr4; at1g49010.1; p5cs2; cp12-2; pdr4; at1g29500.1; at3g03840.1; cat2; at4g38380.1; at1g07400.1; at1g71695.1; atp1; prxiif; at5g44050.1; at2g31730.1; at1g73700.1; atgols1; at1g69260.1; at3g48450.1; gi; at5g53590.1; at3g28580.1; ank; at5g27420.1; atgid1b; atbzip60; atpp2ca; hhp4; chs; fqr1; at3g53250.1; at2g32020.1; at5g51470.1; ategy3; at2g2121…	158	505	0.00108	%biological_process%response to stimulus%response to chemical stimulus;
GO:0006733	at1g64190.1; g6pd2; at1g55670; at5g13420.1; at5g44520.1; at5g24420.1; atnadp-me2; g6pd6; at4g26520.1; at2g23420.1; sps1; at2g01140; at1g71170.1; sps2; g6pd3; at3g52930.1; g6pd1	17	30	0.00129	%biological_process%cellular process%cellular metabolic process%cofactor metabolic process%coenzyme metabolic process%oxidoreduction coenzyme metabolic process; %biological_process%metabolic process%cellular metabolic process%cofactor metabolic process%coenzyme metabolic process%oxidoreduction coenzyme metabolic process;
GO:0044275	at1g64190.1; gapcp-2; at5g63680.1; at3g55410.1; g6pd2; at5g13420.1; at5g44520.1; at1g04410.1; atnadp-me2; at5g24420.1; gapcp-1; at1g74030.1; g6pd6; at5g65750.1; at3g13930.1; tpi; at4g26520.1; at1g12000.1; at1g56190.1; at1g71170.1; at2g01140; at5g08570.1; atpu1; nit3; at3g52930.1; g6pd3; at5g56350.1; atisa3; g6pd1; at5g56630.1; at3g12780.1	31	69	0.00133	%biological_process%cellular process%cellular metabolic process%cellular catabolic process%cellular macromolecule catabolic process%cellular carbohydrate catabolic process; %biological_process%metabolic process%catabolic process%cellular catabolic process%cellular macromolecule catabolic process%cellular carbohydrate catabolic process; %biological_process%metabolic process%catabolic process%macro…
GO:0016052	at1g64190.1; gapcp-2; at5g63680.1; at3g55410.1; g6pd2; at5g13420.1; at5g44520.1; at1g04410.1; atnadp-me2; at5g24420.1; gapcp-1; at1g74030.1; g6pd6; at5g65750.1; at3g13930.1; tpi; at4g26520.1; at1g12000.1; at1g56190.1; at1g71170.1; at2g01140; at5g08570.1; atpu1; nit3; at3g52930.1; g6pd3; at5g56350.1; atisa3; g6pd1; at5g56630.1; at3g12780.1	31	69	0.00133	%biological_process%metabolic process%catabolic process%macromolecule catabolic process%carbohydrate catabolic process; %biological_process%metabolic process%macromolecule metabolic process%carbohydrate metabolic process%carbohydrate catabolic process; %biological_process%metabolic process%macromolecule metabolic process%macromolecule catabolic process%carbohydrate catabolic process; %biological_…
GO:0006066	at1g64190.1; at5g24160.1; at5g63680.1; at2g22240.2; gapcp-1; g6pd6; sip1; tpi; at5g08030.1; at5g08570.1; sqe1; g6pd3; at3g52930.1; at1g48430.1; g6pd1; at5g16760; at5g56630.1; at1g43670.1; at4g23730.1; smt1; at3g12780.1; sqe3; gapcp-2; at3g55410.1; g6pd2; at5g44520.1; at5g13420.1; at5g24420.1; at1g04410.1; atnadp-me2; at1g74030.1; at5g65750.1; at3g13930.1; g6pd4; at4g26520.1; at1g12000.1; at1g5619…	50	129	0.00174	%biological_process%cellular process%cellular metabolic process%alcohol metabolic process; %biological_process%metabolic process%cellular metabolic process%alcohol metabolic process;
GO:0006519	at1g09240.1; at2g44040.1; ben1; at5g26830.1; at3g23940.1; at2g33600.1; at3g54640.1; at2g45440.1; crr1; spds1; p5cs2; at5g57890.1; adt4; glt1; at1g72680.1; efe; sync3; at1g65870.1; at1g80560.1; at3g14390.1; at3g19480.1; at1g29880.1; atggh3; at1g29900.1; at3g10050.1; at4g24830.1; at1g24807.1; at3g58610; at1g24909.1; asn1; at1g28350.1; at5g11880.1; ccr2; at3g26900.1; at4g23690.1; at3g20330.1; at5g36…	91	268	0.00176	%biological_process%cellular process%cellular metabolic process%amino acid and derivative metabolic process; %biological_process%metabolic process%cellular metabolic process%amino acid and derivative metabolic process; %biological_process%metabolic process%primary metabolic process%amino acid and derivative metabolic process;
GO:0046365	at1g64190.1; gapcp-2; at5g63680.1; at3g55410.1; g6pd2; at5g13420.1; at5g44520.1; at1g04410.1; atnadp-me2; at5g24420.1; gapcp-1; at1g74030.1; g6pd6; at5g65750.1; at3g13930.1; tpi; at4g26520.1; at1g12000.1; at1g56190.1; at1g71170.1; at2g01140; at5g08570.1; at3g52930.1; g6pd3; at5g56350.1; g6pd1; at5g56630.1; at3g12780.1	28	61	0.00176	%biological_process%cellular process%cellular metabolic process%alcohol metabolic process%alcohol catabolic process%monosaccharide catabolic process; %biological_process%cellular process%cellular metabolic process%alcohol metabolic process%monosaccharide metabolic process%monosaccharide catabolic process; %biological_process%cellular process%cellular metabolic process%cellular catabolic process%a…
GO:0019320	at1g64190.1; gapcp-2; at5g63680.1; at3g55410.1; g6pd2; at5g13420.1; at5g44520.1; at1g04410.1; atnadp-me2; at5g24420.1; gapcp-1; at1g74030.1; g6pd6; at5g65750.1; at3g13930.1; tpi; at4g26520.1; at1g12000.1; at1g56190.1; at1g71170.1; at2g01140; at5g08570.1; at3g52930.1; g6pd3; at5g56350.1; g6pd1; at5g56630.1; at3g12780.1	28	61	0.00176	%biological_process%cellular process%cellular metabolic process%alcohol metabolic process%alcohol catabolic process%monosaccharide catabolic process%hexose catabolic process; %biological_process%cellular process%cellular metabolic process%alcohol metabolic process%monosaccharide metabolic process%hexose metabolic process%hexose catabolic process; %biological_process%cellular process%cellular meta…
GO:0006007	at1g64190.1; gapcp-2; at5g63680.1; at3g55410.1; g6pd2; at5g13420.1; at5g44520.1; at1g04410.1; atnadp-me2; at5g24420.1; gapcp-1; at1g74030.1; g6pd6; at5g65750.1; at3g13930.1; tpi; at4g26520.1; at1g12000.1; at1g56190.1; at1g71170.1; at2g01140; at5g08570.1; at3g52930.1; g6pd3; at5g56350.1; g6pd1; at5g56630.1; at3g12780.1	28	61	0.00176	%biological_process%cellular process%cellular metabolic process%alcohol metabolic process%alcohol catabolic process%monosaccharide catabolic process%hexose catabolic process%glucose catabolic process; %biological_process%cellular process%cellular metabolic process%alcohol metabolic process%monosaccharide metabolic process%hexose metabolic process%glucose metabolic process%glucose catabolic proces…
GO:0009117	at1g16350.1; at1g64190.1; orfb; at4g29680.1; vha-e3; at5g49390.1; g6pd6; at4g17360.1; at2g35040.1; g6pd3; at3g52930.1; g6pd1; at4g00895.1; at1g79470.1; at4g32260.1; agk2; at2g37690.1; at1g09830.1; at4g18440.1; g6pd2; at1g55670; atp6-1; at5g44520.1; at5g13420.1; at5g24420.1; atnadp-me2; at4g26520.1; at2g23420.1; at1g36280.1; at2g01140; at1g71170.1; at2g05140.1; at1g51650; at3g20330.1; at2g07698.1;…	42	104	0.00191	%biological_process%cellular process%cellular metabolic process%nucleobase, nucleoside, nucleotide and nucleic acid metabolic process%nucleobase, nucleoside and nucleotide metabolic process%nucleotide metabolic process; %biological_process%metabolic process%cellular metabolic process%nucleobase, nucleoside, nucleotide and nucleic acid metabolic process%nucleobase, nucleoside and nucleotide metabo…
GO:0006098	at1g64190.1; g6pd3; at3g52930.1; g6pd2; at5g13420.1; at5g44520.1; at5g24420.1; atnadp-me2; g6pd1; g6pd6; at4g26520.1; at2g01140; at1g71170.1	13	20	0.00223	%biological_process%cellular process%cellular metabolic process%alcohol metabolic process%alcohol catabolic process%monosaccharide catabolic process%hexose catabolic process%glucose catabolic process%pentose-phosphate shunt; %biological_process%cellular process%cellular metabolic process%alcohol metabolic process%monosaccharide metabolic process%hexose metabolic process%glucose metabolic process%…
GO:0046164	at1g64190.1; gapcp-2; at5g63680.1; at3g55410.1; g6pd2; at5g13420.1; at5g44520.1; at1g04410.1; atnadp-me2; at5g24420.1; gapcp-1; at1g74030.1; g6pd6; at5g65750.1; at3g13930.1; tpi; at4g26520.1; at1g12000.1; at1g56190.1; at1g71170.1; at2g01140; at5g08570.1; at3g52930.1; g6pd3; at5g56350.1; g6pd1; at5g56630.1; at3g12780.1	28	62	0.00252	%biological_process%cellular process%cellular metabolic process%alcohol metabolic process%alcohol catabolic process; %biological_process%cellular process%cellular metabolic process%cellular catabolic process%alcohol catabolic process; %biological_process%metabolic process%catabolic process%cellular catabolic process%alcohol catabolic process; %biological_process%metabolic process%cellular metabol…
GO:0065003	at1g29590.1; at1g13950.1; at4g27130.1; psbo2; at1g69410.1; abc1at; eif3a; ndh-o; at5g58260.1; 2; hta3; eif4e; lpa2; 1; at5g54290; at1g29550.1; at4g30690.1; at4g11175.1; psbo-1; nrp2; at1g53880.1; at1g77840.1; u2b''; at1g71350.1; at1g48970.1; cox15; at2g39990.1; pdf1a; at2g34050.1; at3g27360.1; at1g53900.1; hta5; at2g04520.1; at1g13370.1; at5g01940.1; sad2; at5g18110.1; at5g44320.1; at1g49380.1; a…	58	158	0.003	%biological_process%cellular process%cellular component organization and biogenesis%cellular component assembly%macromolecular complex assembly; %biological_process%metabolic process%macromolecule metabolic process%macromolecular complex assembly;
GO:0006769	at1g64190.1; g6pd3; at3g52930.1; g6pd2; at1g55670; at5g13420.1; at5g44520.1; atnadp-me2; at5g24420.1; g6pd1; g6pd6; at4g26520.1; at2g01140; at1g71170.1	14	24	0.00353	%biological_process%cellular process%cellular metabolic process%cofactor metabolic process%coenzyme metabolic process%oxidoreduction coenzyme metabolic process%pyridine nucleotide metabolic process%nicotinamide metabolic process; %biological_process%cellular process%cellular metabolic process%nucleobase, nucleoside, nucleotide and nucleic acid metabolic process%nucleobase, nucleoside and nucleoti…
GO:0022607	at1g29590.1; at1g13950.1; at4g27130.1; psbo2; at1g69410.1; abc1at; eif3a; ndh-o; at5g58260.1; 2; hta3; eif4e; lpa2; 1; at5g54290; at1g29550.1; at4g30690.1; at4g11175.1; psbo-1; nrp2; at1g53880.1; at1g77840.1; u2b''; at1g71350.1; at1g48970.1; cox15; at2g39990.1; pdf1a; at2g34050.1; at3g27360.1; ros1; at1g53900.1; hta5; at2g04520.1; at1g13370.1; at5g01940.1; sad2; at5g18110.1; at5g44320.1; at1g4938…	59	163	0.00421	%biological_process%cellular process%cellular component organization and biogenesis%cellular component assembly;
GO:0009266	at2g40350.1; at4g25200.1; at2g22240.2; at2g21660; rab18; at2g42530.1; at4g38840.1; at2g37190.1; elf3; at4g30650.1; at2g18260.1; sta1; at1g07400.1; at2g27020.1; at1g09780.1; at3g49910.1; vil1; atbag4; atgols1; athsp17.4; at3g12780.1; atoep16-l; vtc2; at5g51440.1; at4g34150.1; at2g27720.1; at3g23700.1; at2g40340.1; tch3; gi; at2g29500.1; csdp1; at1g54050.1; rci2b; ccr2; at1g50460.1; czf1; atpp2ca; …	46	120	0.00429	%biological_process%response to stimulus%response to abiotic stimulus%response to temperature stimulus;
GO:0019362	at1g64190.1; g6pd3; at3g52930.1; g6pd2; at1g55670; at5g13420.1; at5g44520.1; atnadp-me2; at5g24420.1; g6pd1; g6pd6; at4g26520.1; at2g23420.1; at2g01140; at1g71170.1	15	27	0.00474	%biological_process%cellular process%cellular metabolic process%cofactor metabolic process%coenzyme metabolic process%oxidoreduction coenzyme metabolic process%pyridine nucleotide metabolic process; %biological_process%cellular process%cellular metabolic process%nucleobase, nucleoside, nucleotide and nucleic acid metabolic process%nucleobase, nucleoside and nucleotide metabolic process%nucleotide…
GO:0006364	at4g02400.1; at5g66540.1; at2g47420.1; at5g18180.1; at3g03920.1; at5g08600.1; at5g20600.1; atnuc-l1; at4g34730.1	9	12	0.00505	%biological_process%cellular process%cellular component organization and biogenesis%organelle organization and biogenesis%ribosome biogenesis and assembly#rRNA processing; %biological_process%cellular process%cellular component organization and biogenesis%ribonucleoprotein complex biogenesis and assembly%ribosome biogenesis and assembly#rRNA processing; %biological_process%cellular process%cellul…
GO:0016072	at4g02400.1; at5g66540.1; at2g47420.1; at5g18180.1; at3g03920.1; at5g08600.1; at5g20600.1; atnuc-l1; at4g34730.1	9	12	0.00505	%biological_process%cellular process%cellular metabolic process%nucleobase, nucleoside, nucleotide and nucleic acid metabolic process%RNA metabolic process%rRNA metabolic process; %biological_process%metabolic process%cellular metabolic process%nucleobase, nucleoside, nucleotide and nucleic acid metabolic process%RNA metabolic process%rRNA metabolic process; %biological_process%metabolic process%…
GO:0006950	at1g48960.1; rab18; ask2; at1g49010.1; p5cs2; cat2; at3g51660.1; at1g07400.1; at1g71695.1; at1g09780.1; atp1; prxiif; atgols1; at1g10520.1; gi; atmrp5; atbzip60; atpp2ca; lpr1; chs; at4g38580.1; ategy3; adh1; at3g09440.1; at3g32920.1; at5g16980.1; at5g16960.1; at2g40350.1; at5g44680.1; nced3; at3g50880.1; at4g38840.1; atmybl2; at4g30650.1; at2g18260.1; tapx; at2g03390.1; at3g49910.1; atbag4; ndhj…	141	460	0.00673	%biological_process%response to stimulus%response to stress;
GO:0033013	ipp1; hemg2; gsa1; hemf1; gun4; cori1; hemd; cip7; heme2; atnye1; acd1; at2g30390.1; ho3; at4g01690; pde166; at4g14690.1; upm1	17	33	0.00673	%biological_process%cellular process%cellular metabolic process%heterocycle metabolic process%tetrapyrrole metabolic process; %biological_process%metabolic process%cellular metabolic process%heterocycle metabolic process%tetrapyrrole metabolic process;
GO:0006778	ipp1; hemg2; gsa1; hemf1; gun4; cori1; hemd; cip7; heme2; atnye1; acd1; at2g30390.1; ho3; at4g01690; pde166; at4g14690.1; upm1	17	33	0.00673	%biological_process%cellular process%cellular metabolic process%cofactor metabolic process%porphyrin metabolic process; %biological_process%cellular process%cellular metabolic process%heterocycle metabolic process%tetrapyrrole metabolic process%porphyrin metabolic process; %biological_process%metabolic process%cellular metabolic process%cofactor metabolic process%porphyrin metabolic process; %bio…

## Sheet: leaf_up-regulated
GO_biological_process terms overrepresented amongst the genes that are up-regulated in glu1-2 leaves ; p=0.01 (FDR/Benjamini correction) using GOstat
Best GOs	Genes	Count	Total	P-Value	GO as name
GO:0009059	at1g07070.1; at3g45030.1; at5g03850.1; at3g44010.1; at5g58420.1; at2g36160.1; at1g04480.1; at3g43980; at1g24880.1; at1g07210.1; rpl16b; at5g28060.1; at5g53070.1; sync3; at2g24050.1; at5g56940.1; at4g39880.1; at5g59850.1; at1g53880.1; at1g67430.1; at3g58660.1; at2g20450.1; at2g20060.1; at5g06360.1; at3g10610.1; at5g23900.1; at3g55750.1; at4g29390.1; at3g18760.1; at2g32220.1; at2g40510.1; at2g19750…	239	576	0	%biological_process%metabolic process%biosynthetic process%macromolecule biosynthetic process; %biological_process%metabolic process%macromolecule metabolic process%macromolecule biosynthetic process;
GO:0006412	at1g07070.1; at3g45030.1; at5g03850.1; at3g44010.1; at5g58420.1; at2g36160.1; at1g04480.1; at3g43980; at1g07210.1; rpl16b; at5g28060.1; at5g53070.1; sync3; at5g56940.1; at4g39880.1; at2g24050.1; at5g59850.1; at1g53880.1; at1g67430.1; at3g58660.1; at2g20450.1; at2g20060.1; at5g06360.1; at3g10610.1; at5g23900.1; at3g55750.1; at4g29390.1; at3g18760.1; at2g32220.1; at2g40510.1; at2g19750.1; at5g64650…	222	421	0	%biological_process%cellular process%cellular metabolic process%cellular biosynthetic process%translation; %biological_process%cellular process%cellular metabolic process%cellular macromolecule metabolic process%cellular protein metabolic process%translation; %biological_process%gene expression#translation; %biological_process%metabolic process%biosynthetic process%cellular biosynthetic process%t…
GO:0044249	at3g54640.1; at2g45440.1; at5g58420.1; at3g14990; at2g36160.1; at1g07210.1; glt1; at1g72680.1; sync3; at4g39880.1; at2g24050.1; at5g59850.1; at1g53880.1; at5g06360.1; ipp1; at3g10610.1; at4g29390.1; at3g58610; at5g11880.1; at2g45030.1; rpl24a; at1g11050.1; at3g22860.1; at1g64880.1; chs; at4g14320.1; at2g23910.1; at1g76810.1; emb2407; at5g27700.1; at2g42910.1; at1g17960.1; at5g18380.1; at5g02610.1…	291	849	2.49e-84	%biological_process%cellular process%cellular metabolic process%cellular biosynthetic process; %biological_process%metabolic process%biosynthetic process%cellular biosynthetic process; %biological_process%metabolic process%cellular metabolic process%cellular biosynthetic process;
GO:0022613	at1g07070.1; at3g53890.1; at5g03850.1; at1g69410.1; at4g18100.1; at4g12600.1; at5g20600.1; at2g37190.1; at5g28060.1; at5g66540.1; at5g53070.1; at5g56940.1; at4g39880.1; at1g53880.1; at1g77840.1; u2b''; at2g20450.1; at4g22380.1; at5g64140.1; at5g06360.1; at3g56340.1; at5g23900.1; at3g22230.1; at3g55750.1; at3g03920.1; at2g04520.1; at5g01940.1; at5g18110.1; at2g40510.1; at1g74270.1; at1g16740.1; at…	92	143	3.1e-76	%biological_process%cellular process%cellular component organization and biogenesis%ribonucleoprotein complex biogenesis and assembly;
GO:0009058	at3g54640.1; at2g45440.1; at5g58420.1; at3g14990; at2g36160.1; at1g07210.1; glt1; at1g72680.1; sync3; at4g39880.1; at2g24050.1; at5g59850.1; at1g53880.1; at5g06360.1; ipp1; at3g10610.1; at4g29390.1; at3g58610; at1g24909.1; at5g11880.1; at2g45030.1; nmt1; rpl24a; at1g11050.1; at3g22860.1; at1g64880.1; chs; at4g14320.1; at2g23910.1; at1g76810.1; emb2407; at1g17960.1; at5g27700.1; at2g42910.1; at5g1…	324	1120	1.09e-64	%biological_process%metabolic process%biosynthetic process;
GO:0042254	at2g19740.1; at1g07070.1; at3g53890.1; at5g03850.1; at5g18180.1; at4g26230.1; at3g16780.1; at4g18100.1; at4g12600.1; at5g02610.1; at3g06680.1; at1g52300.1; at5g20600.1; at5g20290.1; at3g14600.1; emb2386; at2g37190.1; at5g08180.1; at2g37990.1; at5g28060.1; at3g16080.1; at4g29410.1; at4g02400.1; at3g28900.1; at5g66540.1; at2g47420.1; at1g15250.1; at5g53070.1; at5g56940.1; at4g39880.1; at5g55140.1; …	65	92	2.34e-61	%biological_process%cellular process%cellular component organization and biogenesis%organelle organization and biogenesis%ribosome biogenesis and assembly; %biological_process%cellular process%cellular component organization and biogenesis%ribonucleoprotein complex biogenesis and assembly%ribosome biogenesis and assembly;
GO:0010467	at3g59600.1; at5g16470.1; at1g60900.1; at5g58420.1; athsgbp; at2g36160.1; at1g07210.1; sync3; at1g60620; at4g39880.1; at2g24050.1; at5g59850.1; at1g53880.1; atbzip58; at5g06360.1; at3g46600.1; at3g10610.1; at5g41010.1; at4g29390.1; at5g14580.1; at2g45030.1; rpl24a; crf6; at3g22860.1; at1g64880.1; atbzip60; at4g14320.1; at2g33710.1; at1g76810.1; at5g27700.1; at1g17960.1; at2g40350.1; at5g18380.1; …	359	1558	2.52e-38	%biological_process%gene expression;
GO:0044237	at2g47680.1; at5g58420.1; at3g14990; at1g07210.1; at1g61360.1; glt1; sync3; at1g60620; at4g39880.1; at1g04860.1; at4g17070.1; at4g27300.1; at3g46600.1; ipp1; at3g10610.1; atggh3; at5g62980.1; atcyp59; at3g58610; at2g47690.1; at5g20890.1; nmt1; at1g11050.1; ckl5; at3g22860.1; at1g64880.1; chs; at2g23910.1; emb2407; at2g42910.1; at5g27700.1; atsbt3.3; ftsh10; at3g02790.1; hta3; at1g13270; at5g02610…	731	4423	6.72e-20	%biological_process%cellular process%cellular metabolic process; %biological_process%metabolic process%cellular metabolic process;
GO:0044260	ckl6; at5g58420.1; at2g36160.1; at1g07210.1; at1g61360.1; sync3; at5g60270.1; at5g20910.1; at4g39880.1; at2g24050.1; at5g59850.1; at1g53880.1; at1g04860.1; at4g17070.1; degp9; at2g22360.1; at4g27300.1; at5g06360.1; at3g10610.1; snrk3.4; at4g29390.1; atcyp59; at5g20890.1; at5g25930.1; at2g45030.1; nmt1; rpl24a; at1g11050.1; ckl5; at3g22860.1; at1g64880.1; at2g25620; at4g14320.1; at1g66620.1; at1g7…	388	2119	1.42e-16	%biological_process%cellular process%cellular metabolic process%cellular macromolecule metabolic process; %biological_process%metabolic process%cellular metabolic process%cellular macromolecule metabolic process; %biological_process%metabolic process%macromolecule metabolic process%cellular macromolecule metabolic process;
GO:0019538	at1g53780.1; ckl6; at5g58420.1; at2g36160.1; at1g07210.1; at1g61360.1; sync3; at5g60270.1; at5g20910.1; at4g39880.1; at2g24050.1; at5g59850.1; at1g53880.1; at1g04860.1; at4g17070.1; degp9; at2g22360.1; at4g27300.1; at5g06360.1; at3g10610.1; snrk3.4; at4g29390.1; atcyp59; at5g20890.1; at5g25930.1; at2g45030.1; nmt1; rpl24a; at1g11050.1; ckl5; at3g22860.1; at1g64880.1; at2g25620; at4g14320.1; at1g6…	380	2072	2.45e-16	%biological_process%metabolic process%macromolecule metabolic process%protein metabolic process; %biological_process%metabolic process%primary metabolic process%protein metabolic process;
GO:0044267	ckl6; at5g58420.1; at2g36160.1; at1g07210.1; at1g61360.1; sync3; at5g60270.1; at5g20910.1; at4g39880.1; at2g24050.1; at5g59850.1; at1g53880.1; at1g04860.1; at4g17070.1; degp9; at2g22360.1; at4g27300.1; at5g06360.1; at3g10610.1; snrk3.4; at4g29390.1; atcyp59; at5g20890.1; at5g25930.1; at2g45030.1; nmt1; rpl24a; at1g11050.1; ckl5; at3g22860.1; at1g64880.1; at2g25620; at4g14320.1; at1g66620.1; at1g7…	377	2052	2.45e-16	%biological_process%cellular process%cellular metabolic process%cellular macromolecule metabolic process%cellular protein metabolic process; %biological_process%metabolic process%cellular metabolic process%cellular macromolecule metabolic process%cellular protein metabolic process; %biological_process%metabolic process%macromolecule metabolic process%cellular macromolecule metabolic process%cellu…
GO:0022618	at1g48970.1; at1g13950.1; at2g39990.1; at4g27130.1; pdf1a; at1g69410.1; eif3a; at1g53900.1; eif4e; at2g04520.1; at5g01940.1; at5g18110.1; at5g44320.1; emb1624; at1g54380.1; at2g45730.1; at4g18300.1; at3g22860.1; at5g54760.1; at2g34970.1; at4g11160.1; at1g53880.1; at1g76810.1; u2b''; at1g77840.1; at2g40780.1; at1g71350.1	27	51	5.71e-16	%biological_process%cellular process%cellular component organization and biogenesis%cellular component assembly%macromolecular complex assembly%protein-RNA complex assembly; %biological_process%cellular process%cellular component organization and biogenesis%ribonucleoprotein complex biogenesis and assembly#protein-RNA complex assembly; %biological_process%metabolic process%macromolecule metabolic…
GO:0006520	at5g38530.1; at1g17745.1; at2g44040.1; at5g27470.1; at5g26830.1; at1g09620.1; at3g23940.1; at3g54640.1; at2g45440.1; at2g02000.1; at5g07440.1; at2g33840.1; at4g13780.1; at5g57890.1; glt1; efe; sync3; at3g11710; at5g38830.1; at1g25083.1; at2g02010.1; at1g27980.1; atmtk; at1g80560.1; at1g71920.1; adk; at3g14390.1; at1g25155.1; at1g29880.1; at1g66530.1; atggh3; at3g02760.1; at1g29900.1; at1g14610.1;…	58	169	6.39e-16	%biological_process%cellular process%cellular metabolic process%amine metabolic process%amino acid metabolic process; %biological_process%cellular process%cellular metabolic process%amino acid and derivative metabolic process%amino acid metabolic process; %biological_process%cellular process%cellular metabolic process%organic acid metabolic process%carboxylic acid metabolic process%amino acid met…
GO:0006413	at1g48970.1; at1g13950.1; at2g39990.1; at4g27130.1; pdf1a; at1g69410.1; eif3a; at1g53900.1; eif4e; at2g04520.1; at5g01940.1; at5g18110.1; at5g44320.1; emb1624; at4g18300.1; at2g45730.1; at3g22860.1; at5g54760.1; at4g11160.1; at2g34970.1; at1g53880.1; at1g76810.1; at1g77840.1; at2g40780.1; at1g71350.1	25	49	6.88e-14	%biological_process%cellular process%cellular component organization and biogenesis%cellular component assembly%macromolecular complex assembly%protein-RNA complex assembly%translational initiation; %biological_process%cellular process%cellular component organization and biogenesis%ribonucleoprotein complex biogenesis and assembly#protein-RNA complex assembly%translational initiation; %biological…
GO:0043170	at1g53780.1; at5g58420.1; at1g07210.1; at1g61360.1; sync3; at4g39880.1; at1g04860.1; at4g17070.1; at4g27300.1; at3g10610.1; atcyp59; at2g19440.1; at5g20890.1; at1g11050.1; nmt1; ckl5; at3g22860.1; at1g64880.1; at5g27700.1; atsbt3.3; ftsh10; hta3; at1g53100.1; at1g13270; at5g02610.1; at3g06680.1; at5g26860.1; at2g33840.1; at5g20290.1; at3g14600.1; at1g80620; at3g16080.1; at3g02320.1; at1g33420.1; …	564	3459	5.53e-13	%biological_process%metabolic process%macromolecule metabolic process;
GO:0044238	at2g47680.1; at1g53780.1; at5g58420.1; at1g07210.1; at1g61360.1; glt1; sync3; at1g60620; at4g39880.1; at1g04860.1; at4g17070.1; at4g27300.1; at3g46600.1; ipp1; at3g10610.1; atggh3; atcyp59; at3g58610; at2g19440.1; at5g20890.1; nmt1; at1g11050.1; ckl5; at3g22860.1; at1g64880.1; chs; at2g23910.1; at5g27700.1; at2g42910.1; atsbt3.3; ftsh10; at3g02790.1; hta3; at1g53100.1; at1g13270; at5g02610.1; at3…	716	4576	6.65e-13	%biological_process%metabolic process%primary metabolic process;
GO:0006996	at1g07070.1; at3g53890.1; at5g03850.1; at2g37890.1; at4g18100.1; at4g12600.1; ped1; at5g20600.1; at2g37190.1; eda25; at5g28060.1; at3g44680.1; tom22-i; at5g66540.1; at5g53070.1; at1g74240.1; at4g39880.1; at5g56940.1; nrp2; at2g20450.1; at4g22380.1; at5g64140.1; at5g06360.1; u3-55k-like; at5g01340.1; at3g56340.1; at5g23900.1; at4g27940.1; at3g22230.1; at3g03920.1; at3g55750.1; at1g13370.1; at2g405…	101	405	8.76e-13	%biological_process%cellular process%cellular component organization and biogenesis%organelle organization and biogenesis;
GO:0009308	at1g09240.1; at5g38530.1; at1g17745.1; at2g44040.1; at5g27470.1; at5g26830.1; at1g09620.1; at3g23940.1; at3g54640.1; at2g45440.1; spds1; at2g02000.1; at5g07440.1; at2g33840.1; at4g13780.1; at5g57890.1; efe; glt1; sync3; at3g11710; at5g38830.1; at1g25083.1; at2g02010.1; at1g27980.1; atmtk; at1g80560.1; at1g71920.1; adk; at3g14390.1; at1g25155.1; at1g29880.1; atggh3; at1g66530.1; at3g02760.1; at1g2…	60	197	1.19e-12	%biological_process%cellular process%cellular metabolic process%amine metabolic process; %biological_process%metabolic process%cellular metabolic process%amine metabolic process; %biological_process%metabolic process%nitrogen compound metabolic process%amine metabolic process;
GO:0009987	at2g47680.1; cytc-1; at5g58420.1; at3g14990; at1g07210.1; at1g61360.1; at5g06860.1; glt1; sync3; at1g60620; at4g39880.1; at1g04860.1; at4g17070.1; at4g27300.1; at3g46600.1; ipp1; at3g10610.1; atggh3; at5g62980.1; atcyp59; at3g58610; at2g47690.1; at5g20890.1; nmt1; at1g11050.1; ckl5; at3g22860.1; at1g64880.1; chs; at2g23910.1; emb2407; at2g42910.1; at5g27700.1; atsbt3.3; ftsh10; at3g02790.1; hta3;…	826	5446	5.65e-12	%biological_process%cellular process;
GO:0006807	at1g09240.1; at2g44040.1; at5g26830.1; at3g23940.1; at3g54640.1; at2g45440.1; spds1; at5g57890.1; at1g35190.1; glt1; efe; sync3; at1g80560.1; at3g14390.1; at1g29880.1; atggh3; at1g29900.1; at3g10050.1; at4g24830.1; at1g24807.1; at3g58610; at1g24909.1; at1g28350.1; at5g11880.1; at3g20330.1; at1g75330.1; at-hf; at3g03630.1; at1g17960.1; at5g38530.1; at1g17745.1; asp2; at5g27470.1; at1g09620.1; at2g…	66	234	1.43e-11	%biological_process%metabolic process%nitrogen compound metabolic process;
GO:0006399	at1g29880.1; at1g66530.1; at5g27470.1; at5g26830.1; at1g09620.1; pdf1a; at3g02760.1; at1g14610.1; at5g47680.1; ova9; at2g33840.1; at1g28350.1; at3g45590; at5g26710; at4g13780.1; at4g38890.1; at3g02320.1; at3g11710; sync3; at5g15810.1; at5g38830.1; at3g04820.1; at1g20370.1; at4g04670.1; at1g17960.1	25	57	9.4e-11	%biological_process%cellular process%cellular metabolic process%nucleobase, nucleoside, nucleotide and nucleic acid metabolic process%RNA metabolic process%tRNA metabolic process; %biological_process%metabolic process%cellular metabolic process%nucleobase, nucleoside, nucleotide and nucleic acid metabolic process%RNA metabolic process%tRNA metabolic process; %biological_process%metabolic process%…
GO:0019752	at2g44040.1; at5g26830.1; at3g23940.1; atdci1; at3g54640.1; at2g45440.1; ped1; at4g31810.1; at5g57890.1; glt1; efe; sync3; at2g31360.1; at1g80560.1; at3g14390.1; at1g29880.1; atggh3; at4g00600.1; at1g29900.1; at5g62980.1; at3g10050.1; at4g24830.1; at1g04410.1; at1g24807.1; aao2; at3g58610; at1g24909.1; at1g28350.1; at5g11880.1; at5g10160.1; at1g11050.1; at3g20330.1; at1g75330.1; at-hf; at1g17960.…	79	319	1e-09	%biological_process%cellular process%cellular metabolic process%organic acid metabolic process%carboxylic acid metabolic process; %biological_process%metabolic process%cellular metabolic process%organic acid metabolic process%carboxylic acid metabolic process;
GO:0006082	at2g44040.1; at5g26830.1; at3g23940.1; atdci1; at3g54640.1; at2g45440.1; ped1; at4g31810.1; at5g57890.1; glt1; efe; sync3; at2g31360.1; at1g80560.1; at3g14390.1; at1g29880.1; atggh3; at4g00600.1; at1g29900.1; at5g62980.1; at3g10050.1; at4g24830.1; at1g04410.1; at1g24807.1; aao2; at3g58610; at1g24909.1; at1g28350.1; at5g11880.1; at5g10160.1; at1g11050.1; at3g20330.1; at1g75330.1; at-hf; at1g17960.…	79	320	1.21e-09	%biological_process%cellular process%cellular metabolic process%organic acid metabolic process; %biological_process%metabolic process%cellular metabolic process%organic acid metabolic process;
GO:0006519	at1g09240.1; at2g44040.1; at5g26830.1; at3g23940.1; at3g54640.1; at2g45440.1; spds1; at5g57890.1; glt1; at1g72680.1; efe; sync3; at1g80560.1; at3g14390.1; at1g29880.1; atggh3; at1g29900.1; at3g10050.1; at4g24830.1; at1g24807.1; at3g58610; at1g24909.1; at1g28350.1; at5g11880.1; at5g36160.1; at3g20330.1; ugt73c6; chs; at1g75330.1; at2g23910.1; tt5; at-hf; at1g17960.1; at3g03630.1; at5g38530.1; at1g…	69	268	1.72e-09	%biological_process%cellular process%cellular metabolic process%amino acid and derivative metabolic process; %biological_process%metabolic process%cellular metabolic process%amino acid and derivative metabolic process; %biological_process%metabolic process%primary metabolic process%amino acid and derivative metabolic process;
GO:0006006	at1g64190.1; gapcp-2; at5g63680.1; at3g55410.1; g6pd2; at5g13420.1; atnadp-me2; at1g04410.1; gapcp-1; at1g74030.1; g6pd6; at5g65750.1; g6pd4; at3g13930.1; tpi; at1g12000.1; at1g71170.1; at2g01140; at5g08570.1; at3g52930.1; g6pd3; at5g56350.1; at5g56630.1	23	62	3.5e-07	%biological_process%cellular process%cellular metabolic process%alcohol metabolic process%monosaccharide metabolic process%hexose metabolic process%glucose metabolic process; %biological_process%metabolic process%cellular metabolic process%alcohol metabolic process%monosaccharide metabolic process%hexose metabolic process%glucose metabolic process; %biological_process%metabolic process%macromolec…
GO:0065003	at1g13950.1; at4g27130.1; at1g69410.1; abc1at; eif3a; 2; hta3; eif4e; 1; at1g53880.1; nrp2; u2b''; at1g77840.1; at1g71350.1; at1g48970.1; cox15; at2g39990.1; pdf1a; at2g34050.1; at1g53900.1; hta5; at1g13370.1; at2g04520.1; at5g01940.1; at5g44320.1; at5g18110.1; sad2; nap1; emb1624; at1g54380.1; at4g18300.1; at2g45730.1; at3g22860.1; at3g03110.1; at5g54760.1; 3; at4g11160.1; at2g34970.1; taf4; at3…	43	158	8.68e-07	%biological_process%cellular process%cellular component organization and biogenesis%cellular component assembly%macromolecular complex assembly; %biological_process%metabolic process%macromolecule metabolic process%macromolecular complex assembly;
GO:0044275	at1g64190.1; gapcp-2; at5g63680.1; at3g55410.1; g6pd2; at5g13420.1; atnadp-me2; at1g04410.1; gapcp-1; at1g74030.1; g6pd6; at5g65750.1; at3g13930.1; tpi; at1g12000.1; at1g71170.1; at2g01140; at5g08570.1; nit3; at3g52930.1; g6pd3; at5g56350.1; atisa3; at5g56630.1	24	69	1.35e-06	%biological_process%cellular process%cellular metabolic process%cellular catabolic process%cellular macromolecule catabolic process%cellular carbohydrate catabolic process; %biological_process%metabolic process%catabolic process%cellular catabolic process%cellular macromolecule catabolic process%cellular carbohydrate catabolic process; %biological_process%metabolic process%catabolic process%macro…
GO:0016052	at1g64190.1; gapcp-2; at5g63680.1; at3g55410.1; g6pd2; at5g13420.1; atnadp-me2; at1g04410.1; gapcp-1; at1g74030.1; g6pd6; at5g65750.1; at3g13930.1; tpi; at1g12000.1; at1g71170.1; at2g01140; at5g08570.1; nit3; at3g52930.1; g6pd3; at5g56350.1; atisa3; at5g56630.1	24	69	1.35e-06	%biological_process%metabolic process%catabolic process%macromolecule catabolic process%carbohydrate catabolic process; %biological_process%metabolic process%macromolecule metabolic process%carbohydrate metabolic process%carbohydrate catabolic process; %biological_process%metabolic process%macromolecule metabolic process%macromolecule catabolic process%carbohydrate catabolic process; %biological_…
GO:0046365	at1g64190.1; gapcp-2; at5g63680.1; at3g55410.1; g6pd2; at5g13420.1; atnadp-me2; at1g04410.1; gapcp-1; at1g74030.1; g6pd6; at5g65750.1; at3g13930.1; tpi; at1g12000.1; at1g71170.1; at2g01140; at5g08570.1; at3g52930.1; g6pd3; at5g56350.1; at5g56630.1	22	61	1.64e-06	%biological_process%cellular process%cellular metabolic process%alcohol metabolic process%alcohol catabolic process%monosaccharide catabolic process; %biological_process%cellular process%cellular metabolic process%alcohol metabolic process%monosaccharide metabolic process%monosaccharide catabolic process; %biological_process%cellular process%cellular metabolic process%cellular catabolic process%a…
GO:0019320	at1g64190.1; gapcp-2; at5g63680.1; at3g55410.1; g6pd2; at5g13420.1; atnadp-me2; at1g04410.1; gapcp-1; at1g74030.1; g6pd6; at5g65750.1; at3g13930.1; tpi; at1g12000.1; at1g71170.1; at2g01140; at5g08570.1; at3g52930.1; g6pd3; at5g56350.1; at5g56630.1	22	61	1.64e-06	%biological_process%cellular process%cellular metabolic process%alcohol metabolic process%alcohol catabolic process%monosaccharide catabolic process%hexose catabolic process; %biological_process%cellular process%cellular metabolic process%alcohol metabolic process%monosaccharide metabolic process%hexose metabolic process%hexose catabolic process; %biological_process%cellular process%cellular meta…
GO:0006007	at1g64190.1; gapcp-2; at5g63680.1; at3g55410.1; g6pd2; at5g13420.1; atnadp-me2; at1g04410.1; gapcp-1; at1g74030.1; g6pd6; at5g65750.1; at3g13930.1; tpi; at1g12000.1; at1g71170.1; at2g01140; at5g08570.1; at3g52930.1; g6pd3; at5g56350.1; at5g56630.1	22	61	1.64e-06	%biological_process%cellular process%cellular metabolic process%alcohol metabolic process%alcohol catabolic process%monosaccharide catabolic process%hexose catabolic process%glucose catabolic process; %biological_process%cellular process%cellular metabolic process%alcohol metabolic process%monosaccharide metabolic process%hexose metabolic process%glucose metabolic process%glucose catabolic proces…
GO:0046164	at1g64190.1; gapcp-2; at5g63680.1; at3g55410.1; g6pd2; at5g13420.1; atnadp-me2; at1g04410.1; gapcp-1; at1g74030.1; g6pd6; at5g65750.1; at3g13930.1; tpi; at1g12000.1; at1g71170.1; at2g01140; at5g08570.1; at3g52930.1; g6pd3; at5g56350.1; at5g56630.1	22	62	2.56e-06	%biological_process%cellular process%cellular metabolic process%alcohol metabolic process%alcohol catabolic process; %biological_process%cellular process%cellular metabolic process%cellular catabolic process%alcohol catabolic process; %biological_process%metabolic process%catabolic process%cellular catabolic process%alcohol catabolic process; %biological_process%metabolic process%cellular metabol…
GO:0022607	at1g13950.1; at4g27130.1; at1g69410.1; abc1at; eif3a; 2; hta3; eif4e; 1; at1g53880.1; nrp2; u2b''; at1g77840.1; at1g71350.1; at1g48970.1; cox15; at2g39990.1; pdf1a; at2g34050.1; at1g53900.1; hta5; at1g13370.1; at2g04520.1; at5g01940.1; at5g44320.1; at5g18110.1; sad2; nap1; emb1624; at1g54380.1; at4g18300.1; at2g45730.1; at3g22860.1; at3g03110.1; at5g54760.1; 3; at4g11160.1; at2g34970.1; taf4; at3…	43	163	2.71e-06	%biological_process%cellular process%cellular component organization and biogenesis%cellular component assembly;
GO:0016043	at1g07070.1; at5g03850.1; at2g37890.1; at1g76970.1; at5g28060.1; at5g66540.1; at5g53070.1; at5g56940.1; at4g39880.1; at1g74240.1; at1g53880.1; u2b''; at2g20450.1; at5g06360.1; at1g48160.1; at5g01340.1; cox15; at5g23900.1; at4g27940.1; at3g55750.1; at2g40510.1; sad2; prx33; at1g74270.1; nap1; at1g41880.1; rpl24a; crf6; at3g22860.1; at3g51890.1; at1g76810.1; at5g60670.1; atfh8; at4g15770.1; at2g393…	161	889	4.06e-06	%biological_process%cellular process%cellular component organization and biogenesis;
GO:0043284	at1g24793.1; at2g27720.1; at1g45332.1; at1g30230.1; at4g25890.1; at1g24880.1; at1g25054.1; at5g57290.1; at2g45030.1; apl2; at1g25210.1; rsw10; at3g49100.1; at5g40040.1; at5g19510.1; at1g25141.1; at4g02930.1; at2g18110.1; at3g11250.1; at3g09200.1; at2g40010.1	21	60	7.36e-06	%biological_process%metabolic process%biosynthetic process%macromolecule biosynthetic process%biopolymer biosynthetic process; %biological_process%metabolic process%macromolecule metabolic process%biopolymer metabolic process%biopolymer biosynthetic process; %biological_process%metabolic process%macromolecule metabolic process%macromolecule biosynthetic process%biopolymer biosynthetic process;
GO:0006396	at3g61620.1; at5g26880.1; at5g18180.1; at1g60900.1; at3g21300.1; at3g11964.1; at5g20600.1; at3g07750.2; at3g45590; at3g02320.1; at4g02400.1; at5g66540.1; at2g47420.1; at5g15810.1; u2b''; pdf1a; at3g03920.1; at1g60080.1; at5g47680.1; at5g14580.1; at4g21660.1; atnuc-l1; at1g54380.1; at4g38890.1; at2g40650.1; at5g08600.1; srp34a; at3g04820.1; at5g01290.1; at5g46920.1; at1g20370.1; at4g04670.1; otp43	33	117	9.95e-06	%biological_process%cellular process%cellular metabolic process%nucleobase, nucleoside, nucleotide and nucleic acid metabolic process%RNA metabolic process%RNA processing; %biological_process%gene expression#RNA processing; %biological_process%metabolic process%cellular metabolic process%nucleobase, nucleoside, nucleotide and nucleic acid metabolic process%RNA metabolic process%RNA processing; %b…
GO:0006414	at3g49100.1; at2g27720.1; at5g19510.1; at5g40040.1; at1g45332.1; at2g18110.1; at4g02930.1; at3g11250.1; at2g40010.1; at3g09200.1; at1g30230.1; at4g25890.1; at5g57290.1; at2g45030.1	14	26	1.02e-05	%biological_process%cellular process%cellular metabolic process%cellular biosynthetic process%translation#translational elongation; %biological_process%cellular process%cellular metabolic process%cellular macromolecule metabolic process%cellular protein metabolic process%translation#translational elongation; %biological_process%gene expression#translation#translational elongation; %biological_pro…
GO:0044265	at1g64190.1; at5g63680.1; at4g14800.1; at5g20000.1; gapcp-1; g6pd6; at4g22350.1; ubc11; tpi; ubc14; at5g58290.1; at5g08570.1; at4g15420.1; ubq5; at2g03820.1; g6pd3; at2g27020.1; at3g52930.1; at1g04860.1; at1g23410.1; at5g10790.1; at5g56630.1; ubc3; at4g22290.1; gapcp-2; at5g19990.1; g6pd2; at3g55410.1; at5g13420.1; atnadp-me2; at1g04410.1; at1g74030.1; at4g38100.1; at5g65750.1; at3g13930.1; mee34…	52	221	1.7e-05	%biological_process%cellular process%cellular metabolic process%cellular catabolic process%cellular macromolecule catabolic process; %biological_process%metabolic process%catabolic process%cellular catabolic process%cellular macromolecule catabolic process; %biological_process%metabolic process%catabolic process%macromolecule catabolic process%cellular macromolecule catabolic process; %biological…
GO:0043039	at1g29880.1; at1g66530.1; at5g27470.1; at5g26830.1; at1g09620.1; at3g02760.1; at1g14610.1; ova9; at2g33840.1; at1g28350.1; at5g26710; at4g13780.1; at3g11710; sync3; at5g38830.1; at1g17960.1	16	36	3.91e-05	%biological_process%cellular process%cellular metabolic process%amine metabolic process%amino acid metabolic process%amino acid activation%tRNA aminoacylation; %biological_process%cellular process%cellular metabolic process%amino acid and derivative metabolic process%amino acid metabolic process%amino acid activation%tRNA aminoacylation; %biological_process%cellular process%cellular metabolic pro…
GO:0006418	at1g29880.1; at1g66530.1; at5g27470.1; at5g26830.1; at1g09620.1; at3g02760.1; at1g14610.1; ova9; at2g33840.1; at1g28350.1; at5g26710; at4g13780.1; at3g11710; sync3; at5g38830.1; at1g17960.1	16	36	3.91e-05	%biological_process%cellular process%cellular metabolic process%amine metabolic process%amino acid metabolic process%amino acid activation%tRNA aminoacylation%tRNA aminoacylation for protein translation; %biological_process%cellular process%cellular metabolic process%amino acid and derivative metabolic process%amino acid metabolic process%amino acid activation%tRNA aminoacylation%tRNA aminoacylat…
GO:0043038	at1g29880.1; at1g66530.1; at5g27470.1; at5g26830.1; at1g09620.1; at3g02760.1; at1g14610.1; ova9; at2g33840.1; at1g28350.1; at5g26710; at4g13780.1; at3g11710; sync3; at5g38830.1; at1g17960.1	16	36	3.91e-05	%biological_process%cellular process%cellular metabolic process%amine metabolic process%amino acid metabolic process%amino acid activation; %biological_process%cellular process%cellular metabolic process%amino acid and derivative metabolic process%amino acid metabolic process%amino acid activation; %biological_process%cellular process%cellular metabolic process%organic acid metabolic process%carb…
GO:0009057	at1g64190.1; ftsh10; at5g63680.1; at4g14800.1; at5g20000.1; at1g53780.1; gapcp-1; g6pd6; at4g22350.1; ubc11; ubc14; tpi; at5g58290.1; at5g08570.1; at4g15420.1; ubq5; at2g03820.1; g6pd3; at2g27020.1; at3g52930.1; at1g04860.1; at1g23410.1; at5g10790.1; at5g56630.1; ubc3; at4g22290.1; gapcp-2; at5g19990.1; g6pd2; at3g55410.1; at5g13420.1; atnadp-me2; at1g04410.1; at1g74030.1; at4g38100.1; at5g65750.…	54	238	4.33e-05	%biological_process%metabolic process%catabolic process%macromolecule catabolic process; %biological_process%metabolic process%macromolecule metabolic process%macromolecule catabolic process;
GO:0008652	at5g38530.1; at1g17745.1; at2g44040.1; at3g23940.1; at1g29900.1; at3g54640.1; at2g45440.1; at3g10050.1; at4g24830.1; at3g58610; at4g29840.1; i; at5g11880.1; at5g57890.1; glt1; at2g04400; at-hf; at1g80560.1; at1g71920.1; at3g14390.1; at3g03630.1; adk	22	70	6.41e-05	%biological_process%cellular process%cellular metabolic process%amine metabolic process%amine biosynthetic process%amino acid biosynthetic process; %biological_process%cellular process%cellular metabolic process%amine metabolic process%amino acid metabolic process%amino acid biosynthetic process; %biological_process%cellular process%cellular metabolic process%amino acid and derivative metabolic p…
GO:0006767	at1g64190.1; atpdx1.1; at2g44050; g6pd2; at5g13420.1; atnadp-me2; at3g14990; g6pd6; at2g23420.1; at2g01140; at1g71170.1; g6pd3; at3g52930.1; at2g20690.1; emb2407; atfmn/fhy; at2g22450.1	17	48	7.34e-05	%biological_process%cellular process%cellular metabolic process%vitamin metabolic process%water-soluble vitamin metabolic process; %biological_process%metabolic process%cellular metabolic process%vitamin metabolic process%water-soluble vitamin metabolic process;
GO:0009309	at1g09240.1; at5g38530.1; at1g17745.1; at2g44040.1; at3g23940.1; at1g29900.1; at3g54640.1; at2g45440.1; at3g10050.1; at4g24830.1; spds1; at3g58610; at4g29840.1; i; at5g11880.1; at5g57890.1; glt1; at2g04400; at-hf; at1g80560.1; at1g71920.1; at3g14390.1; at3g03630.1; adk	24	81	0.000104	%biological_process%cellular process%cellular metabolic process%amine metabolic process%amine biosynthetic process; %biological_process%cellular process%cellular metabolic process%cellular biosynthetic process%nitrogen compound biosynthetic process%amine biosynthetic process; %biological_process%metabolic process%biosynthetic process%cellular biosynthetic process%nitrogen compound biosynthetic pr…
GO:0009056	atdci1; at5g63680.1; at4g14800.1; at5g20000.1; at1g53780.1; g6pd6; at4g29610.1; ubc14; tpi; ubq5; at2g03820.1; at1g04860.1; at5g56630.1; at1g23410.1; ubc3; at4g22290.1; at1g04410.1; cda1; mee34; at1g12000.1; at2g01140; atspla2-alpha; at5g56350.1; at1g66620.1; uch3; at1g04810.1; at1g64190.1; ftsh10; gapcp-1; at4g22350.1; ubc11; at5g58290.1; at4g15420.1; at5g08570.1; g6pd3; at2g27020.1; at3g52930.1…	67	323	0.000127	%biological_process%metabolic process%catabolic process;
GO:0006457	at5g06110.1; at4g25340.1; at1g26660.1; at1g74250.1; at5g37440.1; at3g60210.1; at5g37750.1; at5g55200.1; at5g20910.1; at5g64350.1; at4g17070.1; at2g22360.1; at2g20560.1; at3g11830.1; at3g25220.1; at3g20050; atcyp59; at3g09700.1; at3g03960.1; at1g01940.1; at2g35720.1; at5g16070.1; at5g20890.1; at3g13860.1; at3g13310.1; at3g12340.1; mthsc70-1; at5g06410.1; at1g23100.1; at5g18750.1; at5g03030.1; at1g…	38	155	0.000145	%biological_process%cellular process%cellular metabolic process%cellular macromolecule metabolic process%cellular protein metabolic process%protein folding; %biological_process%metabolic process%cellular metabolic process%cellular macromolecule metabolic process%cellular protein metabolic process%protein folding; %biological_process%metabolic process%macromolecule metabolic process%cellular macro…
GO:0044248	atdci1; at5g63680.1; at4g14800.1; at5g20000.1; g6pd6; at4g29610.1; tpi; ubc14; ubq5; at2g03820.1; at1g04860.1; at5g56630.1; at1g23410.1; ubc3; at4g22290.1; at1g04410.1; cda1; mee34; at1g12000.1; at2g01140; at5g56350.1; at1g66620.1; uch3; at1g04810.1; at1g64190.1; gapcp-1; at4g22350.1; ubc11; at5g58290.1; at4g15420.1; at5g08570.1; g6pd3; at2g27020.1; at3g52930.1; at5g10790.1; at1g27980.1; gapcp-2;…	64	308	0.000188	%biological_process%cellular process%cellular metabolic process%cellular catabolic process; %biological_process%metabolic process%catabolic process%cellular catabolic process; %biological_process%metabolic process%cellular metabolic process%cellular catabolic process;
GO:0005996	at1g64190.1; gapcp-2; at5g63680.1; at3g55410.1; g6pd2; at5g13420.1; atnadp-me2; at1g04410.1; gapcp-1; at1g74030.1; g6pd6; at5g65750.1; g6pd4; at3g13930.1; tpi; at1g12000.1; at1g71170.1; at2g01140; at5g08570.1; at5g51830.1; at2g31390.1; at3g52930.1; g6pd3; at5g56350.1; at5g16760; at5g56630.1; at4g25900.1	27	99	0.000245	%biological_process%cellular process%cellular metabolic process%alcohol metabolic process%monosaccharide metabolic process; %biological_process%metabolic process%cellular metabolic process%alcohol metabolic process%monosaccharide metabolic process; %biological_process%metabolic process%macromolecule metabolic process%carbohydrate metabolic process%cellular carbohydrate metabolic process%monosacch…
GO:0044271	at1g09240.1; at5g38530.1; at1g17745.1; at2g44040.1; at3g23940.1; at3g51430.1; at1g29900.1; at3g54640.1; at2g45440.1; at3g10050.1; at4g24830.1; spds1; at3g58610; at4g29840.1; i; at5g11880.1; at1g35190.1; at5g57890.1; glt1; at2g04400; at-hf; at1g80560.1; at1g71920.1; at3g14390.1; at3g03630.1; adk	26	94	0.000249	%biological_process%cellular process%cellular metabolic process%cellular biosynthetic process%nitrogen compound biosynthetic process; %biological_process%metabolic process%biosynthetic process%cellular biosynthetic process%nitrogen compound biosynthetic process; %biological_process%metabolic process%cellular metabolic process%cellular biosynthetic process%nitrogen compound biosynthetic process; %…
GO:0019318	at1g64190.1; gapcp-2; at5g63680.1; at3g55410.1; g6pd2; at5g13420.1; atnadp-me2; at1g04410.1; gapcp-1; at1g74030.1; g6pd6; at5g65750.1; g6pd4; at3g13930.1; tpi; at1g12000.1; at1g71170.1; at2g01140; at5g08570.1; at3g52930.1; g6pd3; at5g56350.1; at5g16760; at5g56630.1; at4g25900.1	25	89	0.00025	%biological_process%cellular process%cellular metabolic process%alcohol metabolic process%monosaccharide metabolic process%hexose metabolic process; %biological_process%metabolic process%cellular metabolic process%alcohol metabolic process%monosaccharide metabolic process%hexose metabolic process; %biological_process%metabolic process%macromolecule metabolic process%carbohydrate metabolic process…
GO:0006364	at4g02400.1; at5g66540.1; at2g47420.1; at5g18180.1; at3g03920.1; at5g08600.1; at5g20600.1; atnuc-l1	8	12	0.000292	%biological_process%cellular process%cellular component organization and biogenesis%organelle organization and biogenesis%ribosome biogenesis and assembly#rRNA processing; %biological_process%cellular process%cellular component organization and biogenesis%ribonucleoprotein complex biogenesis and assembly%ribosome biogenesis and assembly#rRNA processing; %biological_process%cellular process%cellul…
GO:0016072	at4g02400.1; at5g66540.1; at2g47420.1; at5g18180.1; at3g03920.1; at5g08600.1; at5g20600.1; atnuc-l1	8	12	0.000292	%biological_process%cellular process%cellular metabolic process%nucleobase, nucleoside, nucleotide and nucleic acid metabolic process%RNA metabolic process%rRNA metabolic process; %biological_process%metabolic process%cellular metabolic process%nucleobase, nucleoside, nucleotide and nucleic acid metabolic process%RNA metabolic process%rRNA metabolic process; %biological_process%metabolic process%…
GO:0044262	at1g64190.1; at5g63680.1; ugp; gapcp-1; g6pd6; at1g24880.1; tpi; at5g08570.1; apl2; at1g25210.1; at4g25810.1; atnadp-me1; ugt74b1; rsw10; at1g25141.1; at3g52930.1; g6pd3; at5g16760; at5g56630.1; at1g35910.1; gapcp-2; g6pd2; at1g14720.1; at1g24793.1; at3g55410.1; at5g13420.1; atnadp-me2; at1g04410.1; at1g74030.1; csy2; at5g65750.1; at3g13930.1; at1g25054.1; g6pd4; at1g12000.1; at2g01140; at1g71170…	47	213	0.000447	%biological_process%metabolic process%macromolecule metabolic process%carbohydrate metabolic process%cellular carbohydrate metabolic process; %biological_process%metabolic process%primary metabolic process%carbohydrate metabolic process%cellular carbohydrate metabolic process;
GO:0009064	at1g25155.1; atggh3; glt1; at1g29900.1; aldh5f1; at4g24830.1; at1g24807.1; at2g02000.1; at2g02010.1; at1g25083.1; at1g24909.1	11	23	0.000534	%biological_process%cellular process%cellular metabolic process%amine metabolic process%amino acid metabolic process%glutamine family amino acid metabolic process; %biological_process%cellular process%cellular metabolic process%amino acid and derivative metabolic process%amino acid metabolic process%glutamine family amino acid metabolic process; %biological_process%cellular process%cellular metab…
GO:0006766	at1g64190.1; atpdx1.1; at2g44050; g6pd2; at5g13420.1; atnadp-me2; at3g14990; g6pd6; at2g23420.1; at2g01140; at1g71170.1; g6pd3; at3g52930.1; at2g20690.1; emb2407; atfmn/fhy; at2g22450.1	17	55	0.00112	%biological_process%cellular process%cellular metabolic process%vitamin metabolic process; %biological_process%metabolic process%cellular metabolic process%vitamin metabolic process;
GO:0009266	atoep16-l; at2g40350.1; at4g25200.1; at5g51440.1; at2g27720.1; at2g21660; at2g40340.1; tch3; gi; at2g29500.1; csdp1; at2g42530.1; at2g37190.1; elf3; at4g30650.1; czf1; sta1; at1g07400.1; aox1a; at2g27020.1; at1g09780.1; at3g49910.1; at3g09200.1; at1g59860.1; vil1; atbag4; at4g38580.1; at3g09440.1; athsp17.4	29	120	0.00218	%biological_process%response to stimulus%response to abiotic stimulus%response to temperature stimulus;
GO:0006950	at3g06760.1; at3g48425.1; ugp; ped1; at2g37190.1; at-aer; at3g51660.1; sta1; at2g46140.1; at1g07400.1; pdx1l4; at1g09780.1; prxiif; at2g33210.1; atfer1; athsp17.4; at1g10520.1; at5g51440.1; at2g11810.1; at5g27760.1; atphs2; at2g40340.1; gi; atmrp5; at2g01140; at4g11290.1; atcwinv1; atbzip60; at5g37940.1; lpr1; chs; uge5; at1g59860.1; at4g38580.1; adh1; at3g09440.1; at3g32920.1; at5g16980.1; at5g1…	83	460	0.00373	%biological_process%response to stimulus%response to stress;
GO:0006098	at1g64190.1; g6pd3; at3g52930.1; g6pd2; at5g13420.1; atnadp-me2; g6pd6; at2g01140; at1g71170.1	9	20	0.00426	%biological_process%cellular process%cellular metabolic process%alcohol metabolic process%alcohol catabolic process%monosaccharide catabolic process%hexose catabolic process%glucose catabolic process%pentose-phosphate shunt; %biological_process%cellular process%cellular metabolic process%alcohol metabolic process%monosaccharide metabolic process%hexose metabolic process%glucose metabolic process%…
GO:0006096	at5g08570.1; gapcp-2; at5g63680.1; at3g55410.1; at5g56350.1; at1g04410.1; at1g74030.1; gapcp-1; at5g56630.1; at5g65750.1; tpi; at3g13930.1; at1g12000.1	13	41	0.00551	%biological_process%cellular process%cellular metabolic process%alcohol metabolic process%alcohol catabolic process%monosaccharide catabolic process%hexose catabolic process%glucose catabolic process%glycolysis; %biological_process%cellular process%cellular metabolic process%alcohol metabolic process%monosaccharide metabolic process%hexose metabolic process%glucose metabolic process%glucose catab…
GO:0009245	at1g25210.1; at1g24880.1; at1g25054.1; at1g24793.1; at1g25141.1	5	7	0.00576	%biological_process%cellular process%cellular metabolic process%cellular lipid metabolic process%lipid A metabolic process%lipid A biosynthetic process; %biological_process%cellular process%cellular metabolic process%cellular lipid metabolic process%lipid biosynthetic process%lipopolysaccharide biosynthetic process#lipid A biosynthetic process; %biological_process%cellular process%cellular metabo…
GO:0009156	at1g16350.1; at1g74260.1; at1g79470.1; at2g37690.1; at2g05140.1	5	7	0.00576	%biological_process%cellular process%cellular metabolic process%cellular biosynthetic process%nucleotide biosynthetic process%nucleoside monophosphate biosynthetic process%ribonucleoside monophosphate biosynthetic process; %biological_process%cellular process%cellular metabolic process%cellular biosynthetic process%nucleotide biosynthetic process%ribonucleotide biosynthetic process%ribonucleoside…
GO:0009168	at1g16350.1; at1g74260.1; at1g79470.1; at2g37690.1; at2g05140.1	5	7	0.00576	%biological_process%cellular process%cellular metabolic process%cellular biosynthetic process%nucleotide biosynthetic process%nucleoside monophosphate biosynthetic process%purine nucleoside monophosphate biosynthetic process%purine ribonucleoside monophosphate biosynthetic process; %biological_process%cellular process%cellular metabolic process%cellular biosynthetic process%nucleotide biosyntheti…
GO:0046493	at1g25210.1; at1g24880.1; at1g25054.1; at1g24793.1; at1g25141.1	5	7	0.00576	%biological_process%cellular process%cellular metabolic process%cellular lipid metabolic process%lipid A metabolic process; %biological_process%metabolic process%cellular metabolic process%cellular lipid metabolic process%lipid A metabolic process; %biological_process%metabolic process%primary metabolic process%lipid metabolic process%cellular lipid metabolic process%lipid A metabolic process;
GO:0009161	at1g16350.1; at1g74260.1; at1g79470.1; at2g37690.1; at2g05140.1	5	7	0.00576	%biological_process%cellular process%cellular metabolic process%nucleobase, nucleoside, nucleotide and nucleic acid metabolic process%nucleobase, nucleoside and nucleotide metabolic process%nucleotide metabolic process%nucleoside monophosphate metabolic process%ribonucleoside monophosphate metabolic process; %biological_process%cellular process%cellular metabolic process%nucleobase, nucleoside, n…
GO:0009127	at1g16350.1; at1g74260.1; at1g79470.1; at2g37690.1; at2g05140.1	5	7	0.00576	%biological_process%cellular process%cellular metabolic process%cellular biosynthetic process%nucleotide biosynthetic process%nucleoside monophosphate biosynthetic process%purine nucleoside monophosphate biosynthetic process; %biological_process%cellular process%cellular metabolic process%cellular biosynthetic process%nucleotide biosynthetic process%purine nucleotide biosynthetic process%purine n…
GO:0009126	at1g16350.1; at1g74260.1; at1g79470.1; at2g37690.1; at2g05140.1	5	7	0.00576	%biological_process%cellular process%cellular metabolic process%nucleobase, nucleoside, nucleotide and nucleic acid metabolic process%nucleobase, nucleoside and nucleotide metabolic process%nucleotide metabolic process%nucleoside monophosphate metabolic process%purine nucleoside monophosphate metabolic process; %biological_process%cellular process%cellular metabolic process%nucleobase, nucleoside…
GO:0009167	at1g16350.1; at1g74260.1; at1g79470.1; at2g37690.1; at2g05140.1	5	7	0.00576	%biological_process%cellular process%cellular metabolic process%nucleobase, nucleoside, nucleotide and nucleic acid metabolic process%nucleobase, nucleoside and nucleotide metabolic process%nucleotide metabolic process%nucleoside monophosphate metabolic process%purine nucleoside monophosphate metabolic process%purine ribonucleoside monophosphate metabolic process; %biological_process%cellular pro…
GO:0006740	at1g64190.1; g6pd3; at3g52930.1; g6pd2; at5g13420.1; atnadp-me2; g6pd6; at2g01140; at1g71170.1	9	21	0.00576	%biological_process%cellular process%cellular metabolic process%cofactor metabolic process%coenzyme metabolic process%oxidoreduction coenzyme metabolic process%pyridine nucleotide metabolic process%nicotinamide metabolic process%NADP metabolic process%NADPH regeneration; %biological_process%cellular process%cellular metabolic process%nucleobase, nucleoside, nucleotide and nucleic acid metabolic p…
GO:0006739	at1g64190.1; g6pd3; at3g52930.1; g6pd2; at5g13420.1; atnadp-me2; g6pd6; at2g01140; at1g71170.1	9	21	0.00576	%biological_process%cellular process%cellular metabolic process%cofactor metabolic process%coenzyme metabolic process%oxidoreduction coenzyme metabolic process%pyridine nucleotide metabolic process%nicotinamide metabolic process%NADP metabolic process; %biological_process%cellular process%cellular metabolic process%nucleobase, nucleoside, nucleotide and nucleic acid metabolic process%nucleobase, …
GO:0008033	at4g38890.1; at3g02320.1; pdf1a; at5g15810.1; at3g04820.1; at5g47680.1; at1g20370.1; at4g04670.1; at3g45590	9	21	0.00576	%biological_process%cellular process%cellular metabolic process%nucleobase, nucleoside, nucleotide and nucleic acid metabolic process%RNA metabolic process%RNA processing%tRNA processing; %biological_process%cellular process%cellular metabolic process%nucleobase, nucleoside, nucleotide and nucleic acid metabolic process%RNA metabolic process%tRNA metabolic process%tRNA processing; %biological_pro…
GO:0055086	at1g16350.1; at1g64190.1; agk2; at4g29680.1; at2g37690.1; at1g29900.1; at1g09830.1; g6pd2; at5g13420.1; cda1; at2g26230.1; atnadp-me2; g6pd6; at4g29610.1; at2g23420.1; at1g71170.1; at2g01140; at2g05140.1; at2g35040.1; at1g51650; at3g20330.1; rsw10; at4g29700.1; g6pd3; at3g52930.1; at1g74260.1; at1g79470.1; at3g17810.1; at4g04670.1; at2g42910.1	30	133	0.00698	%biological_process%cellular process%cellular metabolic process%nucleobase, nucleoside, nucleotide and nucleic acid metabolic process%nucleobase, nucleoside and nucleotide metabolic process; %biological_process%metabolic process%cellular metabolic process%nucleobase, nucleoside, nucleotide and nucleic acid metabolic process%nucleobase, nucleoside and nucleotide metabolic process; %biological_proc…
GO:0009066	at2g44040.1; efe; at2g45440.1; at3g10050.1; atmtk; at4g29840.1; at3g14390.1; tha2; at5g11880.1; i	10	26	0.00778	%biological_process%cellular process%cellular metabolic process%amine metabolic process%amino acid metabolic process%aspartate family amino acid metabolic process; %biological_process%cellular process%cellular metabolic process%amino acid and derivative metabolic process%amino acid metabolic process%aspartate family amino acid metabolic process; %biological_process%cellular process%cellular metab…

## Sheet: leaf_down-regulated
Another analysis of GO_biological_process terms overrepresented amongst the genes that are down-regulated in glu1-2 leaves ; p=0.01 (FDR/Benjamini correction) using GOstat
GO	Genes	Groupcount	Totalcount	Pvalue	GO as name
GO:0015979	sep2; psbo2; at3g27690.1; crr1; lpa2; at1g77090.1; stn7; at4g02770; cp12-2; at1g03130; abc4; at3g01440.1; ycf9; psbo-1; at1g19150.1; psah-1; psbl; at3g04790.1; ftsh1; psah2; psbp-2; at1g55670; at1g76570.1; ppl1; psba; psai; at5g47110.1; psbq; psab; pgr5; psb28; ftra2; fib; sbpase; at5g11450.1; deg5	36	86	5.5e-17	%biological_process%metabolic process%photosynthesis;
GO:0019684	sep2; psbo2; at3g01440.1; abc4; psbo-1; pgr5; psab; at1g55670; ftra2; fib; psba; crr1; lpa2; ftsh1; at5g47110.1; stn7; deg5	17	45	2.59e-06	%biological_process%metabolic process%generation of precursor metabolites and energy%photosynthesis, light reaction; %biological_process%metabolic process%photosynthesis#photosynthesis, light reaction;
GO:0051186	athst; orfb; vha-e3; hemg2; at5g49390.1; gsa1; at1g78680; hemf1; gun4; cori1; cip7; sps1; nfu3; abc4; sps2; ho3; at4g00895.1; g6pd1; pde166; at1g14290.1; at4g32260.1; at1g60550.1; at1g55670; atp6-1; at5g44520.1; at5g24420.1; atcpisca; hemd; at4g26520.1; heme2; acd1; at2g30390.1; mls; at2g07698.1; atp9; at4g01690; orf25; orf315; lip2; at4g09650.1	40	162	3.5e-06	%biological_process%cellular process%cellular metabolic process%cofactor metabolic process; %biological_process%metabolic process%cellular metabolic process%cofactor metabolic process;
GO:0015672	at1g60160.1; at2g26900.1; at4g32260.1; orfb; vha-e3; at5g49390.1; at2g24240.1; atp6-1; nhx5; at4g22840.1; at5g14880.1; at3g25410.1; at2g07698.1; at3g56160.1; at2g07741.1; at2g40540.1; at1g70300.1; atp9; atp6-2; at4g00895.1; aha11; orf25; orf315; at1g78560.1; at2g07671.1; at4g09650.1	26	88	4.5e-06	%biological_process%establishment of localization%transport%ion transport%cation transport%monovalent inorganic cation transport; %biological_process%localization#establishment of localization%transport%ion transport%cation transport%monovalent inorganic cation transport;
GO:0051188	at1g14290.1; athst; at4g32260.1; orfb; at1g60550.1; vha-e3; hemg2; at5g49390.1; gsa1; atp6-1; hemf1; gun4; hemd; cip7; sps1; heme2; at2g30390.1; abc4; at2g07698.1; sps2; atp9; at4g01690; at4g00895.1; orf25; orf315; pde166; at4g09650.1	27	96	1.23e-05	%biological_process%cellular process%cellular metabolic process%cellular biosynthetic process%cofactor biosynthetic process; %biological_process%cellular process%cellular metabolic process%cofactor metabolic process%cofactor biosynthetic process; %biological_process%metabolic process%biosynthetic process%cellular biosynthetic process%cofactor biosynthetic process; %biological_process%metabolic pr…
GO:0009725	aterf-4; arf18; atrr3; atmyb76; at4g16780.1; rab18; at5g27780.1; at5g18060.1; at1g29450.1; at1g29430.1; at1g49010.1; at2g18010.1; p5cs2; at4g38840.1; at4g00880.1; atmybl2; at1g29500.1; at3g03840.1; shn1; gh3.9; hhp5; atgid1c; at5g25190.1; atmyb43; at1g74840.1; rte1; at5g47390.1; at1g22690.1; at1g69260.1; propep1; at1g29440.1; at4g34760.1; bas1; at3g22060.1; at5g53590.1; at1g18330.1; at5g66880; at…	51	251	0.000225	%biological_process%response to stimulus%response to chemical stimulus%response to hormone stimulus; %biological_process%response to stimulus%response to endogenous stimulus%response to hormone stimulus;
GO:0006778	acd1; at2g30390.1; ho3; hemg2; gsa1; hemf1; at4g01690; gun4; cori1; hemd; pde166; cip7; heme2	13	33	0.000879	%biological_process%cellular process%cellular metabolic process%cofactor metabolic process%porphyrin metabolic process; %biological_process%cellular process%cellular metabolic process%heterocycle metabolic process%tetrapyrrole metabolic process%porphyrin metabolic process; %biological_process%metabolic process%cellular metabolic process%cofactor metabolic process%porphyrin metabolic process; %bio…
GO:0033013	acd1; at2g30390.1; ho3; hemg2; gsa1; hemf1; at4g01690; gun4; cori1; hemd; pde166; cip7; heme2	13	33	0.000879	%biological_process%cellular process%cellular metabolic process%heterocycle metabolic process%tetrapyrrole metabolic process; %biological_process%metabolic process%cellular metabolic process%heterocycle metabolic process%tetrapyrrole metabolic process;
GO:0009719	arf18; atrr3; rab18; at5g27780.1; at5g18060.1; vtc5; at1g49010.1; p5cs2; cp12-2; at1g29500.1; at3g03840.1; shn1; atmyb47; gh3.9; at5g25190.1; rte1; at1g22690.1; at1g69260.1; propep1; at3g22060.1; at5g53590.1; ank; at2g46690.1; atpp2ca; hhp4; at3g53250.1; hhp3; atmybcp70; at5g51470.1; at2g21210.1; at1g29460.1; at2g21200.1; aterf-4; at5g44680.1; lsd1; atmyb76; at4g16780.1; at1g29450.1; at1g29430.1;…	65	359	0.00108	%biological_process%response to stimulus%response to endogenous stimulus;
GO:0006814	at2g26900.1; at3g25410.1; nhx5; at1g78560.1; at3g56160.1; at4g22840.1	6	8	0.00136	%biological_process%establishment of localization%transport%ion transport%cation transport%metal ion transport%sodium ion transport; %biological_process%establishment of localization%transport%ion transport%cation transport%monovalent inorganic cation transport%sodium ion transport; %biological_process%localization#establishment of localization%transport%ion transport%cation transport%metal ion t…
GO:0042221	at1g11670.1; gst30; at1g51400.1; arf18; atrr3; rab18; at5g27780.1; at5g18060.1; vtc5; at1g49010.1; p5cs2; cp12-2; pdr4; at1g29500.1; shn1; at3g03840.1; cat2; atmyb47; gh3.9; at1g71695.1; atp1; at5g44050.1; atsrx; at1g73700.1; atgols1; at5g25190.1; rte1; at1g22690.1; at1g69260.1; propep1; at3g48450.1; at3g22060.1; at5g53590.1; ank; at2g46690.1; atpp2ca; hhp4; at3g53250.1; hhp3; atmybcp70; at5g5147…	85	505	0.00156	%biological_process%response to stimulus%response to chemical stimulus;
GO:0006091	orfb; at4g39510.1; atfro3; at4g09670.1; at3g16250.1; at5g49390.1; crr1; psae-2; stn7; at2g04700.1; at3g62950.1; at5g25140.1; at2g07727.1; at1g54500.1; at1g56500.1; orf313; at3g26310.1; at4g15110.1; at4g12310.1; ftsh1; at4g27520; cob; at3g15360; at4g32260.1; at5g25120.1; at3g62010.1; at2g46660.1; at4g27710.1; at1g13090.1; at2g07751.1; at4g37330.1; at1g32550.1; at2g07718.1; at3g56060.1; at5g04660.1…	93	579	0.00472	%biological_process%metabolic process%generation of precursor metabolites and energy;
GO:0042548	psbo2; stn7; psbo-1; at1g55670; fib	5	7	0.00774	%biological_process%biological regulation%regulation of biological process%regulation of cellular process%regulation of cellular metabolic process%regulation of generation of precursor metabolites and energy%regulation of photosynthesis, light reaction; %biological_process%biological regulation%regulation of biological process%regulation of cellular process%regulation of photosynthesis%regulation…
GO:0043467	psbo2; stn7; psbo-1; at1g55670; fib	5	7	0.00774	%biological_process%biological regulation%regulation of biological process%regulation of cellular process%regulation of cellular metabolic process%regulation of generation of precursor metabolites and energy; %biological_process%biological regulation%regulation of biological process%regulation of metabolic process%regulation of cellular metabolic process%regulation of generation of precursor meta…
GO:0009733	at1g29440.1; at4g34760.1; atmyb76; at5g27780.1; at5g18060.1; at5g53590.1; at1g29450.1; at1g49010.1; at1g29430.1; at2g18010.1; at4g38840.1; at4g00880.1; at1g29500.1; at3g03840.1; at2g46690.1; gh3.9; at3g53250.1; at4g38860.1; atmybcp70; at5g51470.1; at2g21210.1; saur68; at2g21200.1; at1g29460.1; at1g74840.1	25	113	0.00898	%biological_process%response to stimulus%response to chemical stimulus%response to hormone stimulus%response to auxin stimulus; %biological_process%response to stimulus%response to endogenous stimulus%response to hormone stimulus%response to auxin stimulus;
GO:0009416	at1g51400.1; psbo2; at5g47800.1; gsa1; at2g22240.2; bas1; at5g17580.1; sep1; at1g54050.1; at3g15570.1; cip7; at1g30440.1; pks4; at3g19850.1; cp12-2; ft; psbo-1; fib; at5g10250.1; atfro6; npy1; ategy3; atgols1; at3g22104.1; uli3	25	113	0.00898	%biological_process%response to stimulus%response to abiotic stimulus%response to radiation%response to light stimulus;
GO:0009644	ategy3; atgols1; psbo2; at1g54050.1; sep1; psbo-1; at2g22240.2; fib	8	18	0.00916	%biological_process%response to stimulus%response to abiotic stimulus%response to radiation%response to light stimulus%response to light intensity%response to high light intensity;
GO:0006779	at2g30390.1; hemg2; gsa1; hemf1; gun4; at4g01690; pde166; hemd; cip7; heme2	10	27	0.00975	%biological_process%cellular process%cellular metabolic process%cellular biosynthetic process%cofactor biosynthetic process%porphyrin biosynthetic process; %biological_process%cellular process%cellular metabolic process%cofactor metabolic process%cofactor biosynthetic process%porphyrin biosynthetic process; %biological_process%cellular process%cellular metabolic process%cofactor metabolic process…
GO:0033014	at2g30390.1; hemg2; gsa1; hemf1; gun4; at4g01690; pde166; hemd; cip7; heme2	10	27	0.00975	%biological_process%cellular process%cellular metabolic process%heterocycle metabolic process%tetrapyrrole metabolic process%tetrapyrrole biosynthetic process; %biological_process%metabolic process%cellular metabolic process%heterocycle metabolic process%tetrapyrrole metabolic process%tetrapyrrole biosynthetic process;

## Sheet: root_affected
GO_biological_process terms overrepresented amongst the genes whose expression is affected (either up- or downregulated) in glu1-2 roots ; p=0.01 (FDR/Benjamini correction) using GOstat
Best GOs	Genes	Count	Total	P-Value	GO as name
GO:0006091	at5g51010.1; at3g62960.1; psbo2; at4g39510.1; at2g42250.1; at3g20110.1; atfro3; at4g15350.1; psal; at3g52970.1; at4g39770.1; at5g65140.1; psao; at2g46650.1; atlfnr1; psae-2; at1g78490.1; at1g13710.1; at2g14100.1; at5g06900.1; at5g57220.1; at3g54890; psbo-1; at5g36140.1; atlfnr2; at4g31940.1; q; at3g14415.1; aox1d; at1g62560.1; at3g27200.1; at5g61290.1; enh1; at4g15330.1; cyp710a2; at1g71500.1; at…	46	579	3.87e-11	%biological_process%metabolic process%generation of precursor metabolites and energy;
GO:0006118	at5g51010.1; at3g62960.1; psbo2; at4g39510.1; at2g42250.1; at3g20110.1; atfro3; at4g15350.1; at3g52970.1; at2g46650.1; atlfnr1; psae-2; at1g78490.1; at2g14100.1; at1g13710.1; at5g06900.1; at5g57220.1; psbo-1; at5g36140.1; atlfnr2; at4g31940.1; q; at3g14415.1; aox1d; at1g62560.1; at3g27200.1; at5g61290.1; enh1; at4g15330.1; cyp710a2; at1g71500.1; at3g20960.1; at4g28750; at1g26410.1; at1g30760.1; a…	40	487	2.7e-10	%biological_process%metabolic process%generation of precursor metabolites and energy%electron transport;
GO:0005975	at1g65570.1; at4g39770.1; at2g22240.2; at5g65140.1; at4g25820.1; at1g60590.1; atsip1; at4g37800.1; at1g70500.1; at4g18340.1; bglu47; atgh9b13; bgal1; atgols3; g6pd1; at4g27480.1; atgols1; at1g48100.1; at3g12780.1; cesa4; at1g13130.1; at3g47050.1; at1g10640.1; atgh9b3; atgh9b8; at1g02640.1; at3g18080.1; atgols4; bcat4; at3g54050.1; at3g59480.1; gatl3; sbpase; at5g57530.1; at4g28850.1; at2g36870.1	36	500	7.31e-07	%biological_process%metabolic process%macromolecule metabolic process%carbohydrate metabolic process; %biological_process%metabolic process%primary metabolic process%carbohydrate metabolic process;
GO:0050896	at5g16980.1; at5g17700.1; at1g51400.1; psbo2; at5g64120.1; kin1; at5g67400.1; at3g21690.1; cyp71a12; at2g22240.2; at4g13180.1; at1g05250.1; at2g42530.1; at3g49960.1; at5g06860.1; aterf15; at1g34510.1; at4g12490.1; at1g06160.1; at5g45380.1; at1g14960.1; atplc1; psbo-1; at2g04090.1; at1g16510.1; sqd1; atgols1; pap1; at1g06460.1; cor15a; at3g12780.1; sqe3; at3g61900.1; cesa4; at1g05240.1; ros1; at5g…	63	1255	0.000214	%biological_process%response to stimulus;
GO:0042221	at3g61900.1; at5g16980.1; at5g17700.1; at1g51400.1; at1g05240.1; kin1; at5g67400.1; at3g21690.1; at5g59220.1; at2g22240.2; at5g24070.1; at4g13180.1; at5g53590.1; at1g05250.1; at3g49960.1; at1g48660.1; at1g12950.1; at5g27420.1; at4g33420.1; aterf15; at1g34510.1; at2g04100.1; at1g06160.1; at2g04090.1; chs; at1g16510.1; at4g08780.1; atgols1; at1g71140.1; pap1; ga20ox2; sqe3	32	505	0.000223	%biological_process%response to stimulus%response to chemical stimulus;
GO:0019748	ugt72e1; at4g15340.1; gun4; at1g67980; bcat4; acd1; at2g21100.1; at4g16770; at4g23690.1; atga2ox1; atg4; chs; bars1; pap1; ga20ox2; at3g45130.1	16	170	0.00114	%biological_process%metabolic process%secondary metabolic process;
GO:0015979	psbo2; at3g54890; psal; at2g40100.1; psb28; psbo-1; psao; psaf; sbpase; psbp-2	10	86	0.00491	%biological_process%metabolic process%photosynthesis;
GO:0006979	at5g16980.1; at4g33420.1; at1g34510.1; at1g05240.1; at5g67400.1; at2g22240.2; chs; at5g24070.1; at4g08780.1; atgols1; at3g49960.1; at1g05250.1	12	120	0.00491	%biological_process%response to stimulus%response to chemical stimulus%response to oxidative stress; %biological_process%response to stimulus%response to stress%response to oxidative stress;
GO:0006544	at2g21550.1; atgldp1; gdch; at1g32470.1	4	11	0.00491	%biological_process%cellular process%cellular metabolic process%amine metabolic process%amino acid metabolic process%serine family amino acid metabolic process%glycine metabolic process; %biological_process%cellular process%cellular metabolic process%amino acid and derivative metabolic process%amino acid metabolic process%serine family amino acid metabolic process%glycine metabolic process; %biol…
GO:0006869	at1g62500.1; at2g37870.1; at4g12480.1; at4g12490.1; at1g48750.1; at3g22120.1; at2g45180.1; at4g12500.1; at4g22460.1	9	71	0.00491	%biological_process%establishment of localization%transport%lipid transport; %biological_process%localization#establishment of localization%transport%lipid transport;
GO:0009642	etfqo; atgols1; psbo2; psbo-1; at2g22240.2	5	21	0.00593	%biological_process%response to stimulus%response to abiotic stimulus%response to radiation%response to light stimulus%response to light intensity;
GO:0009071	atgldp1; gdch; at1g32470.1	3	6	0.009	%biological_process%cellular process%cellular metabolic process%amine metabolic process%amine catabolic process%amino acid catabolic process%serine family amino acid catabolic process; %biological_process%cellular process%cellular metabolic process%amine metabolic process%amino acid metabolic process%amino acid catabolic process%serine family amino acid catabolic process; %biological_process%cell…
GO:0006546	atgldp1; gdch; at1g32470.1	3	6	0.009	%biological_process%cellular process%cellular metabolic process%amine metabolic process%amine catabolic process%amino acid catabolic process%serine family amino acid catabolic process%glycine catabolic process; %biological_process%cellular process%cellular metabolic process%amine metabolic process%amino acid metabolic process%amino acid catabolic process%serine family amino acid catabolic process…

## Sheet: root_up-regulated
GO_biological_process terms overrepresented amongst the genes that are up-regulated in glu1-2 roots ; p=0.01 (FDR/Benjamini correction) using GOstat
Best GOs	Genes	Count	Total	P-Value	GO as name
GO:0006091	at5g51010.1; at1g62560.1; at3g62960.1; psbo2; at4g39510.1; at5g61290.1; at2g42250.1; at3g20110.1; psal; at3g52970.1; at4g39770.1; enh1; at5g65140.1; psao; at2g46650.1; atlfnr1; psae-2; at1g71500.1; cyp710a2; at1g78490.1; at4g28750; at1g13710.1; at5g06900.1; at3g54890; psbo-1; at5g36140.1; atlfnr2; q; atfd1; at4g09650.1; at3g14415.1	31	579	1.92e-11	%biological_process%metabolic process%generation of precursor metabolites and energy;
GO:0005975	at4g39770.1; at2g22240.2; at5g65140.1; at1g10640.1; atgh9b8; at3g18080.1; at1g02640.1; at4g25820.1; bcat4; at3g54050.1; at1g60590.1; at4g37800.1; at4g18340.1; bglu47; atgh9b13; bgal1; atgols3; g6pd1; sbpase; atgols1; gatl3; at4g27480.1; at5g57530.1; at1g48100.1; at4g28850.1; at2g36870.1; at3g12780.1	27	500	4.42e-10	%biological_process%metabolic process%macromolecule metabolic process%carbohydrate metabolic process; %biological_process%metabolic process%primary metabolic process%carbohydrate metabolic process;
GO:0006118	at5g51010.1; at1g62560.1; at3g62960.1; psbo2; at4g39510.1; at5g61290.1; at2g42250.1; at3g20110.1; at3g52970.1; enh1; at2g46650.1; atlfnr1; psae-2; cyp710a2; at1g71500.1; at1g78490.1; at4g28750; at1g13710.1; at5g06900.1; psbo-1; at5g36140.1; atlfnr2; q; atfd1; at3g14415.1	25	487	1.84e-08	%biological_process%metabolic process%generation of precursor metabolites and energy%electron transport;
GO:0006950	at5g16980.1; at1g51400.1; at1g05240.1; kin1; at5g67400.1; ros1; at2g22240.2; at3g23700.1; at2g42530.1; at1g05250.1; at3g49960.1; at1g34510.1; chs; sqd1; at4g08780.1; atgols1; at1g06460.1; pap1; cor15a; at3g12780.1; sqe3; at5g14780.1	22	460	2.05e-06	%biological_process%response to stimulus%response to stress;
GO:0015979	psbo2; at3g54890; psal; at2g40100.1; psb28; psbo-1; psao; psaf; sbpase; psbp-2	10	86	2.75e-05	%biological_process%metabolic process%photosynthesis;
GO:0050896	at5g16980.1; at5g17700.1; at1g51400.1; psbo2; kin1; at5g67400.1; at2g22240.2; at1g05250.1; at2g42530.1; at3g49960.1; at1g34510.1; aterf15; at4g12490.1; at1g06160.1; at1g14960.1; psbo-1; at1g16510.1; sqd1; atgols1; pap1; at1g06460.1; cor15a; at3g12780.1; sqe3; at3g61900.1; at1g05240.1; ros1; at3g23700.1; at2g43550.1; at4g12480.1; at1g48660.1; at5g15410; at1g12950.1; acd1; at2g43535.1; at2g21100.1;…	40	1255	8.85e-05	%biological_process%response to stimulus;
GO:0042221	at3g61900.1; at5g16980.1; at5g17700.1; at1g51400.1; at1g05240.1; kin1; at5g67400.1; at2g22240.2; at1g05250.1; at3g49960.1; at1g48660.1; at1g12950.1; at1g34510.1; aterf15; at1g06160.1; chs; at1g16510.1; at4g08780.1; atgols1; pap1; sqe3	21	505	0.00013	%biological_process%response to stimulus%response to chemical stimulus;
GO:0009642	etfqo; atgols1; psbo2; psbo-1; at2g22240.2	5	21	0.000367	%biological_process%response to stimulus%response to abiotic stimulus%response to radiation%response to light stimulus%response to light intensity;
GO:0006979	at5g16980.1; at1g34510.1; at1g05240.1; at5g67400.1; at2g22240.2; chs; at4g08780.1; atgols1; at3g49960.1; at1g05250.1	10	120	0.000452	%biological_process%response to stimulus%response to chemical stimulus%response to oxidative stress; %biological_process%response to stimulus%response to stress%response to oxidative stress;
GO:0044262	at4g37800.1; at4g39770.1; at2g22240.2; at5g65140.1; g6pd1; sbpase; at5g57530.1; at4g28850.1; at4g25820.1; at2g36870.1; at3g54050.1; bcat4; at3g12780.1	13	213	0.000729	%biological_process%metabolic process%macromolecule metabolic process%carbohydrate metabolic process%cellular carbohydrate metabolic process; %biological_process%metabolic process%primary metabolic process%carbohydrate metabolic process%cellular carbohydrate metabolic process;
GO:0009071	atgldp1; gdch; at1g32470.1	3	6	0.00139	%biological_process%cellular process%cellular metabolic process%amine metabolic process%amine catabolic process%amino acid catabolic process%serine family amino acid catabolic process; %biological_process%cellular process%cellular metabolic process%amine metabolic process%amino acid metabolic process%amino acid catabolic process%serine family amino acid catabolic process; %biological_process%cell…
GO:0006546	atgldp1; gdch; at1g32470.1	3	6	0.00139	%biological_process%cellular process%cellular metabolic process%amine metabolic process%amine catabolic process%amino acid catabolic process%serine family amino acid catabolic process%glycine catabolic process; %biological_process%cellular process%cellular metabolic process%amine metabolic process%amino acid metabolic process%amino acid catabolic process%serine family amino acid catabolic process…
GO:0016051	at4g39770.1; at2g22240.2; at5g65140.1; atgols3; gatl3; atgols1; sbpase; at4g27480.1; bcat4	9	116	0.0016	%biological_process%metabolic process%biosynthetic process%macromolecule biosynthetic process%carbohydrate biosynthetic process; %biological_process%metabolic process%macromolecule metabolic process%carbohydrate metabolic process%carbohydrate biosynthetic process; %biological_process%metabolic process%macromolecule metabolic process%macromolecule biosynthetic process%carbohydrate biosynthetic pro…
GO:0006073	sbpase; at4g37800.1; at5g57530.1; at4g28850.1; at2g36870.1; at4g25820.1	6	51	0.00225	%biological_process%cellular process%cellular metabolic process%cellular macromolecule metabolic process%cellular polysaccharide metabolic process%glucan metabolic process; %biological_process%metabolic process%cellular metabolic process%cellular macromolecule metabolic process%cellular polysaccharide metabolic process%glucan metabolic process; %biological_process%metabolic process%macromolecule …
GO:0009644	atgols1; psbo2; psbo-1; at2g22240.2	4	18	0.00229	%biological_process%response to stimulus%response to abiotic stimulus%response to radiation%response to light stimulus%response to light intensity%response to high light intensity;
GO:0044270	atgldp1; gdch; at1g32470.1; ataah	4	18	0.00229	%biological_process%cellular process%cellular metabolic process%cellular catabolic process%nitrogen compound catabolic process; %biological_process%metabolic process%catabolic process%cellular catabolic process%nitrogen compound catabolic process; %biological_process%metabolic process%cellular metabolic process%cellular catabolic process%nitrogen compound catabolic process; %biological_process%me…
GO:0035303	psbo2; psbo-1	2	2	0.00312	%biological_process%biological regulation%regulation of biological process%regulation of cellular process%regulation of cellular metabolic process%regulation of phosphorus metabolic process%regulation of phosphate metabolic process%regulation of dephosphorylation; %biological_process%biological regulation%regulation of biological process%regulation of metabolic process%regulation of cellular meta…
GO:0035304	psbo2; psbo-1	2	2	0.00312	%biological_process%biological regulation%regulation of biological process%regulation of cellular process%regulation of cellular metabolic process%regulation of phosphorus metabolic process%regulation of phosphate metabolic process%regulation of dephosphorylation%regulation of protein amino acid dephosphorylation; %biological_process%biological regulation%regulation of biological process%regulati…
GO:0042447	atckx1; atckx6	2	2	0.00312	%biological_process%cellular process%cellular metabolic process%cellular catabolic process%hormone catabolic process; %biological_process%cellular process%cellular metabolic process%hormone metabolic process%hormone catabolic process; %biological_process%metabolic process%catabolic process%cellular catabolic process%hormone catabolic process; %biological_process%metabolic process%cellular metabol…
GO:0009823	atckx1; atckx6	2	2	0.00312	%biological_process%cellular process%cellular metabolic process%amine metabolic process%cytokinin metabolic process%cytokinin catabolic process; %biological_process%cellular process%cellular metabolic process%aromatic compound metabolic process%cytokinin metabolic process%cytokinin catabolic process; %biological_process%cellular process%cellular metabolic process%cellular catabolic process%hormon…
GO:0009628	at1g51400.1; psbo2; kin1; psbo-1; at2g22240.2; chs; at3g23700.1; etfqo; atgols1; at2g42530.1; pap1; at1g06460.1; cor15a; at3g12780.1	14	296	0.00329	%biological_process%response to stimulus%response to abiotic stimulus;
GO:0019748	acd1; at2g21100.1; at4g16770; atga2ox1; atg4; chs; gun4; pap1; at3g45130.1; bcat4	10	170	0.0044	%biological_process%metabolic process%secondary metabolic process;
GO:0042440	acd1; gun4; pap1; atg4; chs	5	40	0.00458	%biological_process%cellular process%cellular metabolic process%pigment metabolic process; %biological_process%metabolic process%cellular metabolic process%pigment metabolic process; %biological_process%metabolic process%secondary metabolic process%pigment metabolic process;
GO:0006544	atgldp1; gdch; at1g32470.1	3	11	0.00638	%biological_process%cellular process%cellular metabolic process%amine metabolic process%amino acid metabolic process%serine family amino acid metabolic process%glycine metabolic process; %biological_process%cellular process%cellular metabolic process%amino acid and derivative metabolic process%amino acid metabolic process%serine family amino acid metabolic process%glycine metabolic process; %biol…
GO:0044264	sbpase; at4g37800.1; at5g57530.1; at4g28850.1; at2g36870.1; at4g25820.1	6	66	0.00638	%biological_process%cellular process%cellular metabolic process%cellular macromolecule metabolic process%cellular polysaccharide metabolic process; %biological_process%metabolic process%cellular metabolic process%cellular macromolecule metabolic process%cellular polysaccharide metabolic process; %biological_process%metabolic process%macromolecule metabolic process%biopolymer metabolic process%pol…
GO:0009266	kin1; at2g22240.2; at3g23700.1; atgols1; at2g42530.1; at1g06460.1; cor15a; at3g12780.1	8	120	0.00664	%biological_process%response to stimulus%response to abiotic stimulus%response to temperature stimulus;
GO:0019684	psbo2; at3g54890; psal; psbo-1; psao	5	45	0.00693	%biological_process%metabolic process%generation of precursor metabolites and energy%photosynthesis, light reaction; %biological_process%metabolic process%photosynthesis#photosynthesis, light reaction;
GO:0042549	psbo2; psbo-1	2	3	0.00693	%biological_process%biological regulation%regulation of biological process%regulation of cellular process%regulation of cellular metabolic process%regulation of generation of precursor metabolites and energy%regulation of photosynthesis, light reaction%photosystem II stabilization; %biological_process%biological regulation%regulation of biological process%regulation of cellular process%regulation…
GO:0010205	psbo2; psbo-1	2	3	0.00693	%biological_process%biological regulation%regulation of biological process%negative regulation of biological process%negative regulation of cellular process%negative regulation of photosynthesis, light reaction%photoinhibition; %biological_process%biological regulation%regulation of biological process%regulation of cellular process%negative regulation of cellular process%negative regulation of ph…
GO:0043155	psbo2; psbo-1	2	3	0.00693	%biological_process%biological regulation%regulation of biological process%negative regulation of biological process%negative regulation of cellular process%negative regulation of photosynthesis, light reaction; %biological_process%biological regulation%regulation of biological process%regulation of cellular process%negative regulation of cellular process%negative regulation of photosynthesis, li…
GO:0009768	at3g54890; psao	2	3	0.00693	%biological_process%metabolic process%generation of precursor metabolites and energy%photosynthesis, light harvesting%photosynthesis, light harvesting in photosystem I; %biological_process%metabolic process%generation of precursor metabolites and energy%photosynthesis, light reaction#photosynthesis, light harvesting%photosynthesis, light harvesting in photosystem I; %biological_process%metabolic …
GO:0019464	atgldp1; gdch	2	3	0.00693	%biological_process%cellular process%cellular metabolic process%amine metabolic process%amine catabolic process%amino acid catabolic process%serine family amino acid catabolic process%glycine catabolic process%glycine decarboxylation via glycine cleavage system; %biological_process%cellular process%cellular metabolic process%amine metabolic process%amino acid metabolic process%amino acid cataboli…
GO:0009405	at2g43535.1; at2g43550.1	2	3	0.00693	%biological_process%multi-organism process%interspecies interaction between organisms%symbiosis, encompassing mutualism through parasitism%pathogenesis;
GO:0005976	sbpase; at4g37800.1; at5g57530.1; at4g28850.1; at2g36870.1; at4g25820.1	6	73	0.00926	%biological_process%metabolic process%macromolecule metabolic process%biopolymer metabolic process%polysaccharide metabolic process; %biological_process%metabolic process%macromolecule metabolic process%carbohydrate metabolic process%polysaccharide metabolic process; %biological_process%metabolic process%primary metabolic process%carbohydrate metabolic process%polysaccharide metabolic process;
