# Supplementary material for: Transcriptional profiling of an Fd-GOGAT1/GLU1 mutant in Arabidopsis thaliana reveals a multiple stress response and extensive reprogramming of the transcriptome
Source: BMC Genomics. 2010 Mar 22;11:190. doi: 10.1186/1471-2164-11-190 (PMC2858750; doi:10.1186/1471-2164-11-190)
Supplement: Additional file 3 — PathExpress analysis of glu1-2 transcriptional data. Identification by PathExpress [14] of affected pathways among the sets of genes whose expression is affected in the glu1-2 mutant. [file 1471-2164-11-190-S3.XLS]

## Sheet: PathExpress_results
Additional file 3: Identification by PathExpress (at http://bioinfoserver.rsbs.anu.edu.au/utils/PathExpress/) of affected pathways among the sets of genes whose expression is affected in the glu1-2 mutant
Pathway description provided by PathExpress	threshold:0.1(no adjustment)		threshold:0.1(FDR adjustment)		threshold:0.1(Bonferroni adjustment)
	leaves	roots	leaves	roots	leaves	roots
1,4-Dichlorobenzene degradation
Alkaloid biosynthesis II
Aminoacyl-tRNA biosynthesis
Arachidonic acid metabolism
Ascorbate and aldarate metabolism
Benzoate degradation via CoA ligation
Biosynthesis of 12-, 14- and 16-membered macrolides
Butanoate metabolism
Carbon fixation
Citrate cycle (TCA cycle)
Cyanoamino acid metabolism
Diterpenoid biosynthesis
Ethylbenzene degradation
Fatty acid metabolism
Flavonoid biosynthesis
Fluorene degradation
Fructose and mannose metabolism
gamma-Hexachlorocyclohexane degradation
Glutamate metabolism
Glutathione metabolism
Glycerolipid metabolism
Glycine, serine and threonine metabolism
Glycolysis / Gluconeogenesis
Histidine metabolism
Indole and ipecac alkaloid biosynthesis
Inositol phosphate metabolism
Limonene and pinene degradation
Linoleic acid metabolism
Lipopolysaccharide biosynthesis
Lysine biosynthesis
Lysine degradation
Metabolism of xenobiotics by cytochrome P450
Nitrobenzene degradation
Novobiocin biosynthesis
O-Glycan biosynthesis
Penicillins and cephalosporins biosynthesis
Pentose phosphate pathway
Phenylalanine metabolism
Phenylalanine, tyrosine and tryptophan biosynthesis
Phosphatidylinositol signaling system
Porphyrin and chlorophyll metabolism
Pyruvate metabolism
Riboflavin metabolism
Sphingolipid metabolism
Starch and sucrose metabolism
Stilbene, coumarine and lignin biosynthesis
Tetrachloroethene degradation
Toluene and xylene degradation
Tryptophan metabolism
Tyrosine metabolism
Ubiquinone biosynthesis
Legend:
Blue coloured cells indicate pathways that are affected in the dataset of induced genes for the organ in question
Red coloured cells indicate pathways that are affected in the dataset of repressed genes for the organ in question
Violet coloured cells indicate pathway that are affected both in the dataset of induced genes and in the dataset of repressed genes for the organ in question
