# Supplementary material for: Transcriptional profiling of an Fd-GOGAT1/GLU1 mutant in Arabidopsis thaliana reveals a multiple stress response and extensive reprogramming of the transcriptome
Source: BMC Genomics. 2010 Mar 22;11:190. doi: 10.1186/1471-2164-11-190 (PMC2858750; doi:10.1186/1471-2164-11-190)
Supplement: Additional file 4 — GeneBins analysis of glu1-2 transcriptional data. BINs identified by GeneBins [15] as being affected in the datasets of genes that show a different expression in glu1-2 organs compared to wild type. [file 1471-2164-11-190-S4.XLS]

## Sheet: GeneBins_results
Additional file 4: List of bins identified by GeneBins (at http://bioinfoserver.rsbs.anu.edu.au/utils/GeneBins) as being affected in the datasets of genes that show a different expression in glu1-2 compared to wild-type leaves and roots
Note: cut-off threshold was P-value of 0.01 with a Bonferroni correction
Leaf datasets		Root datasets		Leaf and root datasets overlap
induced	repressed	induced	repressed	induced or repressed	induced in leaves and repressed in roots	repressed in leaves and induced in roots	BIN name
1		1		1		1	Metabolism [CLASS:01100]
1.1.2							Citrate cycle (TCA cycle) [CLASS:00020] [PATH:ot00020 tab00020] [GO:0006099]
1.2		1.2		1.2		1.2	Energy Metabolism [CLASS:01120]
1.2.1							Oxidative phosphorylation [CLASS:00190] [PATH:ot00190 tab00190]
		1.2.3		1.2.3		1.2.3	Photosynthesis [CLASS:00195] [PATH:ot00195 tab00195]
	1.2.3.1	1.2.3.1		1.2.3.1		1.2.3.1	Photosystem II
		1.2.3.2					Photosystem I
		1.2.4				1.2.4	Carbon fixation [CLASS:00710] [PATH:ot00710]
1.4							Nucleotide Metabolism [CLASS:01140]
1.4.1							Purine metabolism [CLASS:00230] [PATH:ot00230 tab00230]
1.4.1.19							DNA-directed RNA polymerase complex [EC:2.7.7.6]
1.4.1.60							E3.6.1.3 adenosinetriphosphatase [EC:3.6.1.3] [GO:0004003 0004004 0008026 0008094 0008186]
1.4.2							Pyrimidine metabolism [CLASS:00240] [PATH:ot00240 tab00240]
1.4.2.17							DNA-directed RNA polymerase complex [EC:2.7.7.6]
1.5							Amino Acid Metabolism [CLASS:01150]
1.5.1							Glutamate metabolism [CLASS:00251] [PATH:ot00251 tab00251]
1.5.12							Tyrosine metabolism [CLASS:00350] [PATH:ot00350 tab00350]
1.5.9							Lysine degradation [CLASS:00310] [PATH:ot00310]
1.6							Metabolism of Other Amino Acids [CLASS:01160]
1.6.9							Glutathione metabolism [CLASS:00480] [PATH:ot00480] [GO:0006749]
		1.10	1.10		1.10		Biosynthesis of Secondary Metabolites [CLASS:01195]
		1.10.6					Stilbene, coumarine and lignin biosynthesis [CLASS:00940] [PATH:ot00940]
			1.10.7		1.10.7		Flavonoid biosynthesis [CLASS:00941] [PATH:ot00941] [GO:0009813]
1.10.7.6							E2.4.1.91 flavonol 3-O-glucosyltransferase [EC:2.4.1.91] [GO:0047893] [CAZy:GT1]
			1.10.8.10				E1.21.3.3 reticuline oxidase [EC:1.21.3.3]
2							Genetic Information Processing [CLASS:01200]
2.1							Transcription [CLASS:01210]
2.1.1							DNA-directed RNA polymerase complex [EC:2.7.7.6] [GO:0003899 0003900 003901 0003902] [CLASS:03020] [PATH:ot03020 tab03020]
2.1.1.13							K04470 DNA-directed RNA polymerase complex, archaea-type
2.1.1.13.15							RPOG DNA-directed RNA polymerase subunit G [GO:0003899]
2.1.1.13.16							RPOI DNA-directed RNA polymerase subunit I [GO:0003899]
2.1.1.15							RPC DNA-directed RNA polymerase III complex
2.2							Translation [CLASS:01220]
2.2.1							Ribosome [CLASS:03010] [PATH:ot03010 tab03010] [FC:ko03010] [GO:0009283 0005843 0009282 0005842]
2.2.1.1							small subunit ribosomal protein
2.2.1.2							large subunit ribosomal
2.2.1.2.57							RP-L22e, RPL22 large subunit ribosomal protein L22e [GO:0005842]
2.2.2							Translation factors [CLASS:03012] [FC:ko03012]
2.2.2.1							translation initiation factor [GO:0003743]
2.3							Folding, Sorting and Degradation [CLASS:01230]
2.3.3							Type II secretion system [CLASS:03090] [PATH:ot03090 tab03090] [GO:0008978 0000156 0000155 0004673]
2.3.3.47							COMFA competence protein ComFA [COG:COG0513]
2.4.3.86							RHLB ATP-dependent RNA helicase RhlB [EC:3.6.1.-] [COG:COG0513]
2.4.3.87							SRMB ATP-dependent RNA helicase SrmB [EC:2.7.7.-] [COG:COG0513]
2.4.3.88							DBPA ATP-independent RNA helicase DbpA [COG:COG0513]
2.4.3.89							DEAD ATP-dependent RNA helicase DeaD [COG:COG0513]
			3.1				Membrane Transport [CLASS:01310]
3.2.11							Insulin signaling pathway [CLASS:04910] [PATH:hsa04910]
3.2.11.47							RP-S6e, RPS6 small subunit ribosomal protein S6e [COG:COG2125] [GO:0005843]
3.2.11.49							eIF-4E, EIF4E translation initiation factor eIF-4E [GO:0003743]
