# Supplementary material for: Transcriptional profiling of an Fd-GOGAT1/GLU1 mutant in Arabidopsis thaliana reveals a multiple stress response and extensive reprogramming of the transcriptome
Source: BMC Genomics. 2010 Mar 22;11:190. doi: 10.1186/1471-2164-11-190 (PMC2858750; doi:10.1186/1471-2164-11-190)
Supplement: Additional file 5 — 2-oxoglutarate synthesis and TCA cycle. Genes whose expression is affected in glu1-2 mutant leaves and that encode enzymes involved in 2-oxoglutarate synthesis and the TCA cycle. [file 1471-2164-11-190-S5.XLS]

## Sheet: Sheet1
Additional file 5: Genes whose expression is affected in glu1-2 leaves and that encode enzymes involved in 2-oxoglutarate synthesis and the TCA cycle
EC Number	Enzyme abbreviation	AtGID	Gene description	Log2 ratio glu1-2 vs WT leaves	Log2 signal	P.value	Q.value	T.value	WT_repl1	glu1-2_repl1	WT_repl2	glu1-2_repl2	WT_repl3	glu1-2_repl3	WT_repl4	glu1-2_repl4
1.1.1.41	IDH II	AT2G17130	isocitrate dehydrogenase subunit 2 / NAD+ isocitrate dehydrogenase subunit 2, nearly identical to NAD+ dependent isocitrate dehydrogenase subunit 2 (Arabidopsis thaliana) GI:1766048	0.5522448	8.152907	0.0001131371	4.999766e-05	7.170863	7.926799	8.464043	7.872191	8.321989	7.876486	8.501818	7.831664	8.428268
1.1.1.41	IDH I	AT4G35260	isocitrate dehydrogenase subunit 1 / NAD+ isocitrate dehydrogenase subunit 1, nearly identical to NAD+ dependent isocitrate dehydrogenase subunit 1 (Arabidopsis thaliana) GI:1766046	0.4743794	9.003765	0.001194366	0.0005278156	5.262048	8.772962	9.251808	8.699191	9.038343	8.866869	9.359781	8.727279	9.313888
1.1.1.41	IDH V	AT5G03290	isocitrate dehydrogenase, putative / NAD+ isocitrate dehydrogenase, putative, strong similarity to isocitrate dehydrogenase (NAD+) (Nicotiana tabacum) GI:3021506	0.844511	9.75997	3.116681e-06	1.377327e-06	11.06938	9.258975	10.224722	9.398442	10.23233	9.331865	10.116948	9.361579	10.154905
2.3.3.1	CSY4	AT2G44350	citrate synthase, mitochondrial, putative, strong similarity to SP:P20115 Citrate synthase, mitochondrial precursor {Arabidopsis thaliana}; contains Pfam profile PF00285: Citrate synthase ""	0.5455398	10.31652	0.0001352687	5.977809e-05	7.007781	9.928434	10.606646	10.127731	10.578139	10.018263	10.609232	10.100581	10.563151
4.2.1.2	FUM	AT2G47510;AT5G50950""	[AT2G47510, fumarate hydratase, putative / fumarase, putative, similar to SP:P55250 Fumarate hydratase, mitochondrial precursor (EC 4.2.1.2) (Fumarase) {Rhizopus oryzae}; contains Pfam profile PF00206: Lyase ];[AT5G50950, fumarate hydratase, putative / fumarase, putative, similar to SP:P55250 Fumarate hydratase, mitochondrial precursor (EC 4.2.1.2) (Fumarase) {Rhizopus oryzae}; contains Pfam prof…	-0.7709635	10.74204	1.467246e-05	6.484068e-06	-9.207015	11.166434	10.498733	11.115836	10.195162	11.095403	10.359547	11.132409	10.372785
1.3.5.1	SDH2-1	AT3G27380	succinate dehydrogenase, iron-sulphur subunit, mitochondrial (SDH2-1), nearly identical to mitochondrial succinate dehydrogenase iron-sulphur subunit (sdh2-1) (gi:12049598) from Arabidopsis thaliana	0.5953089	9.713057	0.0001071176	4.733754e-05	7.220723	9.384511	10.021315	9.445112	9.927894	9.535815	10.090445	9.296172	10.003191
1.3.5.1	SDH2-2	AT5G40650	succinate dehydrogenase, iron-sulphur subunit, mitochondrial (SDH2-2), nearly identical to mitochondrial succinate dehydrogenase iron-sulphur subunit (sdh2-2) (gi:12049600) from Arabidopsis thaliana	0.5046933	9.01599	0.000859624	0.0003798859	5.506517	8.70808	9.43959	8.853502	9.294199	8.716417	9.271165	8.776575	9.068393
1.3.5.1	SDH1-1	AT5G66760	succinate dehydrogenase (ubiquinone) flavoprotein subunit, mitochondrial / flavoprotein subunit of complex II, identical to SP:O82663 Succinate dehydrogenase (ubiquinone) flavoprotein subunit, mitochondrial (EC 1.3.5.1) (FP) (Flavoprotein subunit of complex II) {Arabidopsis thaliana}	0.8149244	9.364988	3.329681e-06	1.471456e-06	10.97937	8.933749	9.69429	8.922186	9.796645	8.997644	9.789772	8.976522	9.809093
6.2.1.4	SCS-alpha1	AT5G08300	succinyl-CoA ligase (GDP-forming) alpha-chain, mitochondrial, putative / succinyl-CoA synthetase, alpha chain, putative / SCS-alpha, putative, identical to SP:P53586 Succinyl-CoA ligase (GDP-forming) alpha-chain, mitochondrial precursor (EC 6.2.1.4) (Succinyl-CoA synthetase, alpha chain) (SCS-alpha) {Arabidopsis thaliana}; strong similarity to SP:P13086 Succinyl-CoA ligase (GDP-forming) alpha-cha…	0.843053	9.922987	2.286548e-05	1.010474e-05	8.730147	9.476645	10.354968	9.529419	10.292163	9.275136	10.354679	9.72464	10.376242
6.2.1.4	SCS-alpha2	AT5G23250	succinyl-CoA ligase (GDP-forming) alpha-chain, mitochondrial, putative / succinyl-CoA synthetase, alpha chain, putative / SCS-alpha, putative, similar to SP:P36967 Succinyl-CoA ligase (GDP-forming) alpha-chain, mitochondrial precursor (EC 6.2.1.4) (Succinyl-CoA synthetase, alpha chain) (SCS-alpha) {Dictyostelium discoideum}; contains Pfam profiles PF00549: CoA-ligase, PF02629: CoA binding domain …	0.5014827	8.495436	0.0002794433	0.0001234919	6.39539	8.31343	8.688849	8.240274	8.709954	8.152489	8.842555	8.272584	8.743349
6.2.1.4	SCS-beta	AT2G20420	succinyl-CoA ligase (GDP-forming) beta-chain, mitochondrial, putative / succinyl-CoA synthetase, beta chain, putative / SCS-beta, putative, identical to SP:O82662 Succinyl-CoA ligase (GDP-forming) beta-chain, mitochondrial precursor (EC 6.2.1.4) (Succinyl-CoA synthetase, beta chain) (SCS- beta) {Arabidopsis thaliana}; similar to SP:O97580 Succinyl-CoA ligase (ADP-forming) beta-chain, mitochondria…	0.3159461	10.26366	0.004599335	0.002032543	4.31637	10.084569	10.441456	10.10787	10.365512	10.133042	10.401609	10.097264	10.477952
2.3.1.61		AT4G26910	2-oxoacid dehydrogenase family protein, similar to SP:P36957 Dihydrolipoamide succinyltransferase component of 2-oxoglutarate dehydrogenase complex, mitochondrial precursor (EC 2.3.1.61) {Homo sapiens}; contains Pfam profiles PF00198: 2-oxo acid dehydrogenases acyltransferase (catalytic domain), PF00364: Biotin-requiring enzyme ""	0.5755292	9.542139	8.372296e-05	3.699894e-05	7.445588	9.282691	9.899383	9.333298	9.809852	9.225364	9.765273	9.176145	9.845107
2.3.1.61		AT5G55070	2-oxoacid dehydrogenase family protein, similar to SP:Q01205 Dihydrolipoamide succinyltransferase component of 2-oxoglutarate dehydrogenase complex, mitochondrial precursor (EC 2.3.1.61) {Rattus norvegicus}; contains Pfam profiles PF00198: 2-oxo acid dehydrogenases acyltransferase (catalytic domain), PF00364: Biotin-requiring enzyme ""	0.476813	9.54292	0.002121518	0.0009375435	4.849169	9.371495	9.848197	9.355644	9.766478	9.028451	9.772076	9.46246	9.738552
1.2.4.2	E1	AT5G65750	2-oxoglutarate dehydrogenase E1 component, putative / oxoglutarate decarboxylase, putative / alpha-ketoglutaric dehydrogenase, putative, similar to SP:P20967 2-oxoglutarate dehydrogenase E1 component, mitochondrial precursor (EC 1.2.4.2) (Alpha-ketoglutarate dehydrogenase) {Saccharomyces cerevisiae}; contains Pfam profiles PF02779: Transketolase, pyridine binding domain, PF00676: Dehydrogenase E1…	0.6294777	7.982541	0.00051772	0.0002287914	5.895906	7.736293	8.31882	7.733981	8.071677	7.770206	8.3298	7.43073	8.468823
1.2.4.2	E1	AT3G55410	2-oxoglutarate dehydrogenase E1 component, putative / oxoglutarate decarboxylase, putative / alpha-ketoglutaric dehydrogenase, putative, similar to SP:P20967 2-oxoglutarate dehydrogenase E1 component, mitochondrial precursor (EC 1.2.4.2) (Alpha-ketoglutarate dehydrogenase) {Saccharomyces cerevisiae}; contains Pfam profiles PF02779: Transketolase, pyridine binding domain, PF00676: Dehydrogenase E1…	0.3512971	9.158456	0.008615027	0.003807162	3.899696	9.024629	9.281275	8.996859	9.139857	8.961672	9.488009	8.948068	9.427276
1.1.1.42	IDCH putative	AT1G54340	isocitrate dehydrogenase, putative / NADP+ isocitrate dehydrogenase, putative, strong similarity to NADP-isocitrate dehydrogenase GI:5764653 from (Citrus limon); Nicotiana tabacum SP:P50218 ""	0.7738749	8.007723	3.495955e-05	1.544936e-05	8.292031	7.602517	8.280406	7.737153	8.392566	7.718456	8.522199	7.425018	8.383472
1.1.1.42	IDCH putative	AT5G14590	isocitrate dehydrogenase, putative / NADP+ isocitrate dehydrogenase, putative, strong similarity to isocitrate dehydrogenase (NADP+) (Nicotiana tabacum) GI:3021512; contains Pfam domain PF00180: dehydrogenase, isocitrate/isopropylmalate family ""	0.4641088	8.889145	0.0004365139	0.0001929047	6.027888	8.676309	9.007994	8.617546	9.158039	8.705878	9.148029	8.628628	9.170734
4.2.1.3	ACO2	AT2G05710	aconitate hydratase, cytoplasmic, putative / citrate hydro-lyase/aconitase, putative, nearly identical to SP:P49608 Aconitate hydratase, cytoplasmic (EC 4.2.1.3) (Citrate hydro-lyase) (Aconitase) {Cucurbita maxima}; contains Pfam profiles PF00330: Aconitase family (aconitate hydratase), PF00694: Aconitase C-terminal domain ""	0.8285601	10.88105	2.181393e-05	9.640036e-06	8.777774	10.464615	11.3503	10.397575	11.042902	10.537791	11.388892	10.467111	11.39924
4.2.1.3	ACO1	AT4G26970	aconitate hydratase, cytoplasmic, putative / citrate hydro-lyase/aconitase, putative, strong similarity to SP:P49608 Aconitate hydratase, cytoplasmic (EC 4.2.1.3) (Citrate hydro-lyase) (Aconitase) {Cucurbita maxima}; contains Pfam profiles PF00330: Aconitase family (aconitate hydratase), PF00694: Aconitase C-terminal domain ""	0.4790604	10.16915	0.001213610	0.0005363197	5.250258	9.918714	10.349172	9.795675	10.346025	10.024744	10.606117	9.979365	10.333425
