# Supplementary material for: Transcriptional profiling of an Fd-GOGAT1/GLU1 mutant in Arabidopsis thaliana reveals a multiple stress response and extensive reprogramming of the transcriptome
Source: BMC Genomics. 2010 Mar 22;11:190. doi: 10.1186/1471-2164-11-190 (PMC2858750; doi:10.1186/1471-2164-11-190)
Supplement: Additional file 6 — Photosynthesis and related pathways. Genes whose expression is affected in glu1-2 mutant leaves and roots and that encode enzymes involved in photosynthesis related GO categories and bins as identified by GOstat [13], AmiGO [132] and MapMan [12] respectively. [file 1471-2164-11-190-S6.XLS]

## Sheet: GOstat
Additional file 6: Genes of the GO:0015979 (photosynthesis) term whose expressions were affected in the glu1-2 mutant
Only the datasets where GO:0015979 (photosynthesis) was identified as being affected by GOstat are included in the table
Gene IDs indicated in black are those included in GO:0015979 by GOstat, gene IDs indicated in red are those included in GO:0015979 terms by the GO annotation at TAIR.
Leaf datasets				Root datasets		log2 ratio glu1-2 vs WT in
affected genes (according to GOstat)	affected genes (according to TAIR)	repressed genes (according to GOstat)	repressed genes (according to TAIR)	affected genes (according to GOstat)	affected genes (according to TAIR)	leaves (GOstat)	leaves (TAIR)	roots (GOstat)	roots (TAIR)	Gene description as provided by Affymetrix
AT1G03130	AT1G03130	AT1G03130	AT1G03130			-0.5855702	-0.5855702			PSAD-2 (photosystem I subunit D-2)
				AT1G08380				0.4144489		PSAO (photosystem I subunit O)
AT1G19150	AT1G19150	AT1G19150	AT1G19150			-1.421781	-1.421781			LHCA6 (Photosystem I light harvesting complex gene 6); chlorophyll binding
				AT1G31330	AT1G31330			0.4110727	0.4110727	PSAF (photosystem I subunit F)
AT1G50250		AT1G50250				-0.7054803				FTSH1 (FtsH protease 1); ATP-dependent peptidase/ ATPase/ metallopeptidase
AT1G52230	AT1G52230	AT1G52230	AT1G52230			-0.5278199	-0.5278199			photosystem I reaction center subunit VI, chloroplast, putative / PSI-H, putative (PSAH2)
AT1G55670	AT1G55670	AT1G55670	AT1G55670			-0.3296088	-0.3296088			PSAG
AT1G60600		AT1G60600				-0.7761177				ABC4 (ABERRANT CHLOROPLAST DEVELOPMENT 4); 1,4-dihydroxy-2-naphthoate octaprenyltransferase/ prenyltransferase
AT1G68830	AT1G68830	AT1G68830	AT1G68830			-0.7576695	-0.7576695			STN7 (STT7 HOMOLOG STN7); kinase/ protein kinase
AT1G76570	AT1G76570	AT1G76570	AT1G76570			-1.126936	-1.126936			chlorophyll A-B binding family protein
AT1G77090	AT1G77090	AT1G77090	AT1G77090			-1.037835	-1.037835			thylakoid lumenal 29.8 kDa protein
AT2G05620		AT2G05620				-0.7948032				PGR5 (PROTON GRADIENT REGULATION 5)
AT2G21970		AT2G21970				-0.8033543				SEP2 (STRESS ENHANCED PROTEIN 2)
AT2G30790	AT2G30790	AT2G30790	AT2G30790	AT2G30790	AT2G30790	-1.197066	-1.197066	0.6426138	0.6426138	PSBP-2 (photosystem II subunit P-2); calcium ion binding
AT2G40100	AT2G40100			AT2G40100	AT2G40100	0.3811771	0.3811771	0.6278234	0.6278234	LHCB4.3 (LIGHT HARVESTING COMPLEX PSII); chlorophyll binding
AT3G01440		AT3G01440				-1.768583				oxygen evolving enhancer 3 (PsbQ) family protein
AT3G04790		AT3G04790				-0.4897153				ribose 5-phosphate isomerase-related
AT3G16140	AT3G16140	AT3G16140	AT3G16140			-0.3692552	-0.3692552			PSAH-1 (photosystem I subunit H-1)
AT3G27690	AT3G27690	AT3G27690	AT3G27690			-1.393855	-1.393855			LHCB2:4 (Photosystem II light harvesting complex gene 2.3); chlorophyll binding
AT3G50820		AT3G50820		AT3G50820		-0.666244		0.3956588	0.3956588	PSBO-2/PSBO2 (PHOTOSYSTEM II SUBUNIT O-2); oxygen evolving
				AT3G54890	AT3G54890			0.4457716	0.4457716	LHCA1; chlorophyll binding
AT3G55330	AT3G55330	AT3G55330	AT3G55330			-0.9147224	-0.9147224			photosystem II reaction center PsbP family protein
AT3G55800		AT3G55800		AT3G55800		-0.8813603		0.6723624		SBPASE (sedoheptulose-bisphosphatase); phosphoric ester hydrolase
AT3G62410		AT3G62410				-1.145936				CP12-2
AT4G02770	AT4G02770	AT4G02770	AT4G02770			-0.3787846	-0.3787846			PSAD-1 (photosystem I subunit D-1)
At4G04020		AT4G04020				-0.4277371				FIB (FIBRILLIN); structural molecule
AT4G05180	AT4G05180	AT4G05180	AT4G05180			-0.5358139	-0.5358139			PSBQ/PSBQ-2 (photosystem II subunit Q-2); calcium ion binding
				AT4G12800				0.4110119	0.4110119	PSAL (photosystem I subunit L)
AT4G18370		AT4G18370				-0.4806813				HHOA (DEGP PROTEASE 5); serine-type peptidase/ trypsin
AT4G28660	AT4G28660	AT4G28660	AT4G28660	AT4G28660	AT4G28660	-0.5536501	-0.5536501	0.4358323	0.4358323	photosystem II reaction centre W (PsbW) family protein
AT5G08410		AT5G08410				-0.4940681				FTRA2 (ferredoxin/thioredoxin reductase subunit A (variable subunit) 2); ferredoxin:thioredoxin reductase
AT5G11450	AT5G11450	AT5G11450	AT5G11450			-0.4774264	-0.4774264			oxygen-evolving complex-related
AT5G47110		AT5G47110				-0.5956453				lil3 protein, putative
AT5G51545		AT5G51545				-0.5209242				similar to Os02g0125000 [Oryza sativa (japonica cultivar-group)] (GB:NP_001045742.1); contains domain Subunit VIII of photosystem I reaction centre, PsaI (SSF81540)
AT5G52100		AT5G52100				-1.122262				dihydrodipicolinate reductase family protein
AT5G66570		AT5G66570		AT5G66570		-0.3682257		0.5595167	0.5595167	PSBO-1 (OXYGEN-EVOLVING ENHANCER 33)
ATCG00020		ATCG00020				-1.068197				Encodes chlorophyll binding protein D1, a part of the photosystem II reaction center core
ATCG00300	ATCG00300	ATCG00300	ATCG00300			-0.5950326	-0.5950326			encodes PsbZ, which is a subunit of photosystem II. In Chlamydomonas, this protein has been shown to be essential in the interaction between PS II and the light harvesting complex II.
ATCG00340		ATCG00340				-1.055793				Encodes the D1 subunit of photosystem I and II reaction centers.
ATCG00510	ATCG00510	ATCG00510	ATCG00510			-0.6539189	-0.6539189			Encodes subunit I of photosystem I.
ATCG00560	ATCG00560	ATCG00560	ATCG00560			-0.503162	-0.503162			PSII L protein
									0.4679385	PSBP-1 (OXYGEN-EVOLVING ENHANCER PROTEIN 2); calcium ion binding
	AT1G14150		AT1G14150				-1.636567			oxygen evolving enhancer 3 (PsbQ) family protein
	AT1G45474		AT1G45474				-0.7309777			LHCA5 (Photosystem I light harvesting complex gene 5)
					AT1G61520				0.4086043	LHCA3 (Photosystem I light harvesting complex gene 3); chlorophyll binding
	AT1G67740		AT1G67740		AT1G67740		-0.4461067		0.4647071	PSBY (photosystem II BY)
	AT2G39470		AT2G39470				-1.025970			photosystem II reaction center PsbP family protein
	AT3G54110						0.6146196			ATPUMP1/UCP1 (UNCOUPLING PROTEIN 1); binding / oxidative phosphorylation uncoupler
					AT4G10340				0.4586675	LHCB5 (LIGHT HARVESTING COMPLEX OF PHOTOSYSTEM II 5); chlorophyll binding
	AT4G15510		AT4G15510				-0.766213			photosystem II reaction center PsbP family protein
					AT5G54270				0.4142724	LHCB3 (LIGHT-HARVESTING CHLOROPHYLL BINDING PROTEIN 3)

## Sheet: AmiGO
Additional file 6: Genes that are categorized into GO:0015979 (Photosynthesis) and its children terms by AmiGO and whose expression is affected in glu1-2 mutant leaves
Genes categorized into GO:0015979 (and children terms) by GOstat are coloured in orange (see sheet "GOstat")
Genes indicated in italics are found in multiple GO terms
		Log2 ratio glu1-2 vs WT
GO term	AtGID	Leaves	Roots	Gene description
GO:0009765 photosynthesis, light harvesting
	AT2G21970	-0.8033543		stress enhanced protein 2 (SEP2), nearly identical to stress enhanced protein 2; SEP2 (GI:7384980) (Arabidopsis thaliana) ""
	AT5G47110	-0.5956453		lil3 protein, putative, similar to Lil3 protein (Arabidopsis thaliana) gi:4741966:gb:AAD28780
	AT5G57030	-0.6314067		lycopene epsilon cyclase, identical to lycopene epsilon cyclase (GI:1399181)
GO:0009767 photosynthetic electron transport chain
	AT4G33520	-0.6195452		metal-transporting P-type ATPase, putative (PAA1), nearly identical to gi:2668492; contains Pfam heavy-metal-associated domain PF00403 ""
GO:0009768 photosynthesis, light harvesting in photosystem I
	AT1G08380		0.4144489	expressed protein
	AT1G45474	-0.7309777		chlorophyll A-B binding protein, putative (LHCA5), identical to Lhca5 protein (Arabidopsis thaliana) GI:4741942; contains Pfam profile: PF00504 chlorophyll A-B binding protein; similar to light-harvesting complex protein GI:22752 from (Pinus sylvestris) ""
	AT3G54890		0.4457716	chlorophyll A-B binding protein / LHCI type I (CAB), identical to chlorophyll A/B-binding protein (Arabidopsis thaliana) GI:16207; contains Pfam profile: PF00504 chlorophyll A-B binding protein ""
	ATCG00340	-1.055793		Encodes the D1 subunit of photosystem I and II reaction centers.
GO:0009769 photosynthesis, light harvesting in photosystem II
	ATCG00340	-1.055793		Encodes the D1 subunit of photosystem I and II reaction centers.
GO:0009772 photosynthetic electron transport in photosystem II
	AT1G60600	-0.7761177		Encodes a protein similar to 1,4-dihydroxy-2-naphthoic acid phytyltransferase involved in phylloquinone and plastoquinone biosynthesis. Mutants are pale green and heterotrophic with defects in photosynthetic electron transport.
GO:0009773 photosynthetic electron transport in photosystem I
	AT1G55670	-0.3296088		photosystem I reaction center subunit V, chloroplast, putative / PSI-G, putative (PSAG), identical to SP:Q9S7N7; similar to SP:Q00327 Photosystem I reaction center subunit V, chloroplast precursor (PSI-G) (Photosystem I 9 kDa protein) {Hordeum vulgare}; contains Pfam profile PF01241: Photosystem I psaG / psaK ""
	AT2G05620	-0.7948032		expressed protein
	AT2G46820	-0.518281		expressed protein
	AT4G11960	-0.6481538		expressed protein, hypothetical protein F7H19.70 - Arabidopsis thaliana, PID:e1310057
	AT4G22890	-0.8723017		expressed protein
	AT5G64040	-0.4597107	0.3864294	photosystem I reaction center subunit PSI-N, chloroplast, putative / PSI-N, putative (PSAN), SP:P49107; Plant Physiol. 109 (3), 1126 (1995); similar to SP:P31093 Photosystem I reaction centre subunit N, chloroplast precursor (PSI- N) {Hordeum vulgare} ""
GO:0009775 photosynthetic electron transport in cytochrome b6/f
	AT4G03280		0.6203406	cytochrome B6-F complex iron-sulfur subunit, chloroplast / Rieske iron-sulfur protein / plastoquinol-plastocyanin reductase (petC), identical to gi:9843639; identical to cDNA rieske iron-sulfur protein precursor (petC) GI:5725449 ""
GO:0009780 photosynthetic NADP+ reduction
	AT1G55670	-0.3296088		photosystem I reaction center subunit V, chloroplast, putative / PSI-G, putative (PSAG), identical to SP:Q9S7N7; similar to SP:Q00327 Photosystem I reaction center subunit V, chloroplast precursor (PSI-G) (Photosystem I 9 kDa protein) {Hordeum vulgare}; contains Pfam profile PF01241: Photosystem I psaG / psaK ""
GO:0009902 chloroplast relocation
	AT5G58140	-1.026392		protein kinase family protein / non phototropic hypocotyl 1-like protein (NPL1), contains Pfam domains, PF00069: Protein kinase domain and PF00785: PAC motif; similar to SP:O48963 Nonphototropic hypocotyl protein 1 (Phototropin) (Mouse-ear cress) {Arabidopsis thaliana}; identical to cDNA non phototropic hypocotyl 1-like (NPL1) GI:5391441 ""
GO:0009904 chloroplast accumulation movement/GO:0009903 chloroplast avoidance movement
	AT1G75100	-1.501959		expressed protein, low similarity to SP:O14976 Cyclin G-associated kinase (EC 2.7.1.-) {Homo sapiens}
	AT3G45780	-0.4728746		protein kinase / nonphototropic hypocotyl protein 1 (NPH1) / phototropin, identical to SP:O48963 Nonphototropic hypocotyl protein 1 (EC 2.7.1.37) (Phototropin) {Arabidopsis thaliana}, cDNA nonphototropic hypocotyl 1 (NPH1) GI:2832240; contains Pfam profiles PF00069:Protein kinase domain and PF00785:PAC motif ""
GO:0010020 chloroplast fission
	AT3G19720	-0.7968316		dynamin family protein, identical to cDNA dynamin-like protein (ARC5) GI: 30349145; contains Pfam profile PF00350: Dynamin family ""
	AT5G53280	-0.6130611		expressed protein
GO:0010205 photoinhibition
	AT2G30950	-0.4718362		FtsH protease (VAR2), identical to zinc dependent protease VAR2 GI:7650138 from (Arabidopsis thaliana)
	AT3G15850	-0.5323199		fatty acid desaturase family protein, similar to delta 9 acyl-lipid desaturase (ADS1) GI:2970034 from (Arabidopsis thaliana)
	AT3G50820	-0.666244	0.3956588	Encodes a protein which is an extrinsic subunit of photosystem II and which has been proposed to play a central role in stabilization of the catalytic manganese cluster. In <i>Arabidopsis thaliana</i> the PsbO proteins are encoded by two genes: <i>psbO1</i> and <i>psbO2</i>. PsbO2 is the minor isoform in the wild-type.
	AT4G22240;AT4G04020""	-0.4277371		[AT4G22240, plastid-lipid associated protein PAP, putative, similar to plastid-lipid associated proteins PAP2 (Brassica rapa) GI:14248550 GI:14248556; contains Pfam profile PF04755: PAP_fibrillin ];[AT4G04020, plastid-lipid associated protein PAP, putative / fibrillin, putative, strong similarity to plastid-lipid associated proteins PAP1 GI:14248554, PAP2 GI:14248556 from (Brassica rapa), fibrill…
	AT5G57050	-0.5413134		protein phosphatase 2C ABI2 / PP2C ABI2 / abscisic acid-insensitive 2 (ABI2), identical to SP:O04719 Protein phosphatase 2C ABI2 (EC 3.1.3.16) (PP2C) (Abscisic acid- insensitive 2) {Arabidopsis thaliana}
	AT5G66570	-0.3682257	0.5595167	Encodes a protein which is an extrinsic subunit of photosystem II and which has been proposed to play a central role in stabilization of the catalytic manganese cluster. In <i>Arabidopsis thaliana</i> the PsbO proteins are encoded by two genes: <i>psbO1</i> and <i>psbO2</i>. PsbO1 is the major isoform in the wild-type.
GO:0010206 photosystem II repair
	AT1G50250	-0.7054803		encodes an FTSH protease that is localized to the chloroplast
	AT3G27925	-0.5479482		DegP protease, putative, SP:022609; almost identical to DegP protease precursor GB:AF028842 from (Arabidopsis thaliana) (J. Biol. Chem. 273 (12), 7094-7098 (1998)) ""
	AT4G18370	-0.4806813		protease HhoA, chloroplast (SPPA) (HHOA), identical to SP:Q9SEL7 Protease HhoA, chloroplast precursor (EC 3.4.21.-) {Arabidopsis thaliana}
	AT5G39830	-0.536816		DegP protease, putative, contains similarity to DegP protease precursor GI:2565436 from (Arabidopsis thaliana)
GO:0010207 photosystem II assembly
	AT2G20890	-0.6430407		Chloroplast-localized Thylakoid formation1 gene product involved in vesicle-mediated formation of thylakoid membranes. Thf1 antisense lines contain abnormal chloroplasts early in leaf development (chloroplasts have loosely stacked thylakoid membranes). Expression was induced in the light and decreased under dark conditions.
	AT5G51545	-0.5209242		expressed protein
GO:0010271 regulation of chlorophyll catabolicic process
	AT1G27320	-0.3794122		histidine kinase (AHK3), identical to histidine kinase AHK3 (Arabidopsis thaliana) gi:13537198:dbj:BAB40775
	AT5G35750	-0.6310755		histidine kinase (AHK2), identical to histidine kinase AHK2 (Arabidopsis thaliana) gi:13537196:dbj:BAB40774
GO:0010380 regulation of chlorophyll biosynthetic process
	AT4G14690	0.9620316		chlorophyll A-B binding family protein / early light-induced protein, putative, strong similarity to early light-induced protein; ELIP (Arabidopsis thaliana) GI:1872544; contains Pfam profile: PF00504 chlorophyll A-B binding protein ""
	AT5G50920	-0.3159908		CLPC (HEAT SHOCK PROTEIN 93-V); ATP binding / ATPase
GO:0015994 chlorophyll metabolic process
	AT1G08550	-0.521255		violaxanthin de-epoxidase precursor, putative (AVDE1), similar to EST gb:N37612
	AT4G32770	-1.105021		tocopherol cyclase, chloroplast / vitamin E deficient 1 (VTE1) / sucrose export defective 1 (SXD1), identical to SP:Q94FY7 Tocopherol cyclase, chloroplast precursor (Vitamin E deficient 1) (Sucrose export defective 1) {Arabidopsis thaliana}
GO:0015995 chlorophyll biosynthetic process
	AT1G03630	-1.330984		protochlorophyllide reductase C, chloroplast / PCR C / NADPH-protochlorophyllide oxidoreductase C (PORC), identical to SP:O48741 protochlorophyllide reductase C, chloroplast precursor (EC 1.3.1.33) (PCR C) (NADPH-protochlorophyllide oxidoreductase C) (POR C) (Arabidopsis thaliana)
	AT1G08520	-0.3401873		magnesium-chelatase subunit chlD, chloroplast, putative / Mg-protoporphyrin IX chelatase, putative (CHLD), similar to Mg-chelatase SP:O24133 from Nicotiana tabacum, GB:AF014399 GI:2318116 from (Pisum sativum)
	AT1G44446	-1.205862		chlorophyll a oxygenase (CAO) / chlorophyll b synthase, identical to chlorophyll a oxygenase GI:5853117 from (Arabidopsis thaliana); contains Pfam PF00355 Rieske (2Fe-2S) domain ""
	AT1G58290	-0.5790407		glutamyl-tRNA reductase 1 / GluTR (HEMA1), identical to glutamyl-tRNA reductase 1, chloroplast (SP:P42804)
	AT2G20180	-0.7305975		basic helix-loop-helix (bHLH) family protein, contains Pfam domain, PF00010: Helix-loop-helix DNA-binding domain
	AT3G51820		0.3572466	chlorophyll synthetase, putative, identical to gi:972938 putative chlorophyll synthetase from Arabidopsis thaliana
	AT3G59400	-0.8828182	0.7154469	expressed protein
	AT4G15560	-0.5960555		1-deoxy-D-xylulose 5-phosphate synthase, putative / 1-deoxyxylulose-5-phosphate synthase, putative / DXP-synthase, putative (DEF) (CLA1), identical to SP:Q38854 Probable 1-deoxy-D-xylulose 5-phosphate synthase, chloroplast precursor (EC 4.1.3.37) (1-deoxyxylulose-5-phosphate synthase) (DXP synthase) (DXPS). (Mouse-ear cress) {Arabidopsis thaliana}, DEF (deficient in photosynthesis) protein (Arabi…
	AT4G18480	-0.4596571		magnesium-chelatase subunit chlI, chloroplast / Mg-protoporphyrin IX chelatase (CHLI) (CS) (CH42), identical to SP:P161127 Magnesium-chelatase subunit chlI, chloroplast precursor (Mg-protoporphyrin IX chelatase) (Protein CS/CH-42) {Arabidopsis thaliana}
	AT4G25080	-0.7260583		magnesium-protoporphyrin O-methyltransferase, putative / magnesium-protoporphyrin IX methyltransferase, putative, similar to SP:Q55467 Magnesium-protoporphyrin O-methyltransferase (EC 2.1.1.1) (Magnesium-protoporphyrin IX methyltransferase) {Synechocystis sp.}
	AT4G27430	-0.4320234		COP1-interacting protein 7 (CIP7), identical to COP1-Interacting Protein 7 (CIP7) GI:3327868 from (Arabidopsis thaliana)
	AT4G27440	-0.4262261	0.5428908	protochlorophyllide reductase B, chloroplast / PCR B / NADPH-protochlorophyllide oxidoreductase B (PORB), identical to SP:P21218 protochlorophyllide reductase B, chloroplast precursor (EC 1.3.1.33) (PCR B) (NADPH-protochlorophyllide oxidoreductase B) (POR B) (Arabidopsis thaliana)
	AT5G16440	0.6483284		similar to MutT/nudix family protein [Arabidopsis thaliana] (TAIR:At1g79690.1); similar to isopentenyl pyrophosphate:dimethyllallyl pyrophosphate isomerase [Adonis palaestina] (GB:AAF29973.1); similar to isopentenyl pyrophosphate isomerase [Pueraria montana var. lobata] (GB:AAQ84167.1); contains InterPro domain Isopentenyl-diphosphate delta-isomerase (InterPro:IPR002667); contains InterPro domain…
	AT5G18660	-0.9182753		Encodes a protein with 3,8-divinyl protochlorophyllide a 8-vinyl reductase activity. Mutants accumulate divinyl chlorophyll rather than monovinyl chlorophyll.
	AT5G45930	-0.608527		magnesium-chelatase subunit chlI, chloroplast, putative / Mg-protoporphyrin IX chelatase, putative, similar to SP:P161127 from Arabidopsis thaliana, SP:P93162 from Glycine max, SP:O22436 from Nicotiana tabacum; non-consensus AA donor splice site at exon 1, TG acceptor splice site at exon 2 ""
	AT5G54190	-2.274165		protochlorophyllide reductase A, chloroplast / PCR A / NADPH-protochlorophyllide oxidoreductase A (PORA), identical to SP:Q42536 protochlorophyllide reductase A, chloroplast precursor (EC 1.3.1.33) (PCR A) (NADPH-protochlorophyllide oxidoreductase A) (POR A) (Arabidopsis thaliana)
GO:0015996 chlorophyll catabolic process
	AT3G44880	-0.3485679	0.4497613	ACD1 (ACCELERATED CELL DEATH 1, PHEOPHORBIDE A OXYGENASE)
	AT4G22920	0.5499066		expressed protein
	AT1G19670	-0.6086484		coronatine-responsive protein / coronatine-induced protein 1 (CORI1), identical to coronatine-induced protein 1 (CORI1) GI:30912637 from (Arabidopsis thaliana)
GO:0019253 reductive pentose-phosphate cycle
	AT1G42970	-0.5566319	0.6627418	glyceraldehyde-3-phosphate dehydrogenase B, chloroplast (GAPB) / NADP-dependent glyceraldehydephosphate dehydrogenase subunit B, identical to SP:P25857 Glyceraldehyde 3-phosphate dehydrogenase B, chloroplast precursor (EC 1.2.1.13) (NADP-dependent glyceraldehydephosphate dehydrogenase subunit B) {Arabidopsis thaliana}
	AT3G04790	-0.4897153		ribose 5-phosphate isomerase-related, similar to ribose-5-phosphate isomerase GI:18654317 from (Spinacia oleracea)
	AT3G26650		0.7141311	glyceraldehyde 3-phosphate dehydrogenase A, chloroplast (GAPA) / NADP-dependent glyceraldehydephosphate dehydrogenase subunit A, identical to SP:P25856 Glyceraldehyde 3-phosphate dehydrogenase A, chloroplast precursor (EC 1.2.1.13) (NADP-dependent glyceraldehydephosphate dehydrogenase subunit A) {Arabidopsis thaliana}
	AT3G62410	-1.145936		CP12 domain-containing protein, contains Pfam domain PF02672: CP12 domain
GO:0019684 photosynthesis, light reaction
	AT1G06680	-0.3741489	0.4679385	photosystem II oxygen-evolving complex 23 (OEC23), JBC 14:211-238 (2002); identical to 23 kDa polypeptide of oxygen-evolving comlex (OEC) GB:CAA66785 GI:1769905 (Arabidopsis thaliana) ""
	AT3G01440	-1.768583		oxygen evolving enhancer 3 (PsbQ) family protein, photosystem II oxygen-evolving complex protein; contains Pfam profile PF05757: Oxygen evolving enhancer protein 3 (PsbQ) ""
	AT4G12800		0.4110119	photosystem I reaction center subunit XI, chloroplast (PSI-L) / PSI subunit V, identical to Photosystem I reaction center subunit XI, chloroplast precursor (PSI-L) (PSI subunit V) (Swiss-Prot:Q9SUI4) (Arabidopsis thaliana); contains Pfam profile PF02605: photosystem I reaction center subunit XI; contains 2 transmembrane domains ""
	AT5G08410	-0.4940681		ferredoxin-thioredoxin reductase, putative, similar to ferredoxin-thioredoxin reductase, variable chain (FTR-V, Ferredoxin- thioredoxin reductase subunit A, FTR-A) (Zea mays) SWISS-PROT:P80680
	AT5G52100	-1.122262		dihydrodipicolinate reductase family protein, weak similarity to dihydrodipicolinate reductase (Corynebacterium glutamicum) GI:311768; contains Pfam profiles PF01113: Dihydrodipicolinate reductase N-terminus, PF05173: Dihydrodipicolinate reductase C-terminus ""
	AT5G66570	-0.3682257	0.5595167	Encodes a protein which is an extrinsic subunit of photosystem II and which has been proposed to play a central role in stabilization of the catalytic manganese cluster. In <i>Arabidopsis thaliana</i> the PsbO proteins are encoded by two genes: <i>psbO1</i> and <i>psbO2</i>. PsbO1 is the major isoform in the wild-type.
	ATCG00020	-1.068197		Encodes chlorophyll binding protein D1, a part of the photosystem II reaction center core
GO:0019685 photosynthesis, dark reaction
	AT3G53920	-0.4675289		RNA polymerase sigma subunit SigC (sigC) / sigma factor 3 (SIG3), identical to sigma factor SigC (Arabidopsis thaliana) GI:5478585, sigma factor 3 (SIG3) (Arabidopsis thaliana) GI:2353175, plastid RNA polymerase sigma-subunit (Arabidopsis thaliana) GI:2398853; contains Pfam profiles PF04545: Sigma-70, region 4, PF04539: Sigma-70 region 3, PF04542: Sigma-70 region 2 ""
GO:0031425 chloroplast RNA processing
	AT3G46790	0.4651287		pentatricopeptide (PPR) repeat-containing protein, contains INTERPRO:IPR002885 PPR repeats
GO:0042548 regulation of photosynthesis, light reaction
	AT1G68830	-0.7576695		STN7 protein kinase; required for state transitions, phosphorylation of the major antenna complex (LHCII) between PSII and PSI, and light adaptation ""
GO:0042549 photosystem II stabilization
	AT3G50820	-0.666244	0.3956588	Encodes a protein which is an extrinsic subunit of photosystem II and which has been proposed to play a central role in stabilization of the catalytic manganese cluster. In <i>Arabidopsis thaliana</i> the PsbO proteins are encoded by two genes: <i>psbO1</i> and <i>psbO2</i>. PsbO2 is the minor isoform in the wild-type.
	AT5G01920	-0.8147388		protein kinase family protein, contains eukaryotic protein kinase domain, INTERPRO:IPR000719
	AT5G66570	-0.3682257	0.5595167	Encodes a protein which is an extrinsic subunit of photosystem II and which has been proposed to play a central role in stabilization of the catalytic manganese cluster. In <i>Arabidopsis thaliana</i> the PsbO proteins are encoded by two genes: <i>psbO1</i> and <i>psbO2</i>. PsbO1 is the major isoform in the wild-type.
GO:0042550 photosystem I stabilization
	AT1G55670	-0.3296088		photosystem I reaction center subunit V, chloroplast, putative / PSI-G, putative (PSAG), identical to SP:Q9S7N7; similar to SP:Q00327 Photosystem I reaction center subunit V, chloroplast precursor (PSI-G) (Photosystem I 9 kDa protein) {Hordeum vulgare}; contains Pfam profile PF01241: Photosystem I psaG / psaK ""
	AT3G11670	-0.7924827		digalactosyldiacylglycerol synthase 1 (DGD1) / MGDG:MGDG galactosyltransferase / galactolipid galactosyltransferase, identical to digalactosyldiacylglycerol synthase (DGD1) GI:5354158 (Arabidopsis thaliana)
GO:0045036 protein targeting to chloroplast
	AT2G16640	0.354412		chloroplast outer membrane protein, putative, similar to chloroplast protein import component Toc159 (Pisum sativum) GI:8489806, chloroplast outer envelope protein 86 (Pisum sativum) GI:599958, GTP-binding protein (Pisum sativum) GI:576509
GO:0045037 protein import into chloroplast stroma
	AT2G20890	-0.6430407		Chloroplast-localized Thylakoid formation1 gene product involved in vesicle-mediated formation of thylakoid membranes. Thf1 antisense lines contain abnormal chloroplasts early in leaf development (chloroplasts have loosely stacked thylakoid membranes). Expression was induced in the light and decreased under dark conditions.
	AT5G50920	-0.3159908		CLPC (HEAT SHOCK PROTEIN 93-V); ATP binding / ATPase
GO:0045038 protein import into chloroplast thylakoid membrane
	AT2G20890	-0.6430407		Chloroplast-localized Thylakoid formation1 gene product involved in vesicle-mediated formation of thylakoid membranes. Thf1 antisense lines contain abnormal chloroplasts early in leaf development (chloroplasts have loosely stacked thylakoid membranes). Expression was induced in the light and decreased under dark conditions.
	AT2G28800	-0.662787		chloroplast membrane protein (ALBINO3), Oxa1p homolog {PMID:11148275}; identical to chloroplast membrane protein ALBINO3 (Arabidopsis thaliana) GI:2209332 ""
	AT2G47450	-0.4680998		chloroplast signal recognition particle component (CAO), nearly identical to CAO (Arabidopsis thaliana) GI:4102582
	AT5G52440	-0.7129917		HCF106 protein, identical to HCF106 (Arabidopsis thaliana) GI:4894914; contains Pfam profile PF02416: mttA/Hcf106 family ""

## Sheet: Mapman
Additional file 6: Genes that are categorized into photosynthesis-related bins by MapMan and whose expression is affected in glu1-2 mutant leaves
Genes categorized into GO:0015979 (and children terms) by GOstat are coloured in orange (see sheet "GOstat")
Genes categorized into GO:0015979 (and children terms) by AmiGO are coloured in pink (see sheet "AmiGO")
		Log2 ratio glu1-2 vs WT
Bin term	AtGID	Leaves	Roots	Gene description
Bin: 1.1.1.1: PS.lightreaction.photosystem II.LHC-II
	AT1G76570	-1.126936		chlorophyll A-B binding family protein, similar to chlorophyll A-B binding protein GB:P12470 (Nicotiana plumbaginifolia); contains Pfam profile: PF00504 Chlorophyll A-B binding proteins ""
	AT2G40100	0.3811771	0.6278234	chlorophyll A-B binding protein (LHCB4.3), identical to Lhcb4:3 protein (Arabidopsis thaliana) GI:4741956; contains Pfam profile: PF00504 chlorophyll A-B binding protein ""
	AT3G08940	-0.4476939	0.4872209	chlorophyll A-B binding protein (LHCB4.2), contains Pfam profile: PF00504 chlorophyll A-B binding protein; identical to Lhcb4.2 protein GB:AAD28774 (Arabidopsis thaliana) ""
	AT3G27690	-1.393855		chlorophyll A-B binding protein (LHCB2:4), nearly identical to Lhcb2 protein (Arabidopsis thaliana) GI:4741950; similar to chlorophyll A-B binding protein 151 precursor (LHCP) GB:P27518 from (Gossypium hirsutum); contains Pfam PF00504: Chlorophyll A-B binding protein ""
	AT4G10340		0.4586675	chlorophyll A-B binding protein CP26, chloroplast / light-harvesting complex II protein 5 / LHCIIc (LHCB5), identical to SP:Q9XF89 Chlorophyll A/B-binding protein CP26, chloroplast precursor (Light-harvesting complex II protein 5) (LHCB5) (LHCIIc) {Arabidopsis thaliana}; contains Pfam profile: PF00504 chlorophyll A-B binding protein; chlorophyll a/b-binding protein CP26 in PS II, Brassica juncea,…
	AT5G54270		0.4142724	chlorophyll A-B binding protein / LHCII type III (LHCB3), identical to Lhcb3 protein (Arabidopsis thaliana) GI:4741952; contains Pfam profile PF00504: Chlorophyll A-B binding protein ""
Bin: 1.1.1.2: PS.lightreaction.photosystem II.PSII polypeptide subunits
	AT1G03600	-0.3305629	0.5931072	photosystem II family protein, similar to SP:P74367 {Synechocystis sp.}; similar to ESTs emb:Z27038, gb:AA451546, emb:Z29876, gb:T45359 and gb:R90316 ""
	AT1G05385	-0.8000111		photosystem II 11 kDa protein-related, similar to Photosystem II 11 kDa protein precursor (SP:P74367)(strain PCC 6803) {Synechocystis sp.}
	AT1G06680	-0.3741489	0.4679385	photosystem II oxygen-evolving complex 23 (OEC23), JBC 14:211-238 (2002); identical to 23 kDa polypeptide of oxygen-evolving comlex (OEC) GB:CAA66785 GI:1769905 (Arabidopsis thaliana) ""
	AT1G14150	-1.636567		oxygen evolving enhancer 3 (PsbQ) family protein, extrinsic pII protein; contains Pfam profile PF05757: Oxygen evolving enhancer protein 3 (PsbQ) ""
	AT1G34000	-1.147269		light stress-responsive one-helix protein (OHP2), contains similarity to photosystem II 22 kDa protein GI:6006279 from (Arabidopsis thaliana)
	AT1G44575	-0.4706192	0.5986884	photosystem II 22kDa protein, chloroplast / CP22 (PSBS), identical to photosystem II 22 kDa protein, chloroplast (precursor) SP:Q9XF91 from (Arabidopsis thaliana); contains Pfam profile PF00504: Chlorophyll A-B binding protein ""
	AT1G51400	-0.8853387	0.4538303	photosystem II 5 kD protein, 100% identical to GI:4836947 (F5D21.10)
	AT1G67740	-0.4461067	0.4647071	photosystem II core complex proteins psbY, chloroplast (PSBY) / L-arginine metabolising enzyme, identical to SP:O49347 Photosystem II core complex proteins psbY, chloroplast precursor (L-arginine metabolising enzyme) (L-AME) (Contains: Photosystem II protein psbY-1 (psbY-A1); Photosystem II protein psbY-2 (psbY-A2)) (Arabidopsis thaliana) ""
	AT1G76450	-0.7432281		oxygen-evolving complex-related, SP:Q9S720; contains a PsbP domain ""
	AT1G77090	-1.037835		thylakoid lumenal 29.8 kDa protein, identical to SP:O49292:TL30_ARATH (Arabidopsis thaliana);contains a PsbP domain AF370571; SIMILAR TO GI:13926195--F22K20.16 ""
	AT2G28605	-0.732447		expressed protein
	AT2G30790	-1.197066	0.6426138	photosystem II oxygen-evolving complex 23, putative, expression not detected; similar to SP:O49344 (GI:28800560 (OEC23) Arabidopsis; Non-identical EST and protein matches suggested a possible frameshift in exon 1 (a 4 base deletion between 73745 and 73746) and a different start for exon 2 (base 73645). ""
	AT2G39470	-1.025970		photosystem II reaction center PsbP family protein
	AT3G01440	-1.768583		oxygen evolving enhancer 3 (PsbQ) family protein, photosystem II oxygen-evolving complex protein; contains Pfam profile PF05757: Oxygen evolving enhancer protein 3 (PsbQ) ""
	AT3G21055	-0.3834344	0.6773055	photosystem II 5 kD protein, putative, identical to Swiss-Prot:Q39195 photosystem II 5 kDa protein, chloroplast precursor (PSII-T) (Arabidopsis thaliana)
	AT3G50820	-0.666244	0.3956588	Encodes a protein which is an extrinsic subunit of photosystem II and which has been proposed to play a central role in stabilization of the catalytic manganese cluster. In <i>Arabidopsis thaliana</i> the PsbO proteins are encoded by two genes: <i>psbO1</i> and <i>psbO2</i>. PsbO2 is the minor isoform in the wild-type.
	AT3G55330	-0.9147224		photosystem II reaction center PsbP family protein, contains Pfam profile PF01789: PsbP
	AT3G56650	-0.9882746		thylakoid lumenal 20 kDa protein, SP:Q9LXX5; PMID:11719511; F22K20.16 - Arabidopsis thaliana, EMBL:AC002291; ""
	AT4G05180	-0.5358139		oxygen-evolving enhancer protein 3, chloroplast, putative (PSBQ2), identical to SP:Q41932 Oxygen-evolving enhancer protein 3-2, chloroplast precursor (OEE3) (16 kDa subunit of oxygen evolving system of photosystem II) (OEC 16 kDa subunit) {Arabidopsis thaliana}; similar to SP:P12301 Oxygen-evolving enhancer protein 3, chloroplast precursor (OEE3) (16 kDa subunit of oxygen evolving system of photo…
	AT4G15510	-0.766213		photosystem II reaction center PsbP family protein, contains PsbP domain PF01789; identical to SP:O23403 (Arabidopsis thaliana) ""
	AT4G21280		0.5497167	oxygen-evolving enhancer protein 3, chloroplast, putative (PSBQ1) (PSBQ), identical to SP:Q9XFT3 Oxygen-evolving enhancer protein 3-1, chloroplast precursor (OEE3) (16 kDa subunit of oxygen evolving system of photosystem II) (OEC 16 kDa subunit) {Arabidopsis thaliana}; similar to SP:P12301 Oxygen-evolving enhancer protein 3, chloroplast precursor (OEE3) (16 kDa subunit of oxygen evolving system o…
	AT4G28660	-0.5536501	0.4358323	photosystem II reaction centre W (PsbW) family protein, contains Pfam profile: PF03912 photosystem II reaction centre W protein, PsbW
	AT5G02120	-1.043688		thylakoid membrane one helix protein (OHP), identical to one helix protein GI:3283057 from (Arabidopsis thaliana)
	AT5G11450	-0.4774264		oxygen-evolving complex-related, 23 kDa polypeptide of water-oxidizing complex of photosystem II, Nicotiana tabacum, EMBL:NT23WOP2B
	AT5G66570	-0.3682257	0.5595167	Encodes a protein which is an extrinsic subunit of photosystem II and which has been proposed to play a central role in stabilization of the catalytic manganese cluster. In <i>Arabidopsis thaliana</i> the PsbO proteins are encoded by two genes: <i>psbO1</i> and <i>psbO2</i>. PsbO1 is the major isoform in the wild-type.
	ATCG00020	-1.068197		Encodes chlorophyll binding protein D1, a part of the photosystem II reaction center core
	ATCG00300	-0.5950326		encodes PsbZ, which is a subunit of photosystem II. In Chlamydomonas, this protein has been shown to be essential in the interaction between PS II and the light harvesting complex II.
	ATCG00560	-0.503162		PSII L protein
Bin: 1.1.2.1: PS.lightreaction.photosystem I.LHC-I
	AT1G19150	-1.421781		chlorophyll A-B binding protein, putative / LHCI type II, putative, very strong similarity to PSI type II chlorophyll a/b-binding protein Lhca2*1 GI:541565 from (Arabidopsis thaliana); contains Pfam profile: PF00504 chlorophyll A-B binding protein ""
	AT1G45474	-0.7309777		chlorophyll A-B binding protein, putative (LHCA5), identical to Lhca5 protein (Arabidopsis thaliana) GI:4741942; contains Pfam profile: PF00504 chlorophyll A-B binding protein; similar to light-harvesting complex protein GI:22752 from (Pinus sylvestris) ""
	AT1G61520		0.4086043	chlorophyll A-B binding protein / LHCI type III (LHCA3.1), nearly identical to PSI type III chlorophyll a/b-binding protein GI:430947; contains Pfam profile: PF00504 chlorophyll A-B binding protein; similar to PSI type III chlorophyll a/b-binding protein GI:430947 from (Arabidopsis thaliana) ""
	AT3G54890		0.4457716	chlorophyll A-B binding protein / LHCI type I (CAB), identical to chlorophyll A/B-binding protein (Arabidopsis thaliana) GI:16207; contains Pfam profile: PF00504 chlorophyll A-B binding protein ""
Bin: 1.1.2.2: PS.lightreaction.photosystem I.PSI polypeptide subunits
	AT1G08380		0.4144489	expressed protein
	AT1G03130	-0.5855702		photosystem I reaction center subunit II, chloroplast, putative / photosystem I 20 kDa subunit, putative / PSI-D, putative (PSAD2), similar to SP:P12353 Photosystem I reaction center subunit II, chloroplast precursor (Photosystem I 20 kDa subunit) (PSI-D) {Spinacia oleracea}; contains Pfam profile PF02531: PsaD ""
	AT1G31330		0.4110727	photosystem I reaction center subunit III family protein, contains Pfam profile: PF02507: photosystem I reaction center subunit III
	AT1G52230	-0.5278199		photosystem I reaction center subunit VI, chloroplast, putative / PSI-H, putative (PSAH2), identical to SP:Q9SUI6; similar to PSI-H precursor (Nicotiana sylvestris) GI:407355; contains Pfam profile PF03244: Photosystem I reaction centre subunit VI ""
	AT1G55670	-0.3296088		photosystem I reaction center subunit V, chloroplast, putative / PSI-G, putative (PSAG), identical to SP:Q9S7N7; similar to SP:Q00327 Photosystem I reaction center subunit V, chloroplast precursor (PSI-G) (Photosystem I 9 kDa protein) {Hordeum vulgare}; contains Pfam profile PF01241: Photosystem I psaG / psaK ""
	AT2G20260	-0.5608523	0.5438752	photosystem I reaction center subunit IV, chloroplast, putative / PSI-E, putative (PSAE2), identical to SP:Q9S714; similar to SP:P12354 Photosystem I reaction center subunit IV, chloroplast precursor (PSI-E) {Spinacia oleracea}; contains Pfam profile PF02427: Photosystem I reaction centre subunit IV / PsaE ""
	AT2G46820	-0.518281		expressed protein
	AT3G16140	-0.3692552		photosystem I reaction center subunit VI, chloroplast, putative / PSI-H, putative (PSAH1), identical to SP:Q9SUI7; similar to PSI-H precursor (Nicotiana sylvestris) GI:407353; contains Pfam profile PF03244: Photosystem I reaction centre subunit VI ""
	AT4G02770	-0.3787846		photosystem I reaction center subunit II, chloroplast, putative / photosystem I 20 kDa subunit, putative / PSI-D, putative (PSAD1), similar to SP:P12353 Photosystem I reaction center subunit II, chloroplast precursor (Photosystem I 20 kDa subunit) (PSI-D) {Spinacia oleracea}; contains Pfam profile PF02531: PsaD ""
	AT4G12800		0.4110119	photosystem I reaction center subunit XI, chloroplast (PSI-L) / PSI subunit V, identical to Photosystem I reaction center subunit XI, chloroplast precursor (PSI-L) (PSI subunit V) (Swiss-Prot:Q9SUI4) (Arabidopsis thaliana); contains Pfam profile PF02605: photosystem I reaction center subunit XI; contains 2 transmembrane domains ""
	AT4G28750		0.505233	photosystem I reaction center subunit IV, chloroplast, putative / PSI-E, putative (PSAE1), identical to SP:Q9S831; similar to SP:P12354 Photosystem I reaction center subunit IV, chloroplast precursor (PSI-E) {Spinacia oleracea}; contains Pfam profile PF02427: Photosystem I reaction centre subunit IV / PsaE ""
	AT5G64040	-0.4597107	0.3864294	photosystem I reaction center subunit PSI-N, chloroplast, putative / PSI-N, putative (PSAN), SP:P49107; Plant Physiol. 109 (3), 1126 (1995); similar to SP:P31093 Photosystem I reaction centre subunit N, chloroplast precursor (PSI- N) {Hordeum vulgare} ""
	ATCG00340	-1.055793		Encodes the D1 subunit of photosystem I and II reaction centers.
	ATCG00510	-0.6539189		PSI I protein
Bin: 1.1.3: PS.lightreaction.cytochrome b6/f
	AT2G26500		0.5982643	cytochrome b6f complex subunit (petM), putative, nearly identical to cytochrome b6f complex subunit (GI:3090403) (Arabidopsis thaliana); alternative splice forms exist ""
	AT4G03280		0.6203406	cytochrome B6-F complex iron-sulfur subunit, chloroplast / Rieske iron-sulfur protein / plastoquinol-plastocyanin reductase (petC), identical to gi:9843639; identical to cDNA rieske iron-sulfur protein precursor (petC) GI:5725449 ""
Bin: 1.1.4: PS.lightreaction.ATP synthase
	AT2G31040	-0.4318673		ATP synthase protein I -related, contains weaks similarity to Swiss-Prot:P08443 ATP synthase protein I (Synechococcus sp.)
	AT4G00895	-0.3750172		ATP synthase delta chain-related, contains weak similarity to Swiss-Prot:P32980 ATP synthase delta chain, chloroplast precursor (Nicotiana tabacum)
	AT4G04640	-0.5093582	0.3313557	ATP synthase gamma chain 1, chloroplast (ATPC1), identical to SP:Q01908 ATP synthase gamma chain 1, chloroplast precursor (EC 3.6.3.14) {Arabidopsis thaliana}
	AT4G09650	-0.7506074	0.430851	ATP synthase delta chain, chloroplast, putative / H(+)-transporting two-sector ATPase, delta (OSCP) subunit, putative, similar to SP:P32980 ATP synthase delta chain, chloroplast precursor (EC 3.6.3.14) {Nicotiana tabacum}; contains Pfam profile PF00213: ATP synthase F1, delta subunit ""
	AT4G32260	-0.4552430		ATP synthase family, contains Pfam profile: PF00430 ATP synthase B/B' CF(0); identical to cDNA chloroplast ATP synthase beta chain precursor (atpG) GI:5730140 ""
Bin: 1.1.5.1: PS.lightreaction.other electron carrier (ox/red).plastocyanin
	AT1G76100	-0.8579543		plastocyanin, identical to plastocyanin GI:1865683 from (Arabidopsis thaliana)
Bin: 1.1.5.2: PS.lightreaction.other electron carrier (ox/red).ferredoxin
	AT1G10960	-0.4165611	0.4450515	ferredoxin, chloroplast, putative, strong similarity to FERREDOXIN PRECURSOR GB:P16972 (SP:P16972) from (Arabidopsis thaliana)
	AT3G16250	-1.174593		ferredoxin-related, contains Pfam profile: PF00111 2Fe-2S iron-sulfur cluster binding domains
	AT4G32590	-0.7227531		ferredoxin-related, contains Pfam profile: PF00111 2Fe-2S iron-sulfur cluster binding domain
	AT5G07950	0.4581039		expressed protein, ferredoxin (2Fe-2S), Arabidopsis thaliana, PIR:B71412
Bin: 1.1.5.3: PS.lightreaction.other electron carrier (ox/red).ferredoxin reductase
	AT1G20020	-0.3054765	0.5383182	ferredoxin--NADP(+) reductase, putative / adrenodoxin reductase, putative, strong similarity to Ferredoxin--NADP reductase, chloroplast precursor (EC 1.18.1.2) (FNR) from {Pisum sativum} SP:P10933, {Mesembryanthemum crystallinum} SP:P41343, {Spinacia oleracea} SP:P00455, (Capsicum annuum) GI:6899972
	AT5G66190	-0.5535231	0.5896701	ferredoxin--NADP(+) reductase, putative / adrenodoxin reductase, putative, strong similarity to Ferredoxin--NADP reductase, chloroplast precursor (EC 1.18.1.2) (FNR) from {Pisum sativum} SP:P10933, {Mesembryanthemum crystallinum} SP:P41343, {Spinacia oleracea} SP:P00455; identical to cDNA ferredoxin-NADP+ reductase precursor (petH) GI:5730138 ""
Bin: 1.3.3: PS.calvin cyle.phosphoglycerate kinase
	AT1G56190	-0.3678863		phosphoglycerate kinase, putative, similar to SP:P41758 Phosphoglycerate kinase, chloroplast precursor (EC 2.7.2.3) {Chlamydomonas reinhardtii}; contains Pfam profile PF00162: phosphoglycerate kinase ""
	AT3G12780	-0.394457	0.3415027	phosphoglycerate kinase, putative, similar to SP:P41758 Phosphoglycerate kinase, chloroplast precursor (EC 2.7.2.3) {Chlamydomonas reinhardtii}; contains Pfam profile PF00162: phosphoglycerate kinase ""
Bin: 1.3.4: PS.calvin cyle.GAP
	AT1G12900	-0.5997847	0.6671141	glyceraldehyde 3-phosphate dehydrogenase, chloroplast, putative / NADP-dependent glyceraldehydephosphate dehydrogenase, putative, similar to SP:P25856 Glyceraldehyde 3-phosphate dehydrogenase A, chloroplast precursor (EC 1.2.1.13) (NADP-dependent glyceraldehydephosphate dehydrogenase subunit A) {Arabidopsis thaliana}; contains Pfam profiles PF02800: Glyceraldehyde 3-phosphate dehydrogenase C-term…
	AT1G42970	-0.5566319	0.6627418	glyceraldehyde-3-phosphate dehydrogenase B, chloroplast (GAPB) / NADP-dependent glyceraldehydephosphate dehydrogenase subunit B, identical to SP:P25857 Glyceraldehyde 3-phosphate dehydrogenase B, chloroplast precursor (EC 1.2.1.13) (NADP-dependent glyceraldehydephosphate dehydrogenase subunit B) {Arabidopsis thaliana}
	AT2G24270	-0.4491177	0.8551621	NADP-dependent glyceraldehyde-3-phosphate dehydrogenase, putative, similar to NADP-dependent glyceraldehyde-3-phosphate dehydrogenase (NON-phosphorylating glyceraldehyde 3-phosphate; glyceraldehyde-3-phosphate dehydrogenase (NADP+)) (Nicotiana plumbaginifolia) SWISS-PROT:P93338 ""
	AT3G26650		0.7141311	glyceraldehyde 3-phosphate dehydrogenase A, chloroplast (GAPA) / NADP-dependent glyceraldehydephosphate dehydrogenase subunit A, identical to SP:P25856 Glyceraldehyde 3-phosphate dehydrogenase A, chloroplast precursor (EC 1.2.1.13) (NADP-dependent glyceraldehydephosphate dehydrogenase subunit A) {Arabidopsis thaliana}
Bin: 1.3.6: PS.calvin cyle.aldolase
	AT2G01140	0.5039438		fructose-bisphosphate aldolase, putative, similar to plastidic aldolase NPALDP1 from Nicotiana paniculata (GI:4827251); contains Pfam profile PF00274 Fructose-bisphosphate aldolase class-I ""
	AT2G21330	-0.8893656	0.896742	fructose-bisphosphate aldolase, putative, strong similarity to plastidic fructose-bisphosphate aldolase (EC 4.1.2.13) from Nicotiana paniculata (NPALDP1) (GI:4827251), Oryza sativa, PIR2:T02057 (SP:Q40677)
	AT4G26520	-1.051982		fructose-bisphosphate aldolase, cytoplasmic, identical to SP:P22197 Fructose-bisphosphate aldolase, cytoplasmic isozyme (EC 4.1.2.13) {Arabidopsis thaliana}
	AT4G26530	-2.551656		fructose-bisphosphate aldolase, putative, strong similarity to SP:P22197 Fructose-bisphosphate aldolase, cytoplasmic isozyme (EC 4.1.2.13) {Arabidopsis thaliana}
	AT4G38970		0.8139746	fructose-bisphosphate aldolase, putative, strong similarity to plastidic fructose-bisphosphate aldolase (EC 4.1.2.13) from Nicotiana paniculata (NPALDP1) (GI:4827251), Oryza sativa, PIR2:T02057 (SP:Q40677)
	AT5G03690	0.5562676		fructose-bisphosphate aldolase, putative, similar to PIR:S65073 fructose-bisphosphate aldolase (EC 4.1.2.13) isoenzyme C-1, cytosolic (Oryza sativa); contains Pfam profile PF00274 Fructose-bisphosphate aldolase class-I ""
Bin: 1.3.7: PS.calvin cyle.FBPase
	AT3G54050	-0.5995872	0.5083605	fructose-1,6-bisphosphatase, putative / D-fructose-1,6-bisphosphate 1-phosphohydrolase, putative / FBPase, putative, strong similarity to fructose-1,6-bisphosphatase (Brassica napus) GI:289367; identical to SP:P25851 Fructose-1,6-bisphosphatase, chloroplast precursor (EC 3.1.3.11) (D-fructose-1,6-bisphosphate 1-phosphohydrolase) (FBPase) {Arabidopsis thaliana}; contains Pfam profile PF00316: fruc…
	AT5G64380	-1.027986		fructose-1,6-bisphosphatase family protein, similar to SP:P22418 Fructose-1,6-bisphosphatase, chloroplast precursor (EC 3.1.3.11) (D-fructose-1,6-bisphosphate 1-phosphohydrolase) (FBPase) {Spinacia oleracea}; contains Pfam profile PF00316: fructose-1,6-bisphosphatase ""
Bin: 1.3.8: PS.calvin cyle.transketolase
	AT2G45290	1.183099		transketolase, putative, strong similarity to transketolase 1 (Capsicum annuum) GI:3559814; contains Pfam profiles PF02779: Transketolase, pyridine binding domain, PF02780: Transketolase, C-terminal domain, PF00456: Transketolase, thiamine diphosphate binding domain ""
Bin: 1.3.9: PS.calvin cyle.seduheptulose bisphosphatase
	AT3G55800	-0.8813603	0.6723624	Encodes the chloroplast enzyme sedoheptulose-1,7-bisphosphatase (SBPase), involved in the carbon reduction of the Calvin cycle. Increase in SBPase activity in transgenic lines accumulate up to 50% more sucrose and starch than wild-type.
Bin: 1.3.10: PS.calvin cyle.Rib5P Isomerase
	AT1G71100	0.7731355		ribose 5-phosphate isomerase-related, similar to ribose-5-phosphate isomerase GI:18654317 from (Spinacia oleracea)
	AT3G04790	-0.4897153		ribose 5-phosphate isomerase-related, similar to ribose-5-phosphate isomerase GI:18654317 from (Spinacia oleracea)
	AT5G44520	-1.287367		ribose 5-phosphate isomerase-related, low similarity to SP:P47968 Ribose 5-phosphate isomerase (EC 5.3.1.6) (Phosphoriboisomerase) {Mus musculus}
Bin: 1.3.12: PS.calvin cyle.PRK
	AT1G32060	-0.5892187	0.8752054	phosphoribulokinase (PRK) / phosphopentokinase, nearly identical to SP:P25697 Phosphoribulokinase, chloroplast precursor (EC 2.7.1.19) (Phosphopentokinase) (PRKASE) (PRK) {Arabidopsis thaliana}
Bin: 1.3.13: PS.calvin cyle.rubisco interacting
	AT1G14030	-0.3462348		ribulose-1,5 bisphosphate carboxylase oxygenase large subunit N-methyltransferase, putative, strong similarity to SP:P94026 Ribulose-1,5 bisphosphate carboxylase/oxygenase large subunit N- methyltransferase, chloroplast precursor (EC 2.1.1.127) ((Ribulose- bisphosphate-carboxylase)-lysine N-methyltransferase) {Nicotiana tabacum}; contains Pfam profile PF00856: SET domain; Rare GC intron splice si…
	AT2G39730		0.6352351	ribulose bisphosphate carboxylase/oxygenase activase / RuBisCO activase, identical to SWISS-PROT:P10896 ribulose bisphosphate carboxylase/oxygenase activase, chloroplast precursor (RuBisCO activase, RA)(Arabidopsis thaliana)
Bin: 19.1: tetrapyrrole synthesis.glu-tRNA synthetase
	AT3G25660	-0.4019342		glutamyl-tRNA(Gln) amidotransferase, putative, similar to SP:O06491 Glutamyl-tRNA(Gln) amidotransferase subunit A (EC 6.3.5.-) {Bacillus subtilis}; contains Pfam profile PF01425: Amidase ""
	AT5G26710	0.4581436		glutamate-tRNA ligase, putative / glutamyl-tRNA synthetase, putatuve / GluRS, putative, identical to gi:3435196
Bin: 19.2: tetrapyrrole synthesis.glu-tRNA reductase
	AT1G58290	-0.5790407		glutamyl-tRNA reductase 1 / GluTR (HEMA1), identical to glutamyl-tRNA reductase 1, chloroplast (SP:P42804)
Bin: 19.3: tetrapyrrole synthesis.GSA
	AT5G63570	-0.3674556		glutamate-1-semialdehyde 2,1-aminomutase 1 (GSA 1) / glutamate-1-semialdehyde aminotransferase 1 (GSA-AT 1), identical to GSA 1 (SP:P42799)
Bin: 19.6: tetrapyrrole synthesis.uroporphyrinogen III synthase
	AT2G26540	-0.4167229		uroporphyrinogen-III synthase family protein, contains Pfam PF02602: uroporphyrinogen-III synthase; weak similarity to Porphyrin biosynthesis protein HEMD)) (Uroporphyrinogen III methylase) (UROM); Uroporphyrinogen-III synthase (EC 4.2.1.75) (Swiss-Prot:Q59294) (Clostridium josui) ""
Bin: 19.7: tetrapyrrole synthesis.uroporphyrinogen decarboxylase
	AT2G40490	-0.5810729		uroporphyrinogen decarboxylase, putative / UPD, putative, similar to uroporphyrinogen decarboxylase (chloroplast) from Nicotiana tabacum (SP:Q42967), Hordeum vulgare (SP:Q42855), Zea mays (SP:O81220); contains Pfam domain uroporphyrinogen decarboxylase (URO-D) PF01208 ""
	AT3G14930	-0.542362		uroporphyrinogen decarboxylase, putative / UPD, putative, similar to uroporphyrinogen decarboxylase (chloroplast) from Nicotiana tabacum (SP:Q42967), Hordeum vulgare (SP:Q42855), Zea mays (SP:O81220); contains Pfam domain uroporphyrinogen decarboxylase (URO-D) PF01208 ""
Bin: 19.8: tetrapyrrole synthesis.coproporphyrinogen III oxidase
	AT1G03475	-0.3432936		coproporphyrinogen III oxidase, putative / coproporphyrinogenase, putative / coprogen oxidase, putative, similar to coproporphyrinogen III oxidase, chloroplast (precursor) from Glycine max (SP:P35055), Nicotiana tabacum (SP:Q42946), Hordeum vulgare (SP:Q42840), ESTs gb:AA586260 and dbj:D48620; contains Pfam domain coproporphyrinogen III oxidase, aerobic (PF01218) ""
	AT4G03205		0.4378438	coproporphyrinogen III oxidase, putative / coproporphyrinogenase, putative / coprogen oxidase, putative
Bin: 19.9: tetrapyrrole synthesis.protoporphyrin IX oxidase
	AT4G01690	-0.5118687		protoporphyrinogen oxidase (PPOX), identical to SP:P55826
	AT5G14220	-0.3846883		protoporphyrinogen oxidase, putative, similar to protoporphyrinogen IX oxidase, mitochondrial (PPO II) from Nicotiana tabacum (SP:O24164), Glycine max, AB025102, Spinacia oleracea (GI:14349153); contains Pfam amine oxidase, flavin-containing domain (PF015930) ""
Bin: 19.10: tetrapyrrole synthesis.magnesium chelatase
	AT1G08520	-0.3401873		magnesium-chelatase subunit chlD, chloroplast, putative / Mg-protoporphyrin IX chelatase, putative (CHLD), similar to Mg-chelatase SP:O24133 from Nicotiana tabacum, GB:AF014399 GI:2318116 from (Pisum sativum)
	AT4G18480	-0.4596571		magnesium-chelatase subunit chlI, chloroplast / Mg-protoporphyrin IX chelatase (CHLI) (CS) (CH42), identical to SP:P161127 Magnesium-chelatase subunit chlI, chloroplast precursor (Mg-protoporphyrin IX chelatase) (Protein CS/CH-42) {Arabidopsis thaliana}
	AT5G13630	-0.575629	0.6123594	magnesium-chelatase subunit chlH, chloroplast, putative / Mg-protoporphyrin IX chelatase, putative (CHLH), nearly identical to magnesium chelatase subunit GI:1154627 from (Arabidopsis thaliana); contains Pfam profile: PF02514 CobN/magnesium chelatase family protein ""
	AT5G45930	-0.608527		magnesium-chelatase subunit chlI, chloroplast, putative / Mg-protoporphyrin IX chelatase, putative, similar to SP:P161127 from Arabidopsis thaliana, SP:P93162 from Glycine max, SP:O22436 from Nicotiana tabacum; non-consensus AA donor splice site at exon 1, TG acceptor splice site at exon 2 ""
Bin: 19.11: tetrapyrrole synthesis.magnesium protoporphyrin IX methyltransferase
	AT4G25080	-0.7260583		magnesium-protoporphyrin O-methyltransferase, putative / magnesium-protoporphyrin IX methyltransferase, putative, similar to SP:Q55467 Magnesium-protoporphyrin O-methyltransferase (EC 2.1.1.1) (Magnesium-protoporphyrin IX methyltransferase) {Synechocystis sp.}
Bin: 19.12: tetrapyrrole synthesis.magnesium-protoporphyrin IX monomethyl ester (oxidative) cyclase
	AT3G56940	-0.3101385	0.3716328	dicarboxylate diiron protein, putative (Crd1), similar to leucine-containing zipper protein At103 GP:6911864; contains Pfam profile PF05447: Copper response defect 1 (CRD1) ""
Bin: 19.13: tetrapyrrole synthesis.divinyl chlorophyllide-a 8-vinyl-reductase
	AT5G18660	-0.9182753		Encodes a protein with 3,8-divinyl protochlorophyllide a 8-vinyl reductase activity. Mutants accumulate divinyl chlorophyll rather than monovinyl chlorophyll.
Bin: 19.14: tetrapyrrole synthesis.protochlorophyllide reductase
	AT1G03630	-1.330984		protochlorophyllide reductase C, chloroplast / PCR C / NADPH-protochlorophyllide oxidoreductase C (PORC), identical to SP:O48741 protochlorophyllide reductase C, chloroplast precursor (EC 1.3.1.33) (PCR C) (NADPH-protochlorophyllide oxidoreductase C) (POR C) (Arabidopsis thaliana)
	AT4G27440	-0.4262261	0.5428908	protochlorophyllide reductase B, chloroplast / PCR B / NADPH-protochlorophyllide oxidoreductase B (PORB), identical to SP:P21218 protochlorophyllide reductase B, chloroplast precursor (EC 1.3.1.33) (PCR B) (NADPH-protochlorophyllide oxidoreductase B) (POR B) (Arabidopsis thaliana)
	AT5G54190	-2.274165		protochlorophyllide reductase A, chloroplast / PCR A / NADPH-protochlorophyllide oxidoreductase A (PORA), identical to SP:Q42536 protochlorophyllide reductase A, chloroplast precursor (EC 1.3.1.33) (PCR A) (NADPH-protochlorophyllide oxidoreductase A) (POR A) (Arabidopsis thaliana)
Bin: 19.15: tetrapyrrole synthesis.chlorophyll synthase
	AT3G51820		0.3572466	chlorophyll synthetase, putative, identical to gi:972938 putative chlorophyll synthetase from Arabidopsis thaliana
Bin: 19.16: tetrapyrrole synthesis.chlorophyll b synthase
	AT1G44446	-1.205862		chlorophyll a oxygenase (CAO) / chlorophyll b synthase, identical to chlorophyll a oxygenase GI:5853117 from (Arabidopsis thaliana); contains Pfam PF00355 Rieske (2Fe-2S) domain ""
Bin: 19.20: tetrapyrrole synthesis.ferrochelatase
	AT2G30390	-0.5690082		ferrochelatase II, identical to Swiss-Prot:O04921 ferrochelatase II, chloroplast precursor (EC 4.99.1.1) (Protoheme ferro-lyase) (Heme synthetase) (Arabidopsis thaliana)
	AT5G26030	0.4650211		ferrochelatase I, identical to Swiss-Prot:P42043 ferrochelatase I, chloroplast/mitochondrial precursor (EC 4.99.1.1) (Protoheme ferro-lyase) (Heme synthetase) (Arabidopsis thaliana)
Bin: 19.21: tetrapyrrole synthesis.heme oxygenase
	AT1G69720	-0.6146172		heme oxygenase 3 (HO3), similar to heme oxygenase 3 (Arabidopsis thaliana) gi:14485563:gb:AAK63006
	AT2G26550	-0.4574291		heme oxygenase 2 (HO2), similar to heme oxygenase 2 (Arabidopsis thaliana) gi:4530595:gb:AAD22109
Bin: 19.30: tetrapyrrole synthesis.urogen III methylase
	AT5G40850	1.370329		urophorphyrin III methylase (UPM1), identical to urophorphyrin III methylase (GI:1146165) (Arabidopsis thaliana); similar to s-adenosyl-L-methionine-dependent uroporphyrinogen III methyltransferase (GI:1490606) (Arabidopsis thaliana); similar to Diphthine synthase (Diphtamide biosynthesis methyltransferase) (DPH5) (SP:P32469) (Saccharomyces cerevisiae); contains Pfam PF00590 : Tetrapyrrole (Corri…
Bin: 19.40: tetrapyrrole synthesis.regulation
	AT3G59400	-0.8828182	0.7154469	expressed protein
Bin: 19.99: tetrapyrrole synthesis.unspecified
	AT3G02280	0.4308887		flavodoxin family protein, low similarity to SP:Q05001 NADPH-cytochrome P450 reductase (EC 1.6.2.4) {Catharanthus roseus}, similar to NADPH-dependent FMN and FAD containing oxidoreductase (Homo sapiens) GI:6694369; contains Pfam profiles PF00258: flavodoxin, PF00667: FAD binding domain, PF00175: Oxidoreductase NAD-binding domain ""
