# Supplementary material for: Transcriptional profiling of an Fd-GOGAT1/GLU1 mutant in Arabidopsis thaliana reveals a multiple stress response and extensive reprogramming of the transcriptome
Source: BMC Genomics. 2010 Mar 22;11:190. doi: 10.1186/1471-2164-11-190 (PMC2858750; doi:10.1186/1471-2164-11-190)
Supplement: Additional file 7 — Transcription factors. Genes encoding WRKY, C2H2, CCCH, MYB, bHLH or AP2/ERF transcription factors and that show different expression in the glu1-2 mutant. [file 1471-2164-11-190-S7.XLS]

## Sheet: WRKY
Additional file 7: Genes affected in the glu1-2 mutant that encode members of the major groups of transcription factors (6 sheets with one family per sheet).
WRKY transcription factor-encoding genes affected in glu1-2 leaves
Genes are ranked according to their attributed numbers.
Rank	Transcription factor	AtGID	Log2 ratio glu1-2 vs WT		Gene description
-2529	WRKY1/ZAP1	AT2G04880	-0.3371395		WRKY family transcription factor (ZAP1), identical to ZAP1 GI:1064883 from (Arabidopsis thaliana); contains Pfam profile: PF03106 WRKY DNA -binding domain ""
1202	WRKY6	AT1G62300	0.6687064		WRKY family transcription factor, similar to putative DNA-binding protein GI:7268215 from (Arabidopsis thaliana)
1613	WRKY15	AT2G23320	0.5574755		WRKY family transcription factor, identical to WRKY DNA-binding protein 15 GI:13506742 from (Arabidopsis thaliana)
-1425	WRKY17	AT2G24570	-0.5602341		WRKY family transcription factor, identical to WRKY transcription factor 17 GI:15991743 from (Arabidopsis thaliana)
-1473	WRKY22	AT4G01250	-0.5512628		WRKY family transcription factor, contains Pfam profile: PF03106 WRKY DNA -binding domain
141	WRKY25	AT2G30250	1.786804		WRKY family transcription factor
293	WRKY26	AT5G07100	1.310439		WRKY family transcription factor, SPF1 protein - Ipomoea batatas (sweet potato), PIR:S51529
1816	WRKY33	AT2G38470	0.5125377		WRKY family transcription factor, contains Pfam profile: PF03106 WRKY DNA -binding domain; ""
2310	WRKY39	AT3G04670	0.4207867		WRKY family transcription factor, similar to elicitor response element binding protein WRKY3 isolog GB:AAB63078 (Arabidopsis thaliana)
626	WRKY40	AT1G80840	0.93434		WRKY family transcription factor, similar to WRKY transcription factor GB:BAA87058 GI:6472585 from (Nicotiana tabacum)
606	WRKY45	AT3G01970	0.9523871		WRKY family transcription factor, similar to WRKY1 GB:AAC49527 (Petroselinum crispum)
836	WRKY47	AT4G01720	0.8217743		WRKY family transcription factor, similar to wild oat DNA-binding protein ABF2, GenBank accession number Z48431
-95	WRKY54	AT2G40750	-1.572525		WRKY family transcription factor, contains Pfam profile: PF03106 WRKY DNA -binding domain
1925	WRKY57	AT1G69310	0.4919255		WRKY family transcription factor, contains Pfam profile: PF03106 WRKY DNA -binding domain
868	WRKY60	AT2G25000	0.8047339		WRKY family transcription factor, contains Pfam profile: PF03106 WRKY DNA -binding domain
-63	WRKY70	AT3G56400	-1.747059		WRKY family transcription factor, DNA-binding protein 4 WRKY4 - Nicotiana tabacum, EMBL:AF193771
2208	WRKY75	AT5G13080	0.438494		WRKY family transcription factor, WRKY DNA binding protein - Solanum tuberosum, EMBL:AJ278507
-1361		AT3G29185	-0.5755057		similar to WRKY11 [Oryza sativa (japonica cultivar-group)] (GB:AAQ20911.1)
WRKY transcription factor-encoding genes affected in glu1-2 roots
Genes are ranked according to their attributed numbers.
Rank	Transcription factor	AtGID	Log2 ratio glu1-2 vs WT		Gene description
-242	WRKY22	AT4G01250	-0.4199709		WRKY family transcription factor, contains Pfam profile: PF03106 WRKY DNA -binding domain
-203	WRKY31	AT4G22070	-0.4795458		WRKY family transcription factor, identical to WRKY transcription factor 31 (WRKY31) GI:15990589 from (Arabidopsis thaliana)
-282	WRKY33	AT2G38470	-0.3356146		WRKY family transcription factor, contains Pfam profile: PF03106 WRKY DNA -binding domain; ""
-51	WRKY70	AT3G56400	-0.8066931		WRKY family transcription factor, DNA-binding protein 4 WRKY4 - Nicotiana tabacum, EMBL:AF193771

## Sheet: C2H2
C2H2 transcription factor-encoding genes affected in glu1-2 leaves
Genes are ranked according to their induction levels
Rank	Transcription factor	AtGID	Log2 ratio glu1-2 vs WT	Gene description
95	ZAT12	AT5G59820	2.080699	zinc finger (C2H2 type) family protein (ZAT12), identical to zinc finger protein ZAT12 (Arabidopsis thaliana) gi:1418325:emb:CAA67232
193	FZF	AT2G24500	1.586696	zinc finger (C2H2 type) family protein, contains Pfam profile: PF00096 zinc finger, C2H2 type
232	ZAT10	AT1G27730	1.455302	zinc finger (C2H2 type) family protein (ZAT10) / salt-tolerance zinc finger protein (STZ), identical to salt-tolerance zinc finger protein GB:CAA64820 GI:1565227 from (Arabidopsis thaliana); contains Pfam domain, PF00096: Zinc finger, C2H2 type; identical to cDNA zinc finger protein STZ/ZAT10 (STZ/ZAT10) GI:9965730 ""
423		AT3G44750	1.136509	histone deacetylase, putative (HD2A), contains Pfam domain, PF00096: Zinc finger, C2H2 type; identical to cDNA putative histone deacetylase (HD2A) GI:11066134 ""
427	AtC3H66	AT5G58620	1.133622	zinc finger (CCCH-type) family protein, contains Pfam domain, PF00642: Zinc finger C-x8-C-x5-C-x3-H type (and similar) and Pfam domain, PF00023: Ankyrin repeat
441		AT2G36930	1.114660	zinc finger (C2H2 type) family protein, contains Prosite PS00028: Zinc finger, C2H2 type, domain; weak similarity to Zinc finger protein T86 (Swiss-Prot:O00488) (Homo sapiens) ""
464		AT3G02790	1.089272	zinc finger (C2H2 type) family protein, contains Pfam profile: PF00096 zinc finger, C2H2 type
1021		AT5G04340	0.7315209	zinc finger (C2H2 type) family protein, contains Pfam domain, PF00096: Zinc finger, C2H2 type
1253		AT4G12240	0.649008	zinc finger (C2H2 type) family protein, contains Pfam domain, PF00096: Zinc finger, C2H2 type
1356	AZF2	AT3G19580	0.6174968	zinc finger (C2H2 type) protein 2 (AZF2), identical to Cys2/His2-type zinc finger protein 2 (Arabidopsis thaliana) gi:6009885:dbj:BAA85107
1939		AT1G74250	0.4886123	DNAJ heat shock N-terminal domain-containing protein, contains Pfam domains PF00226: DnaJ domain and PF00096: Zinc finger, C2H2 type
2626		AT5G16470	0.3608569	zinc finger (C2H2 type) family protein, contains Pfam profile: PF00096 zinc finger, C2H2 type
2691	SE	AT2G27100	0.3478006	C2H2 zinc-finger protein SERRATE (SE), identical to C2H2 zinc-finger protein SERRATE GI:14486602 from (Arabidopsis thaliana)
-2532		AT5G10970	-0.3362765	zinc finger (C2H2 type) family protein, contains zinc finger, C2H2 type domain, Prosite:PS00028
-2439	ZFP7	AT1G24625	-0.3624375	zinc finger (C2H2 type) family protein (ZFP7), identical to zinc finger protein, ZFP7 gi:790685:gb:AAA87303; contains Pfam domain, PF00096: Zinc finger, C2H2 type ""
-2354		AT1G75710	-0.3821527	zinc finger (C2H2 type) family protein, contains zinc finger, C2H2 type, domain, PROSITE:PS00028
-2231		AT3G57480	-0.4046702	zinc finger (C2H2 type, AN1-like) family protein, contains Pfam domain, PF00096: Zinc finger, C2H2 type; contains Pfam domain, PF01428: AN1-like Zinc finger ""
-2222	ZAT5	AT2G28200	-0.4061883	similar to zinc finger (C2H2 type) family protein [Arabidopsis thaliana] (TAIR:At5g04390.1); similar to putative zinc finger protein [Pisum sativum] (GB:CAA60828.1); contains InterPro domain Zn-finger, C2H2 type (InterPro:IPR007087) ""
-1715	ZFP4	AT1G66140	-0.4993073	zinc finger (C2H2 type) family protein, contains Pfam domain, PF00096: Zinc finger, C2H2 type
-928		AT5G54630	-0.7041064	zinc finger protein-related, contains Prosite:PS00028 Zinc finger, C2H2 type, domain
-576		AT4G17810	-0.8624135	similar to zinc finger (C2H2 type) family protein [Arabidopsis thaliana] (TAIR:At2g37740.1); similar to OSJNBa0086O06.19 [Oryza sativa (japonica cultivar-group)] (GB:XP_473719.1); contains InterPro domain Zn-finger, C2H2 type (InterPro:IPR007087) ""
C2H2 transcription factor-encoding genes affected in glu1-2 roots
Genes are ranked according to their induction levels
Rank	Transcription factor	AtGID	Log2 ratio glu1-2 vs WT	Gene description
74		AT3G13810	0.742622	zinc finger (C2H2 type) family protein, similar to finger protein pcp1 GB:S48856 from (Solanum tuberosum) contains Pfam domain, PF00096: Zinc finger, C2H2 type
89		AT5G10970	0.7047786	zinc finger (C2H2 type) family protein, contains zinc finger, C2H2 type domain, Prosite:PS00028
-230		AT5G22890	-0.4405872	zinc finger (C2H2 type) family protein, contains Pfam domain PF00096: Zinc finger, C2H2 type
-88		AT2G28710	-0.6766246	zinc finger (C2H2 type) family protein, contains Pfam domain, PF00096: Zinc finger, C2H2 type

## Sheet: CCCH
CCCH-type transcription factor-encoding genes affected in glu1-2 leaves.
The genes are ranked following their induction levels. Nomenclature according to Wang et al. (2008).
Rank	Transcription factor	AtGID	Log2 ratio glu1-2 vs WT	Gene description
419	AtC3H53	AT5G07060	1.141256	zinc finger (CCCH-type) family protein, contains Pfam domain, PF00642: Zinc finger C-x8-C-x5-C-x3-H type (and similar)
427	AtC3H66	AT5G58620	1.133622	zinc finger (CCCH-type) family protein, contains Pfam domain, PF00642: Zinc finger C-x8-C-x5-C-x3-H type (and similar) and Pfam domain, PF00023: Ankyrin repeat
494	AtC3H3	AT1G04990	1.054836	zinc finger (CCCH-type) family protein, contains Pfam domain, PF00642: Zinc finger C-x8-C-x5-C-x3-H type (and similar)
733	AtC3H31	AT2G47680	0.8697988	zinc finger (CCCH type) helicase family protein, similar to SP:Q28141 ATP-dependent RNA helicase A (Nuclear DNA helicase II) (DEAD-box protein 9) {Bos taurus}; contains Pfam profiles PF00271: Helicase conserved C-terminal domain, PF00642: Zinc finger C-x8-C-x5-C-x3-H type (and similar) ""
978	AtC3H24	AT2G28450	0.7478079	zinc finger (CCCH-type) family protein, contains Pfam domain, PF00642: Zinc finger C-x8-C-x5-C-x3-H type (and similar)
1137	AtC3H39	AT3G19360	0.6893333	zinc finger (CCCH-type) family protein, contains Pfam domain, PF00642: Zinc finger C-x8-C-x5-C-x3-H type (and similar)
1543	AtC3H29/AtSZF2	AT2G40140	0.5743781	zinc finger (CCCH-type) family protein, contains Pfam domain, PF00642: Zinc finger C-x8-C-x5-C-x3-H type (and similar) and Pfam domain, PF00023: Ankyrin repeat
1601	AtC3H26	AT2G32930	0.5613774	zinc finger (CCCH-type) family protein, contains Pfam domain, PF00642: Zinc finger C-x8-C-x5-C-x3-H type (and similar)
1676	XXXX;AtC3H51	AT1G01350;AT5G06420""	0.5450855	[AT1G01350, zinc finger (CCCH-type/C3HC4-type RING finger) family protein, similar to SP:O15541 Zinc finger protein 183 {Homo sapiens}; contains Pfam profiles PF04396: Protein of unknown function, DUF537, PF00097: Zinc finger, C3HC4 type (RING finger), PF00642: Zinc finger C-x8-C-x5-C-x3-H type (and similar) ];[AT5G06420, zinc finger (CCCH-type/C3HC4-type RING finger) family protein, contains Pfa…
2309	AtC3H17	AT2G02160	0.4207955	zinc finger (CCCH-type) family protein, contains Pfam domain, PF00642: Zinc finger C-x8-C-x5-C-x3-H type (and similar)
2477	AtC3H21	AT2G20280	0.3913918	zinc finger (CCCH-type) family protein, contains Pfam domain, PF00642: Zinc finger C-x8-C-x5-C-x3-H type (and similar)
2609	AtC3H47/AtSZF1	AT3G55980	0.3645334	zinc finger (CCCH-type) family protein, contains Pfam domain, PF00642: Zinc finger C-x8-C-x5-C-x3-H type (and similar) and Pfam domain, PF00023: Ankyrin repeat
-2568	AtC3H12	AT1G32360	-0.3253381	zinc finger (CCCH-type) family protein, contains Pfam domain, PF00642: Zinc finger C-x8-C-x5-C-x3-H type (and similar)
-2056	AtC3H46	AT3G51950	-0.4385645	zinc finger (CCCH-type) family protein / RNA recognition motif (RRM)-containing protein, contains InterPro entry IPR000504: RNA-binding region RNP-1 (RNA recognition motif) (RRM), PF00642: Zinc finger C-x8-C-x5-C-x3-H type (and similar)
-868	AtC3H49	AT4G29190	-0.7243376	zinc finger (CCCH-type) family protein, contains Pfam domain, PF00642: Zinc finger C-x8-C-x5-C-x3-H type (and similar)
-849	AtC3H33	AT3G02830	-0.731139	zinc finger (CCCH-type) family protein, contains Pfam domain, PF00642: Zinc finger C-x8-C-x5-C-x3-H type (and similar)
-813	AtC3H57	AT5G16540	-0.747598	zinc finger (CCCH-type) family protein, identical to zinc finger protein 3 (Arabidopsis thaliana) gi:4689376:gb:AAD27875; contains Pfam domain, PF00642: Zinc finger C-x8-C-x5-C-x3-H type (and similar) ""
-493	AtC3H20	AT2G19810	-0.9194134	zinc finger (CCCH-type) family protein, contains Pfam domain, PF00642: Zinc finger C-x8-C-x5-C-x3-H type (and similar)
-409	AtC3H23	AT2G25900	-0.9966943	zinc finger (CCCH-type) family protein, contains Pfam domain, PF00642: Zinc finger C-x8-C-x5-C-x3-H type (and similar)
-99	AtC3H18	AT2G05160	-1.548306	zinc finger (CCCH-type) family protein / RNA recognition motif (RRM)-containing protein, contains InterPro entry IPR000504: RNA-binding region RNP-1 (RNA recognition motif) (RRM)
-15	AtC3H61	AT5G44260	-2.537186	zinc finger (CCCH-type) family protein, contains Pfam domain, PF00642: Zinc finger C-x8-C-x5-C-x3-H type (and similar)

## Sheet: MYB
MYB and MYB-related transcription factor-encoding genes affected in glu1-2 leaves
Genes are ranked according to their attributed numbers.
Rank	Transcription factor name	AtGID	Log2 ratio glu1-2 vs WT	Gene description
2089	MYB13	AT1G06180	0.4598626	myb family transcription factor, identical to GB:CAA90748 GI:1263093 from (Arabidopsis thaliana);contains PFAM profile:PF00249 ""
-86	MYB16	AT5G15310	-1.632744	myb family transcription factor, contains PFAM profile: myb DNA-binding domain PF00249
-1321	MYB20	AT1G66230	-0.5833141	myb family transcription factor (MYB20), similar to myb-related transcription factor GI:1430846 from (Lycopersicon esculentum); contains PFAM profile: Myb DNA binding domain PF00249 ""
2673	MYB30	AT3G28910	0.3513236	myb family transcription factor (MYB30), identical to myb-like protein GB:AJ007289 (Arabidopsis thaliana) (Plant J. 20 (1), 57-66 (1999))
-1626	MYB43	AT5G16600	-0.5173693	myb family transcription factor (MYB43), contains PFAM profile: myb DNA binding domain PF00249
-5	MYB47	AT1G18710	-3.277156	myb family transcription factor (MYB47), contains Pfam profile: PF00249 myb-like DNA-binding domain
-619	MYB59	AT5G59780	-0.8402429	myb family transcription factor (MYB59), contains PFAM profile: myb DNA binding domain PF00249
2430	MYB69	AT4G33450	0.3996513	myb family transcription factor (MYB69), contains PFAM profile: Myb DNA binding domain PF00249; identical to cDNA putative transcription factor (MYB69) mRNA, partial cds GI:3941495 ""
-1483	MYB76	AT5G07700	-0.5498396	myb family transcription factor (MYB76), contains Pfam profile: PF00249 myb-like DNA-binding domain
-1800	MYB87	AT4G37780	-0.4831299	myb family transcription factor (MYB87), identical to AtMYB87 R2R3-MYB transcription factor GI:2832559 from (Arabidopsis thaliana); contains Pfam profile: PF00249 myb-like DNA-binding domain ""
-2033	MYB94	AT3G47600	-0.4419168	myb family transcription factor (MYB94), contains Pfam profile: PF00249 myb-like DNA-binding domain; identical to cDNA putative transcription factor (MYB94) GI:3941527 ""
-636	MYB96	AT5G62470	-0.8330367	myb family transcription factor (MYB96), contains Pfam profile: PF00249 myb-like DNA-binding domain
1290	MYB109	AT3G55730	0.6370041	myb family transcription factor (MYB109), contains Pfam profile: PF00249 myb-like DNA-binding domain
-2453	MYB124	AT1G14350	-0.3591406	myb family transcription factor (MYB124), contains PFAM profile: PF00249 myb-like DNA binding domain
1086	MYB3R-5;XXXX	AT5G02320;AT2G13960""	0.7044907	[AT5G02320, myb family transcription factor (MYB3R5), contains Pfam profile: PF00249 myb-like DNA binding domain; identical to cDNA putative c-myb-like transcription factor MYB3R-5 (MYB3R5) GI:15375300 ];[AT2G13960, myb family transcription factor, contains PFAM profile: PF00249 myb-like DNA binding domain ]""
2038	AtCDCD5, putative Myb	AT1G09770	0.4700137	myb family transcription factor, contains Pfam profile: PF00249 myb-like DNA-binding domain
-125	LHY	AT1G01060	-1.399501	LHY (LATE ELONGATED HYPOCOTYL); DNA binding / transcription factor
-567		AT1G01520	-0.8655938	myb family transcription factor, similar to myb-related protein GI:2505876 from (Arabidopsis thaliana)
785		AT1G17460	0.8427804	myb family transcription factor, contains Pfam PF00249: Myb-like DNA-binding domain
-144		AT1G18330	-1.341123	myb family transcription factor, contains Pfam profile: PF00249 myb-like DNA-binding domain
-558		AT1G19000	-0.870959	myb family transcription factor, similar to MybSt1 GI:7705206 from (Solanum tuberosum)
-251		AT1G19510	-1.156700	myb family transcription factor, contains PFAM profile: PF00249 myb-like DNA binding domain
-915		AT1G22640	-0.7077796	myb family transcription factor (MYB4), similar to myb-related protein GI:1020155 from (Arabidopsis thaliana)
-2292		AT1G49010	-0.39436	myb family transcription factor, contains Pfam profile: PF00249 myb-like DNA-binding domain
-1482		AT1G68670	-0.5498542	myb family transcription factor, contains Pfam domain, PF00249: Myb-like DNA-binding domain
-256		AT1G71030	-1.147367	Encodes a putative myb family transcription factor. In contrast to most other myb-like proteins its myb domain consists of a single repeat. A proline-rich region potentially involved in transactivation is found in the C-terminal part of the protein. Its transcript accumulates mainly in leaves.
-602		AT1G74840	-0.8501037	myb family transcription factor, similar to myb-related transcription activator GI:9279717 from (Arabidopsis thaliana)
-509		AT1G75250	-0.9122638	myb family transcription factor, contains PFAM profile: PF00249 myb-like DNA binding domain
-1572		AT2G03500	-0.5309815	myb family transcription factor, contains Pfam profile: PF00249 myb-like DNA-binding domain
-889		AT2G38300	-0.7195856	similar to myb family transcription factor [Arabidopsis thaliana] (TAIR:At2g40260.1); similar to myb family transcription factor-like [Oryza sativa (japonica cultivar-group)] (GB:BAD28879.1); contains InterPro domain Myb DNA-binding domain (InterPro:IPR001005); contains InterPro domain Myb-like DNA-binding domain, SHAQKYF class (InterPro:IPR006447) ""
-422		AT2G40970	-0.9778792	myb family transcription factor, contains Pfam profile: PF00249 myb-like DNA-binding domain
-43	CCA1	AT2G46830	-1.979784	CCA1 (CIRCADIAN CLOCK ASSOCIATED 1); transcription factor
-232		AT3G09600	-1.184349	myb family transcription factor, contains Pfam profile: PF00249 myb-like DNA-binding domain
-1751		AT3G12730	-0.4926542	myb family transcription factor, contains Pfam profile: PF00249 myb-like DNA-binding domain
-1736		AT3G13040	-0.4944385	myb family transcription factor, contains Pfam profile: PF00249 myb-like DNA-binding domain
-2603		AT4G28610	-0.3030186	myb family transcription factor, putative / phosphate starvation response regulator, putative (PHR1), contains Pfam profile: PF00249 myb-like DNA-binding domain; identical to cDNA phosphate starvation response regulator 1 (phr1 gene) GI:15384675 ""
-177		AT5G02840	-1.251666	myb family transcription factor, contains PFAM profile: PF00249 myb-like DNA binding domain
-217		AT5G05090	-1.199476	myb family transcription factor, contains Pfam profile: PF00249 myb-like DNA-binding domain
435		AT5G05790	1.122342	myb family transcription factor, contains Pfam profile: PF00249 myb-like DNA-binding domain
-1948		AT5G08520	-0.4554295	myb family transcription factor, contains Pfam profile: PF00249 myb-like DNA-binding domain
-69		AT5G17300	-1.694545	myb family transcription factor, similar to CCA1 (Arabidopsis thaliana) GI:4090569; contains Pfam profile PF00249: Myb-like DNA-binding domain ""
-2384		AT5G18240	-0.3741064	myb family transcription factor, contains Pfam profile: PF00249 myb-like DNA-binding domain
-625		AT5G44190	-0.8368512	myb family transcription factor (GLK2), contains Pfam profile: PF00249 myb-like DNA-binding domain
-600		AT5G47390	-0.8507324	myb family transcription factor, contains Pfam profile: PF00249 myb-like DNA-binding domain
-1364		AT5G53200	-0.5746937	myb family transcription factor (TRIPTYCHON), contains Pfam profile: PF00249 myb-like DNA-binding domain
357		AT5G59570;AT3G46640""	1.217325	[AT5G59570, myb family transcription factor];[AT3G46640, PCL1 (PHYTOCLOCK 1); DNA binding / transcription factor]
MYB and MYB-related transcription factor-encoding genes affected in glu1-2 roots
Genes are ranked according to their attributed numbers.
Rank	Transcription factor	AtGID	Log2 ratio glu1-2 vs WT	Gene description
206	MYB28	AT5G61420	0.5347642	myb family transcription factor (MYB28), contains Pfam profile: PF00249 myb-like DNA-binding domain
171	MYB71	AT3G24310	0.5684487	myb family transcription factor, similar to myb protein 305 GB:JQ0958 from (garden snapdragon) (Plant Cell (1991) 3 (2), 115-125); ""
-162	MYB72	AT1G56160	-0.5362196	myb family transcription factor (MYB72), contains Pfam profile: PF00249 myb-like DNA-binding domain; identical to cDNA putative transcription factor (MYB72) mRNA, partial cds GI:3941501 ""
307	MYB75/PAP1	AT1G56650	0.4163163	myb family transcription factor (MYB75), contains Pfam profile: PF00249 myb-like DNA-binding domain; identical to cDNA putative transcription factor (MYB75) GI:3941507 ""
245		AT3G11280	0.4844607	myb family transcription factor, contains Pfam profile: PF00249 Myb-like DNA-binding domain
-173		AT3G25790	-0.5181067	myb family transcription factor, contains Pfam domain, PF00249: Myb-like DNA-binding domain
-234		AT5G04760	-0.4352595	myb family transcription factor, contains Pfam profile: PF00249 myb-like DNA-binding domain
-225		AT5G18240	-0.4523107	myb family transcription factor, contains Pfam profile: PF00249 myb-like DNA-binding domain
351		AT5G58900	0.3668829	myb family transcription factor, contains Pfam profile: PF00249 myb-like DNA-binding domain

## Sheet: bHLH
bHLH transcription factor-encoding genes affected in glu1-2 leaves
Genes are ranked according to their attributed numbers.
Rank	Transcription factor	AtGID	Log2 ratio glu1-2 vs WT	Gene description
-2131	BHLH001/EGL1/EGL3/Atmyc146	AT1G63650	-0.4245531	basic helix-loop-helix (bHLH) family protein, similar to bHLH transcription factor (JAF13) GB:AAC39455 (Petunia x hybrida); contains Pfam profile: PF00010 Helix-loop-helix DNA-binding domain ""
-2104	BHLH006/RAP1/AtMYC2	AT1G32640	-0.4291523	basic helix-loop-helix (bHLH) protein (RAP-1), identical to bHLH protein GB:CAA67885 GI:1465368 from (Arabidopsis thaliana)
2049	BHLH007	AT1G03040	0.4675149	basic helix-loop-helix (bHLH) family protein, component of the pyruvate dehydrogenase complex E3, contains PF:00010 helix-loop-helix DNA-binding domain. ESTs gb:T45640 and gb:T22783 come from this gene
-358	BHLH009/PIF4	AT2G43010	-1.036559	phytochrome-interacting factor 4 (PIF4) / basic helix-loop-helix protein 9 (bHLH9) / short under red-light 2 (SRL2), identical to SP:Q8W2F3 Phytochrome-interacting factor 4 (Basic helix-loop-helix protein 9) (bHLH9) (Short under red-light 2) {Arabidopsis thaliana}; supporting cDNA gi:18026965:gb:AF251694.1:AF251694 ""
-853	BHLH015/PIL5	AT2G20180	-0.7305975	basic helix-loop-helix (bHLH) family protein, contains Pfam domain, PF00010: Helix-loop-helix DNA-binding domain
-460	BHLH016	AT4G00050	-0.9463451	basic helix-loop-helix (bHLH) family protein, contains Pfam profile: PF00010 helix-loop-helix DNA-binding domain
-51	BHLH026/HRF1	AT1G02340	-1.845682	long hypocotyl in far-red 1 (HFR1) / reduced phytochrome signaling (REP1) / basic helix-loop-helix FBI1 protein (FBI1) / reduced sensitivity to far-red light (RSF1) / bHLH protein 26 (BHLH026) (BHLH26), identical to SP:Q9FE22 Long hypocotyl in far-red 1 (bHLH-like protein HFR1) (Reduced phytochrome signaling) (Basic helix-loop-helix FBI1 protein) (Reduced sensitivity to far-red light) (Arabidopsi…
-324	BHLH028	AT5G46830	-1.057858	basic helix-loop-helix (bHLH) family protein
-1921	BHLH033	AT1G12860	-0.459976	basic helix-loop-helix (bHLH) family protein / F-box family protein, contains Pfam profiles: PF00646 F-box domain, PF00010 helix-loop-helix DNA-binding domain
-1965	BHLH035	AT5G57150	-0.4527903	basic helix-loop-helix (bHLH) family protein, contains Pfam profile: PF00010 helix-loop-helix DNA-binding domain
-31	BHLH039/ORG3	AT3G56980	-2.151934	basic helix-loop-helix (bHLH) family protein
-1832	BHLH046	AT5G08130	-0.4772711	basic helix-loop-helix (bHLH) family protein, contains Pfam profile: PF00010 helix-loop-helix DNA-binding domain
-914	BHLH047	AT3G47640	-0.7082463	basic helix-loop-helix (bHLH) family protein, contains Pfam profile: PF00010 helix-loop-helix DNA-binding domain
-2224	BHLH049	AT1G68920	-0.4053716	basic helix-loop-helix (bHLH) family protein, contains Pfam profile: PF00010 helix-loop-helix DNA-binding domain
-82	BHLH057	AT4G01460	-1.637909	basic helix-loop-helix (bHLH) family protein, contains Pfam profile: PF00010 helix-loop-helix DNA-binding domain
-893	BHLH058/BEE2	AT4G36540	-0.7170093	basic helix-loop-helix (bHLH) family protein, contains Pfam domain, PF00010: Helix-loop-helix DNA-binding domain
-651	BHLH062/GBOF1	AT3G07340	-0.8220274	basic helix-loop-helix (bHLH) family protein, contains Pfam profile: PF00010 helix-loop-helix DNA-binding domain
-461	BHLH064	AT2G18300	-0.9432195	basic helix-loop-helix (bHLH) family protein, contains Pfam profile: PF00010 helix-loop-helix DNA-binding domain ;supported by cDNA gi:20127067:gb:AF488597.1: ""
-1481	BHLH065/PIL6	AT3G59060	-0.5499658	basic helix-loop-helix (bHLH) family protein, contains Pfam profile: PF00010 helix-loop-helix DNA-binding domain
-577	BHLH071	AT5G46690	-0.8623843	basic helix-loop-helix (bHLH) family protein, contains similarity to bHLH DNA-binding protein
-2170	BHLH074	AT1G10120	-0.4151917	similar to basic helix-loop-helix (bHLH) family protein [Arabidopsis thaliana] (TAIR:At1g68920.1); similar to TA1 protein-like [Oryza sativa (japonica cultivar-group)] (GB:BAD34345.1); contains InterPro domain Basic helix-loop-helix dimerization domain bHLH (InterPro:IPR001092) ""
-1269	BHLH076	AT1G26260	-0.5971914	basic helix-loop-helix (bHLH) family protein, similar to bHLH transcription factor GBOF-1 GI:5923912 from (Tulipa gesneriana)
-1696	BHLH080;XXXX	AT1G35460;AT5G33210""	-0.5035173	[AT1G35460, basic helix-loop-helix (bHLH) family protein, similar to GI:6166283 from (Pinus taeda) ];[AT5G33210, zinc finger protein-related, similar to lateral root primordium 1 (LRP1) (Arabidopsis thaliana) GI:882341; contains Pfam profile PF05142: Domain of unknown function (DUF702), TIGR01623: putative zinc finger domain, LRP1 type ]""
-11	BHLH101	AT5G04150	-2.574248	basic helix-loop-helix (bHLH) family protein, contains Pfam profile: PF00010 helix-loop-helix DNA-binding domain; PMID: 12679534 ""
-1335	BHLH102	AT1G69010	-0.579898	basic helix-loop-helix (bHLH) family protein, contains Pfam profile: PF00010 helix-loop-helix DNA-binding domain
-1410	BHLH112	AT1G61660	-0.563227	basic helix-loop-helix (bHLH) family protein, contains Pfam domain, PF00010: Helix-loop-helix DNA-binding domain
2107	BHLH115	AT1G51070	0.4564361	basic helix-loop-helix (bHLH) family protein, similar to bHLH transcription factor GI:3757520 from (Arabidopsis thaliana)
-1934	BHLH121	AT3G19860	-0.4577909	basic helix-loop-helix (bHLH) family protein, contains Pfam profile: PF00010 helix-loop-helix DNA-binding domain
-1278	BHLH122	AT1G51140	-0.5942527	basic helix-loop-helix (bHLH) family protein, contains Pfam profile: PF00010 helix-loop-helix DNA-binding domain
2667	BHLH130	AT2G42280	0.3517634	basic helix-loop-helix (bHLH) family protein
-70	BHLH136	AT5G39860	-1.689496	bHLH protein, putative DNA-binding protein - Arabidopsis thaliana, EMBL:AC011765
-428	BHLH159	AT4G30410	-0.9721397	expressed protein, similar to cDNA bHLH transcription factor (bHLH eta gene) gi:32563007
25		AT1G10585	3.675684	similar to basic helix-loop-helix (bHLH) family protein [Arabidopsis thaliana] (TAIR:At4g20970.1); similar to unknown protein [Oryza sativa (japonica cultivar-group)] (GB:NP_908393.1); contains InterPro domain Basic helix-loop-helix dimerization domain bHLH (InterPro:IPR001092) ""
bHLH transcription factor-encoding genes affected in glu1-2 roots
Genes are ranked according to their attributed numbers.
Rank	Transcription factor	AtGID	Log2 ratio glu1-2 vs WT	Gene description
189	BHLH009/PIF4	AT2G43010	0.5534768	phytochrome-interacting factor 4 (PIF4) / basic helix-loop-helix protein 9 (bHLH9) / short under red-light 2 (SRL2), identical to SP:Q8W2F3 Phytochrome-interacting factor 4 (Basic helix-loop-helix protein 9) (bHLH9) (Short under red-light 2) {Arabidopsis thaliana}; supporting cDNA gi:18026965:gb:AF251694.1:AF251694 ""
-23	BHLH039/ORG3	AT3G56980	-1.083258	basic helix-loop-helix (bHLH) family protein
94	BHLH094	AT1G22490	0.694616	basic helix-loop-helix (bHLH) family protein, contains Pfam profile: PF00010 helix-loop-helix DNA-binding domain
-26	BHLH101	AT5G04150	-1.010560	basic helix-loop-helix (bHLH) family protein, contains Pfam profile: PF00010 helix-loop-helix DNA-binding domain; PMID: 12679534 ""

## Sheet: AP2_ERF
AP2/ERF transcription factor-encoding genes affected in glu1-2 leaves
Genes are ranked according to their induction levels
Rank	Transcription factor	AtGID	Log2 ratio glu1-2 vs WT	Gene description
15	DREB2C/DREB2H	AT2G40340;AT2G40350""	4.170581	[AT2G40340, encodes a member of the DREB subfamily A-2 of ERF/AP2 transcription factor family. The protein contains one AP2 domain. There are eight members in this subfamily including DREB2A AND DREB2B that are involved in response to drought. ];[AT2G40350, encodes a member of the DREB subfamily A-2 of ERF/AP2 transcription factor family. The protein contains one AP2 domain. There are eight membe…
22		AT3G61630	3.735474	AP2 domain-containing transcription factor, putative, transcription factor Pti6 - Lycopersicon esculentum, PIR:T07728
62		AT2G38340	2.601123	encodes a member of the DREB subfamily A-2 of ERF/AP2 transcription factor family. The protein contains one AP2 domain. There are eight members in this subfamily including DREB2A AND DREB2B that are involved in response to drought.
118		AT5G13330	1.910964	encodes a member of the ERF (ethylene response factor) subfamily B-4 of ERF/AP2 transcription factor family. The protein contains one AP2 domain. There are 7 members in this subfamily.
250		AT2G47520	1.404653	encodes a member of the ERF (ethylene response factor) subfamily B-2 of ERF/AP2 transcription factor family. The protein contains one AP2 domain. There are 5 members in this subfamily including RAP2.2 AND RAP2.12.
558		AT2G46310	0.9902755	encodes a member of the ERF (ethylene response factor) subfamily B-5 of ERF/AP2 transcription factor family. The protein contains one AP2 domain. There are 7 members in this subfamily.
709	DREB2B	AT3G11020	0.8807935	encodes a member of the DREB subfamily A-2 of ERF/AP2 transcription factor family (DREB2B). The protein contains one AP2 domain. There are eight members in this subfamily including DREB2A.
806		AT5G61600	0.833133	encodes a member of the ERF (ethylene response factor) subfamily B-3 of ERF/AP2 transcription factor family. The protein contains one AP2 domain. There are 18 members in this subfamily including ATERF-1, ATERF-2, AND ATERF-5.
961		AT2G33710	0.7546727	encodes a member of the ERF (ethylene response factor) subfamily B-4 of ERF/AP2 transcription factor family. The protein contains one AP2 domain. There are 7 members in this subfamily.
1084	DREB2A	AT5G05410	0.7056173	encodes a member of the DREB subfamily A-2 of ERF/AP2 transcription factor family (DREB2A). The protein contains one AP2 domain. There are eight members in this subfamily including DREB2B.
1126		AT1G06160	0.6930222	encodes a member of the ERF (ethylene response factor) subfamily B-3 of ERF/AP2 transcription factor family. The protein contains one AP2 domain. There are 18 members in this subfamily including ATERF-1, ATERF-2, AND ATERF-5.
1384		AT4G39780	0.6119262	encodes a member of the DREB subfamily A-6 of ERF/AP2 transcription factor family. The protein contains one AP2 domain. There are 8 members in this subfamily including RAP2.4.
1637		AT3G25730	0.55281	AP2 domain-containing transcription factor, putative, contains Pfam profile: PF00847 AP2 domain; similar to RAV1 (DNA-binding protein) GB:BAA34250 (Arabidopsis thaliana) (Nucleic Acids Res. 27 (2), 470-478 (1999)) ""
1818		AT1G22985	0.5117041	encodes a member of the ERF (ethylene response factor) subfamily B-5 of ERF/AP2 transcription factor family. The protein contains one AP2 domain. There are 7 members in this subfamily.
1936		AT1G68550	0.489262	encodes a member of the ERF (ethylene response factor) subfamily B-6 of ERF/AP2 transcription factor family. The protein contains one AP2 domain. There are 12 members in this subfamily including RAP2.11.
2009		AT1G53910	0.4741308	encodes a member of the ERF (ethylene response factor) subfamily B-2 of ERF/AP2 transcription factor family (RAP2.12). The protein contains one AP2 domain. There are 5 members in this subfamily including RAP2.2 AND RAP2.12.
-2454	AtERF4	AT3G15210	-0.359071	encodes a member of the ERF (ethylene response factor) subfamily B-1 of ERF/AP2 transcription factor family (ATERF-4). The protein contains one AP2 domain. There are 15 members in this subfamily including ATERF-3, ATERF-4, ATERF-7, and leafy petiole.
-2285	WIN1	AT1G15360	-0.3960367	encodes a member of the ERF (ethylene response factor) subfamily B-6 of ERF/AP2 transcription factor family. The protein contains one AP2 domain. There are 12 members in this subfamily including RAP2.11.
-2067	TOE1/RAP2.7	AT2G28550	-0.4365633	AP2 domain-containing transcription factor RAP2.7 (RAP2.7), nearly identical to AP2 domain transcription factor RAP2.7 (GI:2281639) (Arabidopsis thaliana)
-1748		AT5G67190	-0.4932214	encodes a member of the DREB subfamily A-5 of ERF/AP2 transcription factor family. The protein contains one AP2 domain. There are 16 members in this subfamily including RAP2.1, RAP2.9 and RAP2.10.
-1647		AT5G25190	-0.5139184	encodes a member of the ERF (ethylene response factor) subfamily B-6 of ERF/AP2 transcription factor family. The protein contains one AP2 domain. There are 12 members in this subfamily including RAP2.11.
-1638		AT2G44940	-0.5157471	encodes a member of the DREB subfamily A-4 of ERF/AP2 transcription factor family. The protein contains one AP2 domain. There are 17 members in this subfamily including TINY.
-1504	Rap2.4	AT1G22190	-0.544967	AP2 domain-containing transcription factor, putative, similar to AP2 domain containing protein RAP2.4 GI:2281633 from (Arabidopsis thaliana)
-1386		AT1G64380	-0.5694495	encodes a member of the DREB subfamily A-6 of ERF/AP2 transcription factor family. The protein contains one AP2 domain. There are 8 members in this subfamily including RAP2.4.
-1341		AT5G11590	-0.5792832	encodes a member of the DREB subfamily A-4 of ERF/AP2 transcription factor family. The protein contains one AP2 domain. There are 17 members in this subfamily including TINY.
-1065		AT1G74930	-0.6571191	encodes a member of the DREB subfamily A-5 of ERF/AP2 transcription factor family. The protein contains one AP2 domain. There are 15 members in this subfamily including RAP2.1, RAP2.9 and RAP2.10.
-1013	DREB1C/CBF2	AT4G25470	-0.6728291	encodes a member of the DREB subfamily A-1 of ERF/AP2 transcription factor family (CBF2). The protein contains one AP2 domain. There are six members in this subfamily, including CBF1, CBF2, and CBF3. This gene is involved in response to low temperature and abscisic acid.
-882		AT3G61970	-0.7203081	DNA-binding protein, putative, similar to DNA-binding proteins from (Arabidopsis thaliana) RAV1 GI:3868857 and RAV2 GI:3868859, AP2 domain containing protein RAP2.8 (Arabidopsis thaliana) GI:2281641; contains Pfam profile PF02362: B3 DNA binding domain ""
-812		AT1G01250	-0.7483232	encodes a member of the DREB subfamily A-4 of ERF/AP2 transcription factor family. The protein contains one AP2 domain. There are 17 members in this subfamily including TINY.
-659		AT1G75490	-0.8177668	encodes a member of the DREB subfamily A-2 of ERF/AP2 transcription factor family. The protein contains one AP2 domain. There are eight members in this subfamily including DREB2A AND DREB2B that are involved in response to drought.
-268	SNZ	AT2G39250	-1.134737	similar to AP2 domain-containing transcription factor, putative [Arabidopsis thaliana] (TAIR:At3g54990.1); similar to APETALA2-like protein [Oryza sativa (japonica cultivar-group)] (GB:XP_470121.1); similar to putative transcription factor AP2 family protein, 3'-partial [Oryza sativa (japonica cultivar-group)] (GB:AAO60032.1); contains InterPro domain Proline-rich region (InterPro:IPR000694); con…
AP2/ERF transcription factor-encoding genes affected in glu1-2 roots
Genes are ranked according to their induction levels
Rank	Transcription factor	AtGID	Log2 ratio glu1-2 vs WT	Gene description
75		AT5G51190	0.7423963	encodes a member of the ERF (ethylene response factor) subfamily B-3 of ERF/AP2 transcription factor family. The protein contains one AP2 domain. There are 18 members in this subfamily including ATERF-1, ATERF-2, AND ATERF-5.
126		AT2G35700	0.6371946	encodes a member of the DREB subfamily A-4 of ERF/AP2 transcription factor family. The protein contains one AP2 domain. There are 17 members in this subfamily including TINY.
255	AtERF15	AT2G31230	0.466913	encodes a member of the ERF (ethylene response factor) subfamily B-3 of ERF/AP2 transcription factor family. The protein contains one AP2 domain. There are 18 members in this subfamily including ATERF-1, ATERF-2, AND ATERF-5.
286		AT1G06160	0.436952	encodes a member of the ERF (ethylene response factor) subfamily B-3 of ERF/AP2 transcription factor family. The protein contains one AP2 domain. There are 18 members in this subfamily including ATERF-1, ATERF-2, AND ATERF-5.
299		AT5G65510	0.4271726	similar to ovule development protein, putative [Arabidopsis thaliana] (TAIR:At5g10510.1); similar to AP2/EREBP transcription factor BABY BOOM1 [Brassica napus] (GB:AAM33802.1); contains InterPro domain Pathogenesis-related transcriptional factor and ERF (InterPro:IPR001471) ""
