# Supplementary material for: Transcriptional profiling of an Fd-GOGAT1/GLU1 mutant in Arabidopsis thaliana reveals a multiple stress response and extensive reprogramming of the transcriptome
Source: BMC Genomics. 2010 Mar 22;11:190. doi: 10.1186/1471-2164-11-190 (PMC2858750; doi:10.1186/1471-2164-11-190)
Supplement: Additional file 8 — Shikimate pathway and flavonoid biosynthesis. Genes implicated in the shikimate pathway and flavonoid biosynthesis, and that show different expression in the glu1-2 mutant. [file 1471-2164-11-190-S8.XLS]

## Sheet: Sheet1
Additional file 8: Genes affected in the glu1-2 mutant that are implicated in the shikimate pathway and flavonoid synthesis. The genes were selected according to Lillo et al. (2008) Plant Cell Environ 31, 587-601
shikimate pathway
	Enzyme/protein abbreviation	AtGID	Log2 ratio glu1-2 vs WT		Rank		Gene description
			leaves	roots	leaves	roots
	DQS	AT5G66120	0.3106739		2781		3-dehydroquinate synthase, putative, similar to aroB (Neisseria gonorrhoeae)(GI:2661441); contains 3-dehydroquinate synthase domain PF01761 ""
	DHQD	AT3G06350	0.4773041		1999		dehydroquinate dehydratase, putative / shikimate dehydrogenase, putative, similar to dehydroquinate dehydratase/shikimate dehydrogenase (Nicotiana tabacum)(GI:535771), dehydroquinate dehydratase/shikimate:NADP oxidoreductase (Lycopersicon esculentum)(GI:3169883)
	SK putative	AT1G06890	0.4670221		2051		transporter-related, low similarity to SP:Q9NTN3 UDP-glucuronic acid/UDP-N-acetylgalactosamine transporter {Homo sapiens}, SP:Q95YI5 UDP-sugar transporter UST74c {Drosophila melanogaster}, SP:Q18779 UDP-sugar transporter sqv-7 {Caenorhabditis elegans}; contains 8 predicted transmembrane domains ""
	SK1	AT2G21940	-0.3827813		-2352		shikimate kinase, putative, similar to shikimate kinase precursor from Lycopersicon esculentum (SP:Q00497); contains Pfam shikimate kinase domain PF01202 ""
	SK3	AT3G26900	-0.4622274		-1912		shikimate kinase family protein, similar to shikimate kinase precursor GB:CAA45121 (Lycopersicon esculentum); contains Pfam shikimate kinase domain PF01202 ""
	SK putative	AT5G47050		-0.494651		-189	expressed protein
	CS	AT1G48850	0.3566212		2652		chorismate synthase, putative / 5-enolpyruvylshikimate-3-phosphate phospholyase, putative, similar to chorismate synthase from Lycopersicon esculentum (SP:Q42884), Corydalis sempervirens (SP:P27793); contains Pfam chorismate synthase domain PF01264 ""
	PNT	AT2G38400	-0.5865956		-1306		alanine--glyoxylate aminotransferase, putative / beta-alanine-pyruvate aminotransferase, putative / AGT, putative, similar to SP:Q64565 Alanine--glyoxylate aminotransferase 2, mitochondrial precursor (EC 2.6.1.44) (AGT 2) (Beta-alanine-pyruvate aminotransferase) {Rattus norvegicus}; contains Pfam profile PF00202: aminotransferase, class III ""
	ADT2	AT3G07630	0.6456671		1268		prephenate dehydratase family protein, similar to P-protein: chorismate mutase, prephenate dehydratase GB:P43900 (Haemophilus influenzae)
	ADT4	AT3G44720	-0.4909435		-1762		prephenate dehydratase family protein, similar to bacterial PheA gene products
	ADT putative	AT5G22630	-0.4728513		-1857		prephenate dehydratase family protein, contains Pfam profile PF00800: prephenate dehydratase
flavonoid biosynthesis
	Enzyme/protein abbreviation	AtGID	Log2 ratio glu1-2 vs WT		Rank		Gene description
			leaves	roots	leaves	roots
	PAL2	AT3G53260	-0.3419434		-2515		phenylalanine ammonia-lyase 2 (PAL2), nearly identical to SP:P45724
	PAL3	AT5G04230	-0.4700043		-1872		similar to phenylalanine ammonia-lyase 1 (PAL1) [Arabidopsis thaliana] (TAIR:At2g37040.1); similar to phenylalanine ammonia-lyase 2 (PAL2) [Arabidopsis thaliana] (TAIR:At3g53260.1); similar to phenylalanine ammonia-lyase, putative [Arabidopsis thaliana] (TAIR:At3g10340.1); similar to phenylalanine ammonia lyase [Populus balsamifera subsp. trichocarpa x Populus deltoides] (GB:AAQ74878.1); similar …
	PAL4	AT3G10340	-0.4621743		-1913		phenylalanine ammonia-lyase, putative, similar to phenylalanine ammonia-lyase GB:S48726 (Petroselinum crispum)
	CHS	AT5G13930	0.6981226	0.5141879	1105	222	chalcone synthase / naringenin-chalcone synthase, identical to SP:P13114
	CHI	AT3G55120	0.4169412		2328		chalcone-flavanone isomerase / chalcone isomerase (CHI), identical to SP:P41088
	F3H/TT6	AT3G51240	-0.4940601	0.3637817	-1740	354	naringenin 3-dioxygenase / flavanone 3-hydroxylase (F3H), identical to GI:3790548
	F3'H/TT7/CYP75B1	AT5G07990		0.7159266		83	flavonoid 3'-monooxygenase / flavonoid 3'-hydroxylase (F3'H) / cytochrome P450 75B1 (CYP75B1) / transparent testa 7 protein (TT7), identical to SP:Q9SD85 Flavonoid 3'-monooxygenase (EC 1.14.13.21) (Flavonoid 3'-hydroxylase) (AtF3'H) (Cytochrome P450 75B1) (TRANSPARENT TESTA 7 protein) {Arabidopsis thaliana}; similar to gi:10334806, gi:10334808 ""
	FLS putative	AT3G50210	0.539392		1700		2-oxoacid-dependent oxidase, putative, strong similarity to partial cds of 2-oxoacid-dependent oxidase (din11) from GI:10834554 (Arabidopsis thaliana)
	UGT73C5/UGT73C6	AT2G36800;AT2G36790""	3.869718		19		[AT2G36800, UDP-glucoronosyl/UDP-glucosyl transferase family protein, contains Pfam profile: PF00201 UDP-glucoronosyl and UDP-glucosyl transferase ];[AT2G36790, UDP-glucoronosyl/UDP-glucosyl transferase family protein, contains Pfam profile: PF00201 UDP-glucoronosyl and UDP-glucosyl transferase ]""
	UGT73B3/UGT73B2	AT4G34131;AT4G34135""	5.31735		8		[AT4G34131, UDP-glucoronosyl/UDP-glucosyl transferase family protein, contains Pfam profile: PF00201 UDP-glucoronosyl and UDP-glucosyl transferase ];[AT4G34135, UDP-glucoronosyl/UDP-glucosyl transferase family protein, contains Pfam profile: PF00201 UDP-glucoronosyl and UDP-glucosyl transferase ]""
	PAP1/MYB75	AT1G56650		0.4163163		307	myb family transcription factor (MYB75), contains Pfam profile: PF00249 myb-like DNA-binding domain; identical to cDNA putative transcription factor (MYB75) GI:3941507 ""
