# Supplementary material for: Transcriptional profiling of an Fd-GOGAT1/GLU1 mutant in Arabidopsis thaliana reveals a multiple stress response and extensive reprogramming of the transcriptome
Source: BMC Genomics. 2010 Mar 22;11:190. doi: 10.1186/1471-2164-11-190 (PMC2858750; doi:10.1186/1471-2164-11-190)
Supplement: Additional file 9 — ABC transporters. Genes whose expression is affected in the glu1-2 mutant and that encode ABC transporters. [file 1471-2164-11-190-S9.XLS]

## Sheet: Sheet1
Additional file 9: ABC transporter-encoding genes affected in the glu1-2 mutant.
Genes are grouped into types of transporters and ranked within each group according to the numbering of the transporters.
Multidrug resistance-related proteins/glutathione S-conjugate ABC transporters
	Name of transporter	AtGID	Gene description	Log2 ratio glu1-2 vs WT		Rank of affected gene
				leaves	roots	leaves	roots
	AtMRP2	AT2G34660	glutathione S-conjugate ABC transporter (MRP2), almost identical to MgATP-energized glutathione S-conjugate pump GI:2909781 from (Arabidopsis thaliana)	1.236755		345
	AtMRP3;AtNAP5	AT3G13080;AT1G71330""	[AT3G13080, ABC transporter family protein, almost identical to MRP-like ABC transporter GI:2316016 from (Arabidopsis thaliana); contains Pfam profile: PF00005 ABC transporter ];[AT1G71330, ABC transporter family protein, contains Pfam profile: PF00005 ABC transporter ]""	2.578699		65
	AtMRP4	AT2G47800	glutathione-conjugate transporter (MRP4), identical to AtMRP4 GI:2959767 from (Arabidopsis thaliana)	1.351091		270
	AtMRP5	AT1G04120	ABC transporter family protein, Strong similarity to MRP-like ABC transporter gb:U92650 from A. thaliana and canalicular multi-drug resistance protein gb:L49379 from Rattus norvegicus	0.3347805		2733
	AtMRP6	AT3G21250	ABC transporter family protein, similar to MRP-like ABC transporter GB:AAC49791 from (Arabidopsis thaliana)	1.435655		242
	AtMRP8	AT3G13090	ABC transporter, putative, similar to MRP-like ABC transporter (Arabidopsis thaliana) GI:2316016; contains Pfam profile: PF00005 ABC transporter ""	0.7950498	0.4476959	882	274
	AtMRP12;AtMRP13	AT1G30420;AT1G30410""	[AT1G30420, ATP-binding cassette transport protein, putative, contains Pfam profiles PF00005: ABC transporter, PF00664: ABC transporter transmembrane region ];[AT1G30410, ATP-binding cassette transport protein, putative, similar to MgATP-energized glutathione S-conjugate pump (Arabidopsis thaliana) GI:2909781; contains Pfam profiles PF00005: ABC transporter, PF00664: ABC transporter transmembrane…	1.555928		205
	AtMRP14	AT3G59140	ABC transporter family protein, putative multi resistance protein mrp - Arabidopsis thaliana, EMBL:ATMRPPROT	2.746548	-0.3540355	54	-277
	AtMRP15;AtMRP9	AT3G60970;AT3G60160""	[AT3G60970, ABC transporter family protein, ABC transporter-like proteins ];[AT3G60160, ABC transporter family protein, similar to ATP-binding cassette transporter MRP8 GI:18031899 from (Arabidopsis thaliana) ]""	1.783000		143
Multidrug resistance-like (MDR)-type ABC transporters
	Name of transporter	AtGID	Gene description	Log2 ratio glu1-2 vs WT		Rank of affected gene
				leaves	roots	leaves	roots
	PGP4/MDR4	AT2G47000	multidrug resistant (MDR) ABC transporter, putative, similar to multidrug-resistant protein CjMDR1 (Coptis japonica) GI:14715462, MDR-like p-glycoprotein (Arabidopsis thaliana) GI:24324262; contains Pfam profiles PF00005: ABC transporter, PF00664: ABC transporter transmembrane region ""	5.65672		5
	PGP11/MDR11;PGP12/MDR12	AT1G02530;AT1G02520""	[AT1G02530, multidrug resistance P-glycoprotein, putative, similar to multidrug-resistant protein CjMDR1 GI:14715462 from (Coptis japonica) ];[AT1G02520, multidrug resistance P-glycoprotein, putative, similar to multidrug-resistant protein CjMDR1 GI:14715462 from (Coptis japonica) ]""	1.455561		231
	PGP21/MDR21	AT3G62150	multidrug resistant (MDR) ABC transporter, putative, similar to multidrug-resistant protein CjMDR1 GI:14715462 from (Coptis japonica); contains Pfam profiles PF00005: ABC transporter, PF00664: ABC transporter transmembrane region ""	2.251077		81
Pleiotropic drug resistance (PDR)-type ABC transporters
	Name of transporter	AtGID	Gene description	Log2 ratio glu1-2 vs WT		Rank of affected gene
				leaves	roots	leaves	roots
	PDR3	AT2G29940	ABC transporter family protein, similar to ABC1 protein GI:14331118 from (Nicotiana plumbaginifolia)	-0.6269039		-1153
	PDR4	AT2G26910	ABC transporter family protein, similar to PDR5-like ABC transporter GI:1514643 from (Spirodela polyrhiza)	-0.3943983		-2291
	PDR6	AT2G36380	ABC transporter family protein, related to multi drug resistance proteins and P-glycoproteins	1.563117		203
	PDR12	AT1G15520	ABC transporter family involved in resistant to lead. Localizes to plasma membrane. Upregulated by lead. Expressed in leaves, flowers. Not expressed in roots.	0.4384654		2209
Other ABC transporters
	Name of transporter	AtGID	Gene description	Log2 ratio glu1-2 vs WT		Rank of affected gene
				leaves	roots	leaves	roots
	AtPMP1	AT1G54350	ABC transporter family protein, similar to hypothetical ABC transporter ATP-binding protein GI:9955395 from (Microcystis aeruginosa)	-0.669849	0.422718	-1026	301
	AtWBC1	AT2G39350	ABC transporter family protein		-0.4393481		-232
	AtWBC5	AT2G13610	ABC transporter family protein	0.5015258		1873
	AtWBC11	AT1G17840	ABC transporter family protein, similar to ABC transporter GI:10280532 from (Homo sapiens)	-0.3977034		-2273
	AtWBC12	AT1G51500	ABC transporter family protein, similar to GB:AAF61569 from (Bombyx mori)	-0.4791115		-1821
	AtWBC18	AT3G55110	ABC transporter family protein, ATP-binding cassette-sub-family G-member 2, Mus musculus, EMBL:AF140218	0.3448276		2702
	AtWBC21	AT3G25620	ABC transporter family protein, similar to GB:AAC61893 from (Bactrocera tryoni) (Insect Mol. Biol. 6 (4), 343-356 (1997))	-1.068867	-0.6319627	-314	-100
	AtWBC23	AT5G06530	ABC transporter family protein	-0.7620784		-771
	AtATH1	AT3G47730	ABC transporter family protein, AbcA, Dictyostelium discoideum, DDU66526	0.5695795		1564
	AtATH6	AT3G47780	ABC transporter family protein, transport protein ABC-C, Homo sapiens, PIR2:S71363	0.6949407	-0.4604149	1118	-216
	AtATH9	AT2G40090	ABC1 family protein, contains Pfam domain, PF03109: ABC1 family	0.6525823		1242
	AtATH10	AT4G01660	ABC1 family protein, contains Pfam domain, PF03109: ABC1 family	0.6986928		1101
	AtATH13/AtOSA1	AT5G64940	ABC1 family protein, contains Pfam domain, PF03109: ABC1 family	-0.976412		-423
	AtTAP1	AT1G70610	ABC transporter (TAP1), contains Pfam profile: PF00005 ABC transporters; similar to TAP1 protein (transporter of processed antigen) GB:AAD53033 (Oncorhynchus mykiss); identical to cDNA transporter associated with antigen processing-like protein (TAP1) GI:19335721 ""	-0.785172		-725
	AtTAP2	AT5G39040	ABC transporter (TAP2), TAP-like ABC transporter, Rattus norvegicus, EMBL:AB027520; identical to cDNA transporter associated with antigen processing-like protein (TAP2); GI:19335723 ""	0.4218308		2307
	AtRLI2	AT4G19210	RNase L inhibitor protein, putative, similar to 68 kDa protein HP68 GI:16755057 from (Triticum aestivum)	0.7072808		1081
	AtGCN1	AT5G60790	ABC transporter family protein, similar to ABC transporter homolog PnATH GI:7573600 from (Populus nigra)	0.6796154		1159
	AtGCN2	AT5G09930	ABC transporter family protein	-0.5936864		-1280
	AtGCN5	AT5G64840	ABC transporter family protein	-0.8064994		-680
