# Supplementary material for: Transcriptional profiling of an Fd-GOGAT1/GLU1 mutant in Arabidopsis thaliana reveals a multiple stress response and extensive reprogramming of the transcriptome
Source: BMC Genomics. 2010 Mar 22;11:190. doi: 10.1186/1471-2164-11-190 (PMC2858750; doi:10.1186/1471-2164-11-190)
Supplement: Additional file 10 — Cytochrome P450 monooxygenases. Cytochrome P450-encoding genes whose expression is affected in the glu1-2 mutant. [file 1471-2164-11-190-S10.XLS]

## Sheet: Sheet1
Additional file 10: Cytochrome P450-encoding gene affected in glu1-2 mutant leaves and roots. The genes are ranked following the cyt P450 class numbers.
Rank in glu1-2				Log2 ratio glu1-2 vs WT
leaves	roots	cyt P450 name	AtGID	leaves	roots
1072	-3	CYP71A12	AT2G30750	0.7102155	-2.065856
-437		CYP71B4	AT3G26280	-0.9640616
-1220		CYP71B11	AT5G25120	-0.6092792
-938		CYP71B13	AT5G25140	-0.6987812
214	-133	CYP71B15/PAD3	AT3G26830	1.526747	-0.5752728
362		CYP71B22	AT3G26200	1.212555
983		CYP71B23	AT3G26210	0.7460791
-80		CYP71B24	AT3G26230	-1.645804
2489		CYP71B26	AT3G26290	0.3883698
-1352		CYP71B28	AT1G13090	-0.5770102
-644		CYP71B35	AT3G26310	-0.8272795
1334		CYP72A7	AT3G14610	0.6247687
263		CYP72A8	AT3G14620	1.373475
235		CYP72A13	AT3G14660	1.444910
1305		CYP72A15	AT3G14690	0.6330493
	83	CYP75B1/F3'H	AT5G07990		0.7159266
189		CYP76C2	AT2G45570	1.592577
-1248		CYP76C6;CYP76C5	AT1G33730;AT1G33720""	-0.6013476
	10	CYP76G1	AT3G52970		1.294006
-2407		CYP77A4	AT5G04660	-0.3690841
	47	CYP78A5	AT1G13710		0.847186
-1219		CYP78A6	AT2G46660	-0.6096204
2392	361	CYP79B2	AT4G39950	0.4055768	0.3467058
-1211	229	CYP79B3	AT2G22330	-0.611051	0.5019752
977		CYP81D5	AT4G37320	0.7479878
56		CYP81D8	AT4G37370	2.703633
30		CYP81D11	AT3G28740	3.473272
-723		CYP81D40	AT4G37330	-0.7868212
147	-28	CYP81F2	AT5G57220	1.765472	-0.9978056
1742		CYP81G1	AT5G67310	0.5316782
	-8	CYP82C4	AT4G31940		-1.538646
	297	CYP83A1	AT4G13770		0.4291627
	-233	CYP86C2	AT3G26125		-0.4391870
255		CYP89A2	AT1G64900	1.392354
737		CYP89A9	AT3G03470	0.8690089
	11	CYP93D1	AT5G06900		1.269121
-739	34	CYP96A12	AT4G39510	-0.7777364	0.8907975
-1894		CYP97B3	AT4G15110	-0.4669183
	-237	CYP705A1	AT4G15330		-0.42714
	-164	CYP705A2	AT4G15350		-0.5340248
	-106	CYP705A13	AT2G14100		-0.6160084
	202	CYP705A20	AT3G20110		0.5403403
-1858		CYP705A22	AT3G20130	-0.4719578
	-275	CYP705A33	AT3G20960		-0.3564221
1442		CYP706A1;CYP706A2	AT4G22690;AT4G22710""	0.5976143
-1902		CYP706A6;CYP706A5	AT4G12320;AT4G12310""	-0.4653196
	53	CYP708A3	AT1G78490		0.8271739
-601		CYP709B3	AT4G27710	-0.850163
1420		CYP710A1	AT2G34500	0.6027205
	180	CYP710A2	AT2G34490		0.5602018
	5	CYP712A1	AT2G42250		1.454292
	29	CYP716A2	AT5G36140		0.9742868
