# Supplementary material for: Transcriptional profiling of an Fd-GOGAT1/GLU1 mutant in Arabidopsis thaliana reveals a multiple stress response and extensive reprogramming of the transcriptome
Source: BMC Genomics. 2010 Mar 22;11:190. doi: 10.1186/1471-2164-11-190 (PMC2858750; doi:10.1186/1471-2164-11-190)
Supplement: Additional file 11 — Glutathione S-transferases. Genes encoding glutathione S-transferases (GSTs) and that show different expression in the glu1-2 mutant. [file 1471-2164-11-190-S11.XLS]

## Sheet: Sheet1
Additional file 11: Glutathione S-transferase (GST)-encoding genes affected in the glu1-2 mutant.
The genes are grouped into the tau (GSTU), phi (GSTF) and zeta (GSTZ) classes and are listed within classes following the GST number.
Enzyme name	AtGID	Log2 ratio glu1-2 vs WT		Rank		Gene description
		leaves	roots	leaves	roots
AtGSTU1	AT2G29490	4.525455		11		glutathione S-transferase, putative, similar to glutathione S-transferase 103-1A (Arabidopsis thaliana) SWISS-PROT:P46421
AtGSTU2	AT2G29480	2.859205		45		glutathione S-transferase, putative, similar to Glutathione S-Transferase (Arabidopsis thaliana) gi:940381:16226389:gb:AF428387.
AtGSTU4	AT2G29460	2.856296		46		glutathione S-transferase, putative
AtGSTU5	AT2G29450	-0.5138258		-1649		glutathione S-transferase (103-1A), identical to Swiss-Prot:P46421 glutathione S-transferase 103-1A (Arabidopsis thaliana)
AtGSTU7	AT2G29420	2.83868		48		glutathione S-transferase, putative
AtGSTU8	AT3G09270	4.053113		16		glutathione S-transferase, putative, similar to glutathione transferase GB:CAA71784 (Glycine max)
AtGSTU9	AT5G62480	0.715322		1054		glutathione S-transferase, putative
AtGSTU10	AT1G74590		-0.6412742		-98	glutathione S-transferase, putative, similar to putative glutathione S-transferase GB:CAA10060 (Arabidopsis thaliana); contains Pfam profile: PF00043 Glutathione S-transferases ""
AtGSTU14	AT1G27140		0.5422219		200	glutathione S-transferase, putative, similar to glutathione S-transferase GB: AAF22517 GI:6652870 from (Papaver somniferum) GB:AY050343.
AtGSTU16	AT1G59700	0.6187723		1351		glutathione S-transferase, putative, similar to glutathione S-transferase GB:AAF29773 GI:6856103 from (Gossypium hirsutum)
AtGSTU17	AT1G10370	-0.8374166		-621		glutathione S-transferase, putative (ERD9), similar to glutathione S-transferase TSI-1 (Aegilops tauschii) gi:2190992 gb:AAD10129; similar to ESTs gb:R29860, emb:Z29757, and emb:Z29758; identical to cDNA ERD9 mRNA for glutathione S-transferase, GI:15375407, glutathione S-transferase (Arabidopsis thaliana) GI:15375408 ""
AtGSTU18	AT1G10360	-1.003075	0.766697	-395	68	glutathione S-transferase, putative, similar to glutathione S-transferase (sp:Q03666:GTX4_TOBAC); similar to EST gb:H36275 gb:AB039930. ""
AtGSTU19	AT1G78380	0.779693		912		glutathione S-transferase, putative, similar to glutathione transferase GI:2853219 from (Carica papaya)
AtGSTU20	AT1G78370		0.552118		190	glutathione S-transferase, putative, similar to 2,4-D inducible glutathione S-transferase GI:2920666 from (Glycine max)
AtGSTU22	AT1G78340	3.693678	-0.5421997	23	-157	glutathione S-transferase, putative, similar to glutathione transferase GI:2853219 from (Carica papaya)
AtGSTU24	AT1G17170	5.603884		6		glutathione S-transferase, putative, One of three repeated putative glutathione transferases. 72% identical to glutathione transferase (Arabidopsis thaliana) (gi:4006934)
AtGSTU25	AT1G17180	5.553858		7		glutathione S-transferase, putative, Second of three repeated putative glutathione transferases. 72% identical to glutathione transferase (Arabidopsis thaliana) (gi:4006934). Location of ests 191A10T7 (gb:R90188) and 171N13T7 (gb:R65532)
AtGSTU27	AT3G43800	-0.3644038		-2426		glutathione S-transferase, putative, glutathione transferase, papaya, PIR:T09781
AtGSTF3;AtGSTF2	AT2G02930;AT4G02520""	0.5344193		1726		[AT2G02930, glutathione S-transferase, putative ];[AT4G02520, glutathione S-transferase, putative ]""
AtGSTF4	AT1G02950	-0.4223598		-2139		glutathione S-transferase, putative, similar to glutathione-S-transferase GI:169887 from (Silene vulgaris)
AtGSTF6;ATGSTF7	AT1G02930;AT1G02920""	1.360393		268		[AT1G02930, glutathione S-transferase, putative, similar to glutathione S-transferase GI:860955 from (Hyoscyamus muticus) ];[AT1G02920, glutathione S-transferase, putative, similar to glutathione S-transferase GI:860955 from (Hyoscyamus muticus); supported by cDNA GI:443697. ]""
AtGSTF8	AT2G47730	0.3285117		2753		glutathione S-transferase 6 (GST6), identical to GB:X95295. Based on identical cDNA hits, the translation is now 40 AAs longer at the N-terminal, and start of exon2 is also corrected.
AtGSTF10	AT2G30870	0.6325478		1308		glutathione S-transferase, putative, supported by cDNA GI:443698 GB:D17673
AtGSTF11	AT3G03190		0.3893437		333	glutathione S-transferase, putative, identical to glutathione S-transferase GB:AAB09584 from (Arabidopsis thaliana)
AtGSTZ1	AT2G02390	0.903489		664		glutathione S-transferase zeta 1 (GSTZ1) (GST18), identical to SP:Q9ZVQ3:GTZ1_ARATH Glutathione S-transferase zeta-class 1 (EC 2.5.1.18) (AtGSTZ1) (Maleylacetone isomerase) (EC 5.2.1.-) (MAI) {Arabidopsis thaliana}; contains Pfam profiles PF02798: Glutathione S-transferase, N-terminal domain and PF00043:Glutathione S-transferase, C-terminal domain ""
unclassified	AT4G19880	1.720361		158		similar to expressed protein [Arabidopsis thaliana] (TAIR:At5g45020.1); similar to COG0435: Predicted glutathione S-transferase [Mesorhizobium sp. BNC1] (GB:ZP_00194630.1); contains InterPro domain Glutathione S-transferase, C-terminal (InterPro:IPR004046) ""
unclassified	AT1G65820	0.5466287		1662		microsomal glutathione s-transferase, putative, similar to MGST3_HUMAN SP:O14880
unclassified	AT5G44000	-0.369276		-2404		glutathione S-transferase C-terminal domain-containing protein, contains Pfam domain PF00043: Glutathione S-transferase, C-terminal domain
