# Supplementary material for: Transcriptional profiling of an Fd-GOGAT1/GLU1 mutant in Arabidopsis thaliana reveals a multiple stress response and extensive reprogramming of the transcriptome
Source: BMC Genomics. 2010 Mar 22;11:190. doi: 10.1186/1471-2164-11-190 (PMC2858750; doi:10.1186/1471-2164-11-190)
Supplement: Additional file 12 — UDP-glycosyltransferases. Genes encoding UDP-glycosyltransferases (UGTs) and that show different expression in the glu1-2 mutant. [file 1471-2164-11-190-S12.XLS]

## Sheet: Sheet1
Additional file 12: UDP-glycosyltransferase (UGT)-encoding genes affected in glu1-2 leaves. The genes are listed following the UGT class numbers.
UGT-encoding genes that are ranked in the top 5% induced genes are marked in bold
UGT abbreviation	AtGID	Log2 ratio glu1-2 vs WT	Gene description
UGT71B1	AT3G21750	0.9076287	UDP-glucoronosyl/UDP-glucosyl transferase family protein, contains Pfam profile: PF00201 UDP-glucoronosyl and UDP-glucosyl transferase
UGT71B4P	AT4G15260	1.00297	UDP-glucoronosyl/UDP-glucosyl transferase family protein, contains Pfam profile: PF00201 UDP-glucoronosyl and UDP-glucosyl transferase
UGT71B7	AT3G21790	0.4292534	UDP-glucoronosyl/UDP-glucosyl transferase family protein, contains Pfam profile: PF00201 UDP-glucoronosyl and UDP-glucosyl transferase
UGT71C3	AT1G07260	0.5388403	UDP-glucoronosyl/UDP-glucosyl transferase family protein, contains Pfam profile: PF00201 UDP-glucoronosyl and UDP-glucosyl transferase
UGT71C4	AT1G07250	-0.4508445	UDP-glucoronosyl/UDP-glucosyl transferase family protein, similar to UDP-glucose glucosyltransferase GI:453245 from (Manihot esculenta)
UGT71C5	AT1G07240	0.5579696	UDP-glucoronosyl/UDP-glucosyl transferase family protein, contains Pfam profile: PF00201 UDP-glucoronosyl and UDP-glucosyl transferase
UGT72B1	AT4G01070	0.7646125	the glycosyltransferase (UGT72B1) is involved in metabolizing xenobiotica (chloroaniline and chlorophenole). Comparison between wild type and knock-out mutant demonstrates the central role of this gene for metabolizing chloroaniline but significantly less for chlorophenole. The glucosyltransferase preferred UDP-xylose over UDP-glucose indicating its (additional) functioning as a xylosyltransferas…
UGT72C1	AT4G36770	-0.4776823	UDP-glucoronosyl/UDP-glucosyl transferase family protein, contains Pfam profile: PF00201 UDP-glucoronosyl and UDP-glucosyl transferase
UGT72D2P;UGT72D1	AT2G18560;AT2G18570""	-0.5635083	[AT2G18560, UDP-glucoronosyl/UDP-glucosyl transferase family protein, contains Pfam profile PF00201: UDP-glucoronosyl and UDP-glucosyl transferase; contains similarity to flavonol 3-o-glucosyltransferase 5 from (Manihot esculenta) ];[AT2G18570, UDP-glucoronosyl/UDP-glucosyl transferase family protein, contains Pfam profile: PF00201 UDP-glucoronosyl and UDP-glucosyl transferase ]""
UGT72E1	AT3G50740	0.8499881	UDP-glucoronosyl/UDP-glucosyl transferase family protein, contains Pfam profile: PF00201 UDP-glucoronosyl and UDP-glucosyl transferase
UGT73B1	AT4G34138	2.01273	UDP-glucoronosyl/UDP-glucosyl transferase family protein, contains Pfam profile: PF00201 UDP-glucoronosyl and UDP-glucosyl transferase
UGT73B3;UGT73B2	AT4G34131;AT4G34135""	5.31735	[AT4G34131, UDP-glucoronosyl/UDP-glucosyl transferase family protein, contains Pfam profile: PF00201 UDP-glucoronosyl and UDP-glucosyl transferase ];[AT4G34135, UDP-glucoronosyl/UDP-glucosyl transferase family protein, contains Pfam profile: PF00201 UDP-glucoronosyl and UDP-glucosyl transferase ]""
UGT73B4	AT2G15490	4.606675	UDP-glucoronosyl/UDP-glucosyl transferase family protein, contains Pfam profile: PF00201 UDP-glucoronosyl and UDP-glucosyl transferase
UGT73B5	AT2G15480	3.791885	similar to UDP-glucoronosyl/UDP-glucosyl transferase family protein [Arabidopsis thaliana] (TAIR:At4g34131.1); similar to UDP-glucoronosyl/UDP-glucosyl transferase family protein [Arabidopsis thaliana] (TAIR:At4g34135.1); similar to immediate-early salicylate-induced glucosyltransferase (GB:AAB36653.1); similar to betanidin-5-O-glucosyltransferase [Dorotheanthus bellidiformis] (GB:CAB56231.1); si…
UGT73C1	AT2G36750	4.018128	UDP-glucoronosyl/UDP-glucosyl transferase family protein, contains Pfam profile: PF00201 UDP-glucoronosyl and UDP-glucosyl transferase
UGT73C3;UGT73C4	AT2G36780;AT2G36770""	1.453086	[AT2G36780, UDP-glucoronosyl/UDP-glucosyl transferase family protein, contains Pfam profile: PF00201 UDP-glucoronosyl and UDP-glucosyl transferase ];[AT2G36770, UDP-glucoronosyl/UDP-glucosyl transferase family protein, contains Pfam profile: PF00201 UDP-glucoronosyl and UDP-glucosyl transferase ]""
UGT73C5;UGT73C6	AT2G36800;AT2G36790""	3.869718	[AT2G36800, UDP-glucoronosyl/UDP-glucosyl transferase family protein, contains Pfam profile: PF00201 UDP-glucoronosyl and UDP-glucosyl transferase ];[AT2G36790, UDP-glucoronosyl/UDP-glucosyl transferase family protein, contains Pfam profile: PF00201 UDP-glucoronosyl and UDP-glucosyl transferase ]""
UGT73C7	AT3G53160	0.4731099	UDP-glucoronosyl/UDP-glucosyl transferase family protein, contains Pfam profile: PF00201 UDP-glucoronosyl and UDP-glucosyl transferase
UGT74B1	AT1G24100	0.2950507	UDP-glucoronosyl/UDP-glucosyl transferase family protein, contains Pfam profile: PF00201 UDP-glucoronosyl and UDP-glucosyl transferase
UGT74D1	AT2G31750	1.281115	UDP-glucoronosyl/UDP-glucosyl transferase family protein, contains Pfam profile: PF00201 UDP-glucoronosyl and UDP-glucosyl transferase
UGT74E2	AT1G05680	6.410559	UDP-glucoronosyl/UDP-glucosyl transferase family protein, contains Pfam profile: PF00201 UDP-glucoronosyl and UDP-glucosyl transferase
UGT74F2	AT2G43820	1.436008	UDP-glucoronosyl/UDP-glucosyl transferase family protein, contains Pfam profile: PF00201 UDP-glucoronosyl and UDP-glucosyl transferase
UGT75B1	AT1G05560	2.846738	UDP-glucose transferase (UGT75B2), similar to UDP-glucose:indole-3-acetate beta-D-glucosyltransferase GI:2149127 from (Arabidopsis thaliana); identical to cDNA UDP-glucosyltransferase (UGT75B2) GI:13661274 ""
UGT75C1/AGT	AT4G14090	0.5810535	UDP-glucoronosyl/UDP-glucosyl transferase family protein, contains Pfam profile: PF00201 UDP-glucoronosyl and UDP-glucosyl transferase ;similar to UDP-glucose:anthocyanin 5-O-glucosyltransferase GI:4115563 from (Verbena x hybrida) ""
UGT76B1	AT3G11340	1.623611	UDP-glucoronosyl/UDP-glucosyl transferase family protein, contains Pfam profile: PF00201 UDP-glucoronosyl and UDP-glucosyl transferase
UGT76C1	AT5G05870	-0.7715577	UDP-glucoronosyl/UDP-glucosyl transferase family protein, contains Pfam profile: PF00201 UDP-glucoronosyl and UDP-glucosyl transferase
UGT76C5	AT5G05890	-0.9428	UDP-glucoronosyl/UDP-glucosyl transferase family protein, contains Pfam profile: PF00201 UDP-glucoronosyl and UDP-glucosyl transferase
UGT76E11	AT3G46670	1.269350	UDP-glucoronosyl/UDP-glucosyl transferase family protein, contains Pfam profile: PF00201 UDP-glucoronosyl and UDP-glucosyl transferase
UGT76E12	AT3G46660	2.163128	UDP-glucoronosyl/UDP-glucosyl transferase family protein, contains Pfam profile: PF00201 UDP-glucoronosyl and UDP-glucosyl transferase
UGT76F1	AT3G55710	-1.316394	UDP-glucoronosyl/UDP-glucosyl transferase family protein, contains Pfam profile: PF00201 UDP-glucoronosyl and UDP-glucosyl transferase
UGT84A3	AT4G15490	2.379107	UDP-glucoronosyl/UDP-glucosyl transferase family protein, contains Pfam profile: PF00201 UDP-glucoronosyl and UDP-glucosyl transferase ;simalr to UDP-glucose:sinapate glucosyltransferase GI:9794913 from (Brassica napus) ""
UGT84A4	AT4G15500	0.67681	UDP-glucoronosyl/UDP-glucosyl transferase family protein, contains Pfam profile: PF00201 UDP-glucoronosyl and UDP-glucosyl transferase
UGT84B1/IAGLU	AT4G15550	1.507278	UDP-glucose:indole-3-acetate beta-D-glucosyltransferase (IAGLU), identical to UDP-glucose:indole-3-acetate beta-D-glucosyltransferase (iaglu) GI:2149126 from (Arabidopsis thaliana)
UGT85A1	AT1G22400	1.355139	UDP-glucoronosyl/UDP-glucosyl transferase family protein, contains Pfam profile: PF00201 UDP-glucoronosyl and UDP-glucosyl transferase
UGT85A2	AT1G22360	0.6587352	UDP-glucoronosyl/UDP-glucosyl transferase family protein, contains Pfam profile: PF00201 UDP-glucoronosyl and UDP-glucosyl transferase
UGT85A5	AT1G22370	-0.6227881	UDP-glucoronosyl/UDP-glucosyl transferase family protein, glycosyltransferase family
UGT86A1	AT2G36970	2.908521	UDP-glucoronosyl/UDP-glucosyl transferase family protein, contains Pfam profile: PF00201 UDP-glucoronosyl and UDP-glucosyl transferase
UGT86A2	AT2G28080	0.3851579	glycosyltransferase family protein, contains Pfam profile: PF00201 UDP-glucoronosyl and UDP-glucosyl transferase
UGT87A2	AT2G30140	2.501352	UDP-glucoronosyl/UDP-glucosyl transferase family protein, contains Pfam profile: PF00201 UDP-glucoronosyl and UDP-glucosyl transferase
UGT88A1	AT3G16520	-0.2973084	UDP-glucoronosyl/UDP-glucosyl transferase family protein, contains Pfam profile: PF00201 UDP-glucoronosyl and UDP-glucosyl transferase
UGT89A2	AT5G03490	0.7237133	UDP-glucoronosyl/UDP-glucosyl transferase family protein, contains Pfam profile: PF00201 UDP-glucoronosyl and UDP-glucosyl transferase
