# Supplementary material for: Transcriptional profiling of an Fd-GOGAT1/GLU1 mutant in Arabidopsis thaliana reveals a multiple stress response and extensive reprogramming of the transcriptome
Source: BMC Genomics. 2010 Mar 22;11:190. doi: 10.1186/1471-2164-11-190 (PMC2858750; doi:10.1186/1471-2164-11-190)
Supplement: Additional file 13 — MATE efflux family proteins. Genes coding for multidrug and toxic compound extrusion (MATE) efflux carriers and that show different expression in the glu1-2 mutant. [file 1471-2164-11-190-S13.XLS]

## Sheet: Sheet1
Additional file 13: MATE efflux carrier-encoding genes affected in the glu1-2 mutant.
Genes are ranked according to the fold changes
MATE efflux carrier-encoding genes affected in glu1-2 leaves
Rank	Name	AtGID	Log2 ratio glu1-2 vs WT leaves	Gene description
2	AtDTX3	AT2G04050	6.265265	MATE efflux family protein, similar to ripening regulated protein DDTFR18 (Lycopersicon esculentum) GI:12231296; contains Pfam profile: PF01554 uncharacterized membrane protein family ""
3	AtDTX4	AT2G04040	6.201318	MATE efflux family protein, contains Pfam profile: PF01554 uncharacterized membrane protein family
14	AtDTX1	AT2G04070	4.277367	MATE efflux family protein, similar to ripening regulated protein DDTFR18 (Lycopersicon esculentum) GI:12231296; contains Pfam profile PF01554: Uncharacterized membrane protein family ""
284	AtDTX18	AT3G23550	1.323641	MATE efflux family protein, similar to ripening regulated protein DDTFR18 (Lycopersicon esculentum) GI:12231296; contains Pfam profile: PF01554 uncharacterized membrane protein family ""
364	AtDTX21	AT1G33110	1.210663	MATE efflux family protein, similar to ripening regulated protein DDTFR18 (Lycopersicon esculentum) GI:12231296; contains Pfam profile PF01554: Uncharacterized membrane protein family ""
468	AtDTX12	AT1G15170	1.083117	MATE efflux family protein, similar to ripening regulated protein DDTFR18 (Lycopersicon esculentum) GI:12231296; contains Pfam profile PF01554: Uncharacterized membrane protein family ""
724	AtDTX43	AT3G08040	0.87479	MATE efflux family protein, low similarity to enhanced disease susceptibility 5 (Arabidopsis thaliana) GI:16589070; contains TIGRfam profile: TIGR00797: MATE efflux family protein, Pfam profile PF01554 Uncharacterized membrane protein family ""
802	AtDTX19	AT3G23560	0.8342708	MATE efflux family protein, similar to ripening regulated protein DDTFR18 (Lycopersicon esculentum) GI:12231296; contains Pfam profile: PF01554 uncharacterized membrane protein family ""
896	AtDTX14	AT1G71140	0.7876652	MATE efflux family protein, similar to ripening regulated protein DDTFR18 (Lycopersicon esculentum) GI:12231296; contains Pfam profile PF01554: Uncharacterized membrane protein family ""
972	AtDTX40	AT3G21690	0.7495815	MATE efflux family protein, similar to ripening regulated protein DDTFR18 (Lycopersicon esculentum) GI:12231296; contains Pfam profile: PF01554 MatE uncharacterized membrane protein family ""
1134		AT5G60430;AT2G16650""	0.6897555	[AT5G60430, expressed protein ];[AT2G16650, similar to MATE efflux family protein [Arabidopsis thaliana] (TAIR:At4g21900.1); similar to OJ1656_A11.5 [Oryza sativa (japonica cultivar-group)] (GB:NP_914311.1) ]""
1141	AtDTX45	AT4G38380	0.6885426	MATE efflux protein-related, T19C21.18 Arabidopsis thaliana chromosome II BAC T19C21 genomic sequence, PID:g3395439
1498	AtDTX16	AT5G52450	0.5846143	MATE efflux protein-related, strong similarity to unknown protein (pir::T02324); contains Pfam profile PF01554 Uncharacterized membrane protein family ""
-1217	AtDTX17	AT1G73700	-0.6097143	MATE efflux family protein, similar to ripening regulated protein DDTFR18 (Lycopersicon esculentum) GI:12231296; contains Pfam profile: PF01554 uncharacterized membrane protein family ""
-1148	AtDTX44	AT2G38330	-0.6282734	MATE efflux family protein, low similarity to enhanced disease susceptibility 5 (Arabidopsis thaliana) GI:16589070; contains Pfam profile PF01554: Uncharacterized membrane protein family ""
-668	AtDTX36	AT1G11670	-0.8134196	MATE efflux family protein, similar to ripening regulated protein DDTFR18 (Lycopersicon esculentum) GI:12231296; contains Pfam profile PF01554: Uncharacterized membrane protein family; EST gb:W43487 comes from this gene ""
-654	AtDTX9	AT1G66760	-0.820193	similar to MATE efflux family protein [Arabidopsis thaliana] (TAIR:At1g66780.1); similar to putative NIC2 [Oryza sativa (japonica cultivar-group)] (GB:BAD73111.1); contains InterPro domain Multi antimicrobial extrusion protein MatE (InterPro:IPR002528) ""
-538	AtDTX28	AT5G44050	-0.8887759	MATE efflux family protein, similar to ripening regulated protein DDTFR18 (Lycopersicon esculentum) GI:12231296; contains Pfam profile PF01554: Uncharacterized membrane protein family ""
MATE efflux carrier-encoding genes affected in glu1-2 roots
Rank	Name	AtGID	Log2 ratio glu1-2 vs WT roots	Gene description
103	AtDTX25	AT5G17700	0.6805647	MATE efflux family protein, similar to ripening regulated protein DDTFR18 (Lycopersicon esculentum) GI:12231296; contains Pfam profile PF01554: Uncharacterized membrane protein family ""
163	AtDTX31	AT1G12950	0.5823261	MATE efflux family protein, similar to ripening regulated protein DDTFR18 (Lycopersicon esculentum) GI:12231296; contains Pfam profile PF01554: MatE ""
-257	AtDTX5;AtDTX6	AT2G04090;AT2G04100""	-0.3973714	[AT2G04090, MATE efflux family protein, similar to ripening regulated protein DDTFR18 (Lycopersicon esculentum) GI:12231296; contains Pfam profile PF01554: Uncharacterized membrane protein family ];[AT2G04100, MATE efflux family protein, similar to ripening regulated protein DDTFR18 (Lycopersicon esculentum) GI:12231296; contains Pfam profile PF01554: Uncharacterized membrane protein family ]""
-221	AtDTX43	AT3G08040	-0.4545758	MATE efflux family protein, low similarity to enhanced disease susceptibility 5 (Arabidopsis thaliana) GI:16589070; contains TIGRfam profile: TIGR00797: MATE efflux family protein, Pfam profile PF01554 Uncharacterized membrane protein family ""
-140	AtDTX40	AT3G21690	-0.5663379	MATE efflux family protein, similar to ripening regulated protein DDTFR18 (Lycopersicon esculentum) GI:12231296; contains Pfam profile: PF01554 MatE uncharacterized membrane protein family ""
-129	AtDTX14	AT1G71140	-0.5832143	MATE efflux family protein, similar to ripening regulated protein DDTFR18 (Lycopersicon esculentum) GI:12231296; contains Pfam profile PF01554: Uncharacterized membrane protein family ""
