# Supplementary material for: Transcriptional profiling of an Fd-GOGAT1/GLU1 mutant in Arabidopsis thaliana reveals a multiple stress response and extensive reprogramming of the transcriptome
Source: BMC Genomics. 2010 Mar 22;11:190. doi: 10.1186/1471-2164-11-190 (PMC2858750; doi:10.1186/1471-2164-11-190)
Supplement: Additional file 14 — Comparison with catalase 2 deficient plants. Comparison of induced transcriptional responses in catalase 2 deficient plants CAT2HP1 and glu1-2 mutant leaves. [file 1471-2164-11-190-S14.XLS]

## Sheet: Sheet1
Additional file 14: Comparison of genes induced in non-challenged catalase 2 deficient plants (CAT2HP1) and glu1-2 mutant plant
Genes are ranked according to their fold changes in catalase 2 deficient plants. Values for these were taken from Vanderauwera et al. (2005) Plant Physiol 139, 806-821
AtGID	log2 ratio CAT2HP1 vs WT	log2 ratio glu1-2 vs WT leaves	Gene description
	values are log2-transformations of those published in Vanderauwera et al. (2005)(supplemental table 4)
AT2G29490	6.40508	4.52546	ATGSTU1 (GLUTATHIONE S-TRANSFERASE 19); glutathione transferase
AT5G12030	5.67567	0.519394	AT-HSP17.6A (Arabidopsis thaliana heat shock protein 17.6A)
AT1G17180	4.64306	5.55386	ATGSTU25 (Arabidopsis thaliana Glutathione S-transferase (class tau) 25); glutathione transferase
AT5G51440	4.58384	3.45806	23.5 kDa mitochondrial small heat shock protein (HSP23.5-M)
AT1G17170	4.35849	5.60388	ATGSTU24 (Arabidopsis thaliana Glutathione S-transferase (class tau) 24); glutathione transferase
AT3G46230	4.30616	0.70184	ATHSP17.4 (Arabidopsis thaliana heat shock protein 17.4)
AT1G53540	4.20048		17.6 kDa class I small heat shock protein (HSP17.6C-CI) (AA 1-156)
AT3G28740	4.14436	3.47327	cytochrome P450 family protein
AT2G29500	3.98259	2.0338	17.6 kDa class I small heat shock protein (HSP17.6B-CI)
AT2G43820	3.77636	1.43601	GT/UGT74F2 (UDP-GLUCOSYLTRANSFERASE 74F2); UDP-glucosyltransferase/ UDP-glycosyltransferase/ transferase, transferring glycosyl groups / transferase, transferring hexosyl groups
AT4G01870	3.58093	2.63733	tolB protein-related
AT4G25200	3.24007	2.50263	ATHSP23.6-MITO (MITOCHONDRION-LOCALIZED SMALL HEAT SHOCK PROTEIN 23.6)
AT1G05560	3.18834	2.84674	UGT1 (UDP-glucosyl transferase 75B1); UDP-glycosyltransferase/ transferase, transferring glycosyl groups
AT2G37770	3.18295	3.16842	aldo/keto reductase family protein
AT1G10585	2.85828	3.67568	transcription factor
AT3G11340	2.61053	1.62361	UDP-glucoronosyl/UDP-glucosyl transferase family protein
AT5G24110	2.58447		WRKY30 (WRKY DNA-binding protein 30); transcription factor
AT5G52640	2.52316		HSP81-1 (HEAT SHOCK PROTEIN 81-1); ATP binding / unfolded protein binding
AT4G12480	2.45032	3.86219	pEARLI 1; lipid binding
AT5G16980	2.38664	3.35508	NADP-dependent oxidoreductase, putative
AT1G59860;AT1G07400	2.3544	0.727932	[AT1G59860, 17.6 kDa class I heat shock protein (HSP17.6A-CI)];[AT1G07400, 17.8 kDa class I heat shock protein (HSP17.8-CI)]
AT4G03320	2.29813	2.52293	TIC20-IV (TRANSLOCON AT THE INNER ENVELOPE MEMBRANE OF CHLOROPLASTS 20-IV); protein translocase
AT2G15480	2.29154	3.79189	UGT73B5 (UDP-glucosyl transferase 73B5); UDP-glycosyltransferase/ transferase, transferring glycosyl groups
AT5G51830	2.28909	1.54667	pfkB-type carbohydrate kinase family protein
AT4G34131;AT4G34135	2.26829	5.31735	[AT4G34131, UGT73B3 (UDP-glucosyl transferase 73B3); UDP-glycosyltransferase/ abscisic acid glucosyltransferase/ transferase, transferring hexosyl groups];[AT4G34135, UGT73B2; UDP-glucosyltransferase/ UDP-glycosyltransferase/ flavonol 3-O-glucosyltransferase]
AT2G05380	2.20331	1.06737	GRP3S (GLYCINE-RICH PROTEIN 3 SHORT ISOFORM)
AT4G37370	2.15363	2.70363	CYP81D8 (cytochrome P450, family 81, subfamily D, polypeptide 8); oxygen binding
AT1G26380	2.09553	1.11361	FAD-binding domain-containing protein
AT5G64230	2.07777	1.27165	similar to unknown protein [Arabidopsis thaliana] (TAIR:AT3G19920.1); similar to hypothetical protein [Trifolium pratense] (GB:BAE71289.1)
AT5G16970	2.02363	1.88105	AT-AER (ALKENAL REDUCTASE); 2-alkenal reductase
AT2G16780	2.01943		MSI2 (NUCLEOSOME/CHROMATIN ASSEMBLY FACTOR GROUP C 2)
AT1G79410	1.97738	2.8352	transporter-related
AT4G22530	1.92344	1.51138	embryo-abundant protein-related
AT1G02850	1.91511	2.83183	glycosyl hydrolase family 1 protein
AT2G34500	1.91422	0.60272	CYP710A1 (cytochrome P450, family 710, subfamily A, polypeptide 1); C-22 sterol desaturase/ oxygen binding
AT4G12490	1.88778	1.76192	protease inhibitor/seed storage/lipid transfer protein (LTP) family protein
AT2G46940	1.88605		similar to unknown protein [Arabidopsis thaliana] (TAIR:AT3G62070.1)
AT2G03760	1.8483	3.68651	ST (steroid sulfotransferase); sulfotransferase
AT3G09270	1.84264	4.05311	ATGSTU8 (Arabidopsis thaliana Glutathione S-transferase (class tau) 8); glutathione transferase
AT5G39050	1.83309	3.29699	transferase family protein
AT4G12470	1.8274	2.88425	protease inhibitor/seed storage/lipid transfer protein (LTP) family protein
AT1G22400	1.80566	1.35514	UGT85A1 (UDP-glucosyl transferase 85A1); UDP-glycosyltransferase/ transferase, transferring glycosyl groups / transferase, transferring hexosyl groups
AT1G69530	1.80441		ATEXPA1 (ARABIDOPSIS THALIANA EXPANSIN A1)
AT3G28210	1.778		PMZ; zinc ion binding
AT2G36800;AT2G36792;AT2G36790	1.77357	3.86972	[AT2G36800, DOGT1 (DON-GLUCOSYLTRANSFERASE); UDP-glycosyltransferase/ transferase, transferring glycosyl groups];[AT2G36790, UGT73C6 (UDP-glucosyl transferase 73C6); UDP-glucosyltransferase/ UDP-glycosyltransferase/ transferase, transferring glycosyl groups]
AT3G49620	1.75279	0.715561	DIN11 (DARK INDUCIBLE 11); oxidoreductase
AT5G13490	1.71813	1.19674	AAC2 (ADP/ATP CARRIER 2); ATP:ADP antiporter/ binding
AT4G03190	1.70797		GRH1 (GRR1-LIKE PROTEIN 1); ubiquitin-protein ligase
AT2G32020	1.7038	0.906006	GCN5-related N-acetyltransferase (GNAT) family protein
AT3G61120	1.63701		AGL13 (AGAMOUS-LIKE 13); DNA binding / transcription factor
AT1G79430	1.59767		APL (ALTERED PHLOEM DEVELOPMENT); transcription factor
